# Supplementary material for: Phylogeography of Rotavirus G8P[8] Detected in Argentina: Evidence of Transpacific Dissemination
Source: Viruses. 2022 Oct 9;14(10):2223. doi: 10.3390/v14102223 (PMC9609476; doi:10.3390/v14102223)
Supplement: Supplementary file 1 [file viruses-14-02223-s001.zip]

Archive with 4 entries (4 files):
- MCCT_rendered_KML.kml
- BF_rendered_KML.kml
- G8_LineageIV_MCCT_CladePosteriorProbability.pdf
- G8P8_LineageIV_MLtree.pdf
