# Supplementary material for: Phylogeography of Rotavirus G8P[8] Detected in Argentina: Evidence of Transpacific Dissemination
Source: Viruses. 2022 Oct 9;14(10):2223. doi: 10.3390/v14102223 (PMC9609476; doi:10.3390/v14102223)
Supplement: Supplementary file 1 [file viruses-14-02223-s001.zip › MCCT_rendered_KML.kml]

<?xml version="1.0" encoding="UTF-8"?>
<kml xmlns="http://www.opengis.net/kml/2.2">
	<Document>
		<Style id="KmlStyle [strokeColor=null, strokeWidth=null, fillColor=java.awt.Color[r=250,g=50,b=50]]">
			<PolyStyle>
				<color>f43232fa</color>
				<outline>0</outline>
			</PolyStyle>
		</Style>
		<Style id="KmlStyle [strokeColor=null, strokeWidth=null, fillColor=java.awt.Color[r=50,g=250,b=50]]">
			<PolyStyle>
				<color>6432fa32</color>
				<outline>0</outline>
			</PolyStyle>
		</Style>
		<Style id="KmlStyle [strokeColor=java.awt.Color[r=42,g=88,b=233], strokeWidth=2.0, fillColor=null]">
			<LineStyle>
				<color>ffe9582a</color>
				<width>2.0</width>
			</LineStyle>
		</Style>
		<Style id="KmlStyle [strokeColor=java.awt.Color[r=40,g=81,b=241], strokeWidth=2.0, fillColor=null]">
			<LineStyle>
				<color>fff15128</color>
				<width>2.0</width>
			</LineStyle>
		</Style>
		<Style id="KmlStyle [strokeColor=java.awt.Color[r=42,g=86,b=234], strokeWidth=2.0, fillColor=null]">
			<LineStyle>
				<color>ffea562a</color>
				<width>2.0</width>
			</LineStyle>
		</Style>
		<Style id="KmlStyle [strokeColor=java.awt.Color[r=44,g=93,b=226], strokeWidth=2.0, fillColor=null]">
			<LineStyle>
				<color>ffe25d2c</color>
				<width>2.0</width>
			</LineStyle>
		</Style>
		<Style id="KmlStyle [strokeColor=java.awt.Color[r=45,g=96,b=223], strokeWidth=2.0, fillColor=null]">
			<LineStyle>
				<color>ffdf602d</color>
				<width>2.0</width>
			</LineStyle>
		</Style>
		<Style id="KmlStyle [strokeColor=java.awt.Color[r=44,g=94,b=226], strokeWidth=2.0, fillColor=null]">
			<LineStyle>
				<color>ffe25e2c</color>
				<width>2.0</width>
			</LineStyle>
		</Style>
		<Style id="KmlStyle [strokeColor=java.awt.Color[r=48,g=106,b=211], strokeWidth=2.0, fillColor=null]">
			<LineStyle>
				<color>ffd36a30</color>
				<width>2.0</width>
			</LineStyle>
		</Style>
		<Style id="KmlStyle [strokeColor=java.awt.Color[r=41,g=84,b=238], strokeWidth=2.0, fillColor=null]">
			<LineStyle>
				<color>ffee5429</color>
				<width>2.0</width>
			</LineStyle>
		</Style>
		<Style id="KmlStyle [strokeColor=java.awt.Color[r=46,g=101,b=217], strokeWidth=2.0, fillColor=null]">
			<LineStyle>
				<color>ffd9652e</color>
				<width>2.0</width>
			</LineStyle>
		</Style>
		<Style id="KmlStyle [strokeColor=java.awt.Color[r=56,g=129,b=183], strokeWidth=2.0, fillColor=null]">
			<LineStyle>
				<color>ffb78138</color>
				<width>2.0</width>
			</LineStyle>
		</Style>
		<Style id="KmlStyle [strokeColor=java.awt.Color[r=77,g=193,b=105], strokeWidth=2.0, fillColor=null]">
			<LineStyle>
				<color>ff69c14d</color>
				<width>2.0</width>
			</LineStyle>
		</Style>
		<Style id="KmlStyle [strokeColor=java.awt.Color[r=96,g=249,b=37], strokeWidth=2.0, fillColor=null]">
			<LineStyle>
				<color>ff25f960</color>
				<width>2.0</width>
			</LineStyle>
		</Style>
		<Style id="KmlStyle [strokeColor=java.awt.Color[r=40,g=82,b=240], strokeWidth=2.0, fillColor=null]">
			<LineStyle>
				<color>fff05228</color>
				<width>2.0</width>
			</LineStyle>
		</Style>
		<Style id="KmlStyle [strokeColor=java.awt.Color[r=42,g=88,b=232], strokeWidth=2.0, fillColor=null]">
			<LineStyle>
				<color>ffe8582a</color>
				<width>2.0</width>
			</LineStyle>
		</Style>
		<Style id="KmlStyle [strokeColor=java.awt.Color[r=46,g=101,b=216], strokeWidth=2.0, fillColor=null]">
			<LineStyle>
				<color>ffd8652e</color>
				<width>2.0</width>
			</LineStyle>
		</Style>
		<Folder>
			<name>locations</name>
			<Placemark>
				<name>THA</name>
				<Point>
					<altitudeMode>relativeToGround</altitudeMode>
					<coordinates>101.0,15.8,0.0</coordinates>
				</Point>
			</Placemark>
			<Placemark>
				<name>CZE</name>
				<Point>
					<altitudeMode>relativeToGround</altitudeMode>
					<coordinates>15.5,49.8,0.0</coordinates>
				</Point>
			</Placemark>
			<Placemark>
				<name>SGP</name>
				<Point>
					<altitudeMode>relativeToGround</altitudeMode>
					<coordinates>103.8,1.3,0.0</coordinates>
				</Point>
			</Placemark>
			<Placemark>
				<name>ARG</name>
				<Point>
					<altitudeMode>relativeToGround</altitudeMode>
					<coordinates>-63.6,-38.4,0.0</coordinates>
				</Point>
			</Placemark>
			<Placemark>
				<name>SKO</name>
				<Point>
					<altitudeMode>relativeToGround</altitudeMode>
					<coordinates>127.8,35.9,0.0</coordinates>
				</Point>
			</Placemark>
			<Placemark>
				<name>JPN</name>
				<Point>
					<altitudeMode>relativeToGround</altitudeMode>
					<coordinates>138.2,36.2,0.0</coordinates>
				</Point>
			</Placemark>
			<Placemark>
				<name>CHL</name>
				<Point>
					<altitudeMode>relativeToGround</altitudeMode>
					<coordinates>-71.5,-35.6,0.0</coordinates>
				</Point>
			</Placemark>
			<Placemark>
				<name>VNM</name>
				<Point>
					<altitudeMode>relativeToGround</altitudeMode>
					<coordinates>108.2,14.0,0.0</coordinates>
				</Point>
			</Placemark>
			<Placemark>
				<name>IND</name>
				<Point>
					<altitudeMode>relativeToGround</altitudeMode>
					<coordinates>78.9,20.6,0.0</coordinates>
				</Point>
			</Placemark>
			<Placemark>
				<name>EGY</name>
				<Point>
					<altitudeMode>relativeToGround</altitudeMode>
					<coordinates>30.8,26.8,0.0</coordinates>
				</Point>
			</Placemark>
			<Placemark>
				<name>CHN</name>
				<Point>
					<altitudeMode>relativeToGround</altitudeMode>
					<coordinates>116.4,39.9,0.0</coordinates>
				</Point>
			</Placemark>
		</Folder>
		<Folder>
			<name>C:\Users\jdegiuseppe\Dropbox\FILOGEOGRAFIA G8\aln_G8P8_LIV_trimmed_20210707_asim_150M_20220126_MCCT.tre</name>
			<description>Counts layer</description>
			<Folder>
				<name>counts</name>
				<Placemark>
					<name></name>
					<description>area[count:1.0]</description>
					<TimeSpan>
						<begin>1993-02-28</begin>
						<end>1996-05-24</end>
					</TimeSpan>
					<styleUrl>KmlStyle [strokeColor=null, strokeWidth=null, fillColor=java.awt.Color[r=250,g=50,b=50]]</styleUrl>
					<Polygon>
						<tessellate>1</tessellate>
						<outerBoundaryIs>
							<LinearRing>
								<coordinates>30.8,27.517554824558996,0.0 30.93959675930866,27.506653554437012,0.0 31.074951941725093,27.474280973647414,0.0 31.201952848524606,27.421420706676177,0.0 31.31674062141965,27.34967888598663,0.0 31.415827492016234,27.26123535049732,0.0 31.49620275589165,27.1587774122795,0.0 31.555424251324894,27.045418203939693,0.0 31.591692563144743,26.924602087660784,0.0 31.60390569704921,26.8,0.0 31.591692563144743,26.675397912339218,0.0 31.555424251324894,26.554581796060308,0.0 31.49620275589165,26.441222587720503,0.0 31.415827492016234,26.338764649502682,0.0 31.31674062141965,26.25032111401337,0.0 31.201952848524606,26.178579293323825,0.0 31.074951941725093,26.125719026352588,0.0 30.93959675930866,26.09334644556299,0.0 30.8,26.082445175441006,0.0 30.66040324069134,26.09334644556299,0.0 30.52504805827491,26.125719026352588,0.0 30.398047151475396,26.178579293323825,0.0 30.28325937858035,26.25032111401337,0.0 30.184172507983767,26.338764649502682,0.0 30.10379724410835,26.441222587720503,0.0 30.044575748675108,26.554581796060308,0.0 30.008307436855258,26.675397912339218,0.0 29.99609430295079,26.8,0.0 30.008307436855258,26.924602087660784,0.0 30.044575748675108,27.045418203939693,0.0 30.10379724410835,27.1587774122795,0.0 30.184172507983767,27.26123535049732,0.0 30.28325937858035,27.34967888598663,0.0 30.398047151475396,27.421420706676177,0.0 30.52504805827491,27.474280973647414,0.0 30.66040324069134,27.506653554437012,0.0								 30.8,27.517554824558996,0.0								</coordinates>
							</LinearRing>
						</outerBoundaryIs>
					</Polygon>
				</Placemark>
				<Placemark>
					<name></name>
					<description>area[count:2.0]</description>
					<TimeSpan>
						<begin>2002-11-08</begin>
						<end>2006-02-01</end>
					</TimeSpan>
					<styleUrl>KmlStyle [strokeColor=null, strokeWidth=null, fillColor=java.awt.Color[r=250,g=50,b=50]]</styleUrl>
					<Polygon>
						<tessellate>1</tessellate>
						<outerBoundaryIs>
							<LinearRing>
								<coordinates>78.9,21.589081068401875,0.0 79.08348418934406,21.574054704519764,0.0 79.2613933044424,21.529432181336283,0.0 79.42832166685906,21.456569331638278,0.0 79.5791972427719,21.35768005624344,0.0 79.70943575415349,21.23576905574425,0.0 79.81507996973939,21.094540534200938,0.0 79.89291994349755,20.938285648775516,0.0 79.94059054721428,20.771752125092846,0.0 79.95664333371813,20.6,0.0 79.94059054721428,20.428247874907157,0.0 79.89291994349755,20.261714351224487,0.0 79.81507996973939,20.105459465799065,0.0 79.70943575415349,19.964230944255753,0.0 79.5791972427719,19.842319943756564,0.0 79.42832166685906,19.743430668361725,0.0 79.2613933044424,19.67056781866372,0.0 79.08348418934406,19.62594529548024,0.0 78.9,19.61091893159813,0.0 78.71651581065595,19.62594529548024,0.0 78.53860669555762,19.67056781866372,0.0 78.37167833314095,19.743430668361725,0.0 78.22080275722811,19.842319943756564,0.0 78.09056424584652,19.964230944255753,0.0 77.98492003026062,20.105459465799065,0.0 77.90708005650247,20.261714351224487,0.0 77.85940945278573,20.428247874907157,0.0 77.84335666628188,20.6,0.0 77.85940945278573,20.771752125092846,0.0 77.90708005650247,20.938285648775516,0.0 77.98492003026062,21.094540534200938,0.0 78.09056424584652,21.23576905574425,0.0 78.22080275722811,21.35768005624344,0.0 78.37167833314093,21.456569331638278,0.0 78.53860669555762,21.529432181336283,0.0 78.71651581065595,21.574054704519764,0.0								 78.9,21.589081068401875,0.0								</coordinates>
							</LinearRing>
						</outerBoundaryIs>
					</Polygon>
				</Placemark>
				<Placemark>
					<name></name>
					<description>area[count:2.0]</description>
					<TimeSpan>
						<begin>2006-02-01</begin>
						<end>2009-04-23</end>
					</TimeSpan>
					<styleUrl>KmlStyle [strokeColor=null, strokeWidth=null, fillColor=java.awt.Color[r=250,g=50,b=50]]</styleUrl>
					<Polygon>
						<tessellate>1</tessellate>
						<outerBoundaryIs>
							<LinearRing>
								<coordinates>78.9,21.589081068401875,0.0 79.08348418934406,21.574054704519764,0.0 79.2613933044424,21.529432181336283,0.0 79.42832166685906,21.456569331638278,0.0 79.5791972427719,21.35768005624344,0.0 79.70943575415349,21.23576905574425,0.0 79.81507996973939,21.094540534200938,0.0 79.89291994349755,20.938285648775516,0.0 79.94059054721428,20.771752125092846,0.0 79.95664333371813,20.6,0.0 79.94059054721428,20.428247874907157,0.0 79.89291994349755,20.261714351224487,0.0 79.81507996973939,20.105459465799065,0.0 79.70943575415349,19.964230944255753,0.0 79.5791972427719,19.842319943756564,0.0 79.42832166685906,19.743430668361725,0.0 79.2613933044424,19.67056781866372,0.0 79.08348418934406,19.62594529548024,0.0 78.9,19.61091893159813,0.0 78.71651581065595,19.62594529548024,0.0 78.53860669555762,19.67056781866372,0.0 78.37167833314095,19.743430668361725,0.0 78.22080275722811,19.842319943756564,0.0 78.09056424584652,19.964230944255753,0.0 77.98492003026062,20.105459465799065,0.0 77.90708005650247,20.261714351224487,0.0 77.85940945278573,20.428247874907157,0.0 77.84335666628188,20.6,0.0 77.85940945278573,20.771752125092846,0.0 77.90708005650247,20.938285648775516,0.0 77.98492003026062,21.094540534200938,0.0 78.09056424584652,21.23576905574425,0.0 78.22080275722811,21.35768005624344,0.0 78.37167833314093,21.456569331638278,0.0 78.53860669555762,21.529432181336283,0.0 78.71651581065595,21.574054704519764,0.0								 78.9,21.589081068401875,0.0								</coordinates>
							</LinearRing>
						</outerBoundaryIs>
					</Polygon>
				</Placemark>
				<Placemark>
					<name></name>
					<description>area[count:1.0]</description>
					<TimeSpan>
						<begin>2009-04-23</begin>
						<end>2012-07-17</end>
					</TimeSpan>
					<styleUrl>KmlStyle [strokeColor=null, strokeWidth=null, fillColor=java.awt.Color[r=250,g=50,b=50]]</styleUrl>
					<Polygon>
						<tessellate>1</tessellate>
						<outerBoundaryIs>
							<LinearRing>
								<coordinates>78.9,21.317554824558997,0.0 79.03311342163981,21.306653554437013,0.0 79.16218225932174,21.274280973647414,0.0 79.28328482172479,21.221420706676177,0.0 79.39274146877122,21.14967888598663,0.0 79.48722641562824,21.06123535049732,0.0 79.56386878499731,20.9587774122795,0.0 79.62033983726805,20.845418203939694,0.0 79.65492372809294,20.724602087660784,0.0 79.66656964344958,20.6,0.0 79.65492372809294,20.47539791233922,0.0 79.62033983726805,20.35458179606031,0.0 79.56386878499731,20.241222587720504,0.0 79.48722641562824,20.138764649502683,0.0 79.39274146877122,20.05032111401337,0.0 79.28328482172479,19.978579293323826,0.0 79.16218225932174,19.92571902635259,0.0 79.03311342163981,19.89334644556299,0.0 78.9,19.882445175441006,0.0 78.7668865783602,19.89334644556299,0.0 78.63781774067827,19.92571902635259,0.0 78.51671517827522,19.978579293323826,0.0 78.40725853122879,20.05032111401337,0.0 78.31277358437177,20.138764649502683,0.0 78.2361312150027,20.241222587720504,0.0 78.17966016273196,20.35458179606031,0.0 78.14507627190707,20.47539791233922,0.0 78.13343035655043,20.6,0.0 78.14507627190707,20.724602087660784,0.0 78.17966016273196,20.845418203939694,0.0 78.2361312150027,20.9587774122795,0.0 78.31277358437177,21.06123535049732,0.0 78.40725853122879,21.14967888598663,0.0 78.51671517827522,21.221420706676177,0.0 78.63781774067827,21.274280973647414,0.0 78.7668865783602,21.306653554437013,0.0								 78.9,21.317554824558997,0.0								</coordinates>
							</LinearRing>
						</outerBoundaryIs>
					</Polygon>
				</Placemark>
				<Placemark>
					<name></name>
					<description>area[count:11.0]</description>
					<TimeSpan>
						<begin>2012-07-17</begin>
						<end>2015-10-09</end>
					</TimeSpan>
					<styleUrl>KmlStyle [strokeColor=null, strokeWidth=null, fillColor=java.awt.Color[r=250,g=50,b=50]]</styleUrl>
					<Polygon>
						<tessellate>1</tessellate>
						<outerBoundaryIs>
							<LinearRing>
								<coordinates>101.0,18.069107591648947,0.0 101.40949805643812,18.034634748674744,0.0 101.80655372164739,17.9322636596418,0.0 102.17910266016028,17.765104818288115,0.0 102.51582516099894,17.538237261421763,0.0 102.80649008136518,17.258554244957608,0.0 103.04226571473724,16.934553795824474,0.0 103.21598813780331,16.576080503717137,0.0 103.32237888264633,16.19402639822004,0.0 103.35820532032058,15.8,0.0 103.32237888264633,15.405973601779964,0.0 103.21598813780331,15.023919496282865,0.0 103.04226571473724,14.665446204175527,0.0 102.80649008136518,14.341445755042393,0.0 102.51582516099894,14.061762738578238,0.0 102.17910266016028,13.834895181711886,0.0 101.8065537216474,13.6677363403582,0.0 101.40949805643812,13.565365251325257,0.0 101.0,13.530892408351054,0.0 100.59050194356188,13.565365251325257,0.0 100.19344627835261,13.6677363403582,0.0 99.82089733983972,13.834895181711886,0.0 99.48417483900106,14.061762738578237,0.0 99.19350991863482,14.341445755042393,0.0 98.95773428526276,14.665446204175526,0.0 98.78401186219669,15.023919496282863,0.0 98.67762111735367,15.405973601779964,0.0 98.64179467967942,15.8,0.0 98.67762111735367,16.194026398220036,0.0 98.78401186219669,16.576080503717137,0.0 98.95773428526276,16.934553795824474,0.0 99.19350991863482,17.258554244957608,0.0 99.48417483900106,17.538237261421763,0.0 99.82089733983972,17.765104818288115,0.0 100.1934462783526,17.9322636596418,0.0 100.59050194356188,18.034634748674744,0.0								 101.0,18.069107591648947,0.0								</coordinates>
							</LinearRing>
						</outerBoundaryIs>
					</Polygon>
				</Placemark>
				<Placemark>
					<name></name>
					<description>area[count:1.0]</description>
					<TimeSpan>
						<begin>2012-07-17</begin>
						<end>2015-10-09</end>
					</TimeSpan>
					<styleUrl>KmlStyle [strokeColor=null, strokeWidth=null, fillColor=java.awt.Color[r=250,g=50,b=50]]</styleUrl>
					<Polygon>
						<tessellate>1</tessellate>
						<outerBoundaryIs>
							<LinearRing>
								<coordinates>78.9,21.317554824558997,0.0 79.03311342163981,21.306653554437013,0.0 79.16218225932174,21.274280973647414,0.0 79.28328482172479,21.221420706676177,0.0 79.39274146877122,21.14967888598663,0.0 79.48722641562824,21.06123535049732,0.0 79.56386878499731,20.9587774122795,0.0 79.62033983726805,20.845418203939694,0.0 79.65492372809294,20.724602087660784,0.0 79.66656964344958,20.6,0.0 79.65492372809294,20.47539791233922,0.0 79.62033983726805,20.35458179606031,0.0 79.56386878499731,20.241222587720504,0.0 79.48722641562824,20.138764649502683,0.0 79.39274146877122,20.05032111401337,0.0 79.28328482172479,19.978579293323826,0.0 79.16218225932174,19.92571902635259,0.0 79.03311342163981,19.89334644556299,0.0 78.9,19.882445175441006,0.0 78.7668865783602,19.89334644556299,0.0 78.63781774067827,19.92571902635259,0.0 78.51671517827522,19.978579293323826,0.0 78.40725853122879,20.05032111401337,0.0 78.31277358437177,20.138764649502683,0.0 78.2361312150027,20.241222587720504,0.0 78.17966016273196,20.35458179606031,0.0 78.14507627190707,20.47539791233922,0.0 78.13343035655043,20.6,0.0 78.14507627190707,20.724602087660784,0.0 78.17966016273196,20.845418203939694,0.0 78.2361312150027,20.9587774122795,0.0 78.31277358437177,21.06123535049732,0.0 78.40725853122879,21.14967888598663,0.0 78.51671517827522,21.221420706676177,0.0 78.63781774067827,21.274280973647414,0.0 78.7668865783602,21.306653554437013,0.0								 78.9,21.317554824558997,0.0								</coordinates>
							</LinearRing>
						</outerBoundaryIs>
					</Polygon>
				</Placemark>
				<Placemark>
					<name></name>
					<description>area[count:2.0]</description>
					<TimeSpan>
						<begin>2015-10-09</begin>
						<end>2019-01-01</end>
					</TimeSpan>
					<styleUrl>KmlStyle [strokeColor=null, strokeWidth=null, fillColor=java.awt.Color[r=250,g=50,b=50]]</styleUrl>
					<Polygon>
						<tessellate>1</tessellate>
						<outerBoundaryIs>
							<LinearRing>
								<coordinates>15.5,50.78908106840187,0.0 15.766093546268676,50.774054704519756,0.0 16.024101974783807,50.72943218133628,0.0 16.266185830003533,50.65656933163827,0.0 16.484989516487335,50.557680056243434,0.0 16.673864794941416,50.435769055744245,0.0 16.82707278560545,50.294540534200934,0.0 16.93995834121009,50.13828564877551,0.0 17.009091491271143,49.97175212509284,0.0 17.032371660007065,49.8,0.0 17.009091491271143,49.62824787490715,0.0 16.93995834121009,49.46171435122449,0.0 16.82707278560545,49.30545946579906,0.0 16.673864794941416,49.16423094425575,0.0 16.484989516487335,49.04231994375656,0.0 16.266185830003533,48.94343066836172,0.0 16.02410197478381,48.870567818663716,0.0 15.766093546268676,48.82594529548024,0.0 15.5,48.810918931598124,0.0 15.233906453731324,48.82594529548024,0.0 14.97589802521619,48.870567818663716,0.0 14.733814169996467,48.94343066836172,0.0 14.515010483512665,49.04231994375656,0.0 14.326135205058584,49.16423094425575,0.0 14.172927214394551,49.30545946579906,0.0 14.06004165878991,49.46171435122448,0.0 13.990908508728856,49.62824787490715,0.0 13.967628339992935,49.8,0.0 13.990908508728856,49.97175212509284,0.0 14.060041658789908,50.13828564877551,0.0 14.172927214394551,50.294540534200934,0.0 14.326135205058584,50.435769055744245,0.0 14.515010483512665,50.557680056243434,0.0 14.733814169996467,50.65656933163827,0.0 14.975898025216189,50.72943218133628,0.0 15.233906453731324,50.774054704519756,0.0								 15.5,50.78908106840187,0.0								</coordinates>
							</LinearRing>
						</outerBoundaryIs>
					</Polygon>
				</Placemark>
				<Placemark>
					<name></name>
					<description>area[count:1.0]</description>
					<TimeSpan>
						<begin>2015-10-09</begin>
						<end>2019-01-01</end>
					</TimeSpan>
					<styleUrl>KmlStyle [strokeColor=null, strokeWidth=null, fillColor=java.awt.Color[r=250,g=50,b=50]]</styleUrl>
					<Polygon>
						<tessellate>1</tessellate>
						<outerBoundaryIs>
							<LinearRing>
								<coordinates>103.8,2.017554824558994,0.0 103.92463416733352,2.006653554437012,0.0 104.04548138856056,1.9742809736474138,0.0 104.15886978201576,1.9214207066761748,0.0 104.26135409874126,1.8496788859866307,0.0 104.34982040463296,1.76123535049732,0.0 104.42158069575245,1.6587774122794972,0.0 104.4744545719665,1.5454182039396924,0.0 104.50683548730183,1.4246020876607832,0.0 104.5177395640315,1.3,0.0 104.50683548730183,1.1753979123392169,0.0 104.4744545719665,1.0545817960603079,0.0 104.42158069575245,0.9412225877205032,0.0 104.34982040463296,0.8387646495026801,0.0 104.26135409874126,0.7503211140133696,0.0 104.15886978201576,0.6785792933238252,0.0 104.04548138856056,0.6257190263525864,0.0 103.92463416733352,0.593346445562988,0.0 103.8,0.582445175441006,0.0 103.67536583266647,0.593346445562988,0.0 103.55451861143943,0.6257190263525862,0.0 103.44113021798424,0.6785792933238253,0.0 103.33864590125873,0.7503211140133694,0.0 103.25017959536703,0.8387646495026801,0.0 103.17841930424754,0.9412225877205027,0.0 103.12554542803349,1.0545817960603074,0.0 103.09316451269817,1.1753979123392169,0.0 103.0822604359685,1.2999999999999998,0.0 103.09316451269817,1.424602087660783,0.0 103.12554542803349,1.5454182039396924,0.0 103.17841930424754,1.6587774122794972,0.0 103.25017959536703,1.7612353504973197,0.0 103.33864590125873,1.8496788859866304,0.0 103.44113021798424,1.9214207066761748,0.0 103.55451861143943,1.9742809736474136,0.0 103.67536583266647,2.006653554437012,0.0								 103.8,2.017554824558994,0.0								</coordinates>
							</LinearRing>
						</outerBoundaryIs>
					</Polygon>
				</Placemark>
				<Placemark>
					<name></name>
					<description>area[count:3.0]</description>
					<TimeSpan>
						<begin>2015-10-09</begin>
						<end>2019-01-01</end>
					</TimeSpan>
					<styleUrl>KmlStyle [strokeColor=null, strokeWidth=null, fillColor=java.awt.Color[r=250,g=50,b=50]]</styleUrl>
					<Polygon>
						<tessellate>1</tessellate>
						<outerBoundaryIs>
							<LinearRing>
								<coordinates>138.2,37.400698877110365,0.0 138.45837599296925,37.38245756321134,0.0 138.70890136213671,37.32828787460654,0.0 138.94396402093216,37.23983572987303,0.0 139.15642170941555,37.119788702669595,0.0 139.33981900823107,36.971794361171085,0.0 139.48858348325774,36.80034943855519,0.0 139.59819500120034,36.61066320204026,0.0 139.66532307155225,36.408499171936946,0.0 139.68792804186432,36.2,0.0 139.66532307155225,35.99150082806306,0.0 139.59819500120034,35.78933679795975,0.0 139.48858348325774,35.59965056144482,0.0 139.33981900823107,35.42820563882892,0.0 139.15642170941555,35.28021129733041,0.0 138.94396402093216,35.16016427012698,0.0 138.70890136213671,35.07171212539347,0.0 138.45837599296925,35.017542436788666,0.0 138.2,34.99930112288964,0.0 137.94162400703073,35.017542436788666,0.0 137.69109863786326,35.07171212539347,0.0 137.45603597906782,35.16016427012698,0.0 137.24357829058442,35.28021129733041,0.0 137.0601809917689,35.42820563882892,0.0 136.91141651674224,35.59965056144482,0.0 136.80180499879964,35.78933679795975,0.0 136.73467692844773,35.99150082806306,0.0 136.71207195813565,36.2,0.0 136.73467692844773,36.408499171936946,0.0 136.80180499879964,36.61066320204026,0.0 136.91141651674224,36.80034943855519,0.0 137.0601809917689,36.971794361171085,0.0 137.24357829058442,37.119788702669595,0.0 137.45603597906782,37.23983572987303,0.0 137.69109863786326,37.32828787460654,0.0 137.94162400703073,37.38245756321134,0.0								 138.2,37.400698877110365,0.0								</coordinates>
							</LinearRing>
						</outerBoundaryIs>
					</Polygon>
				</Placemark>
				<Placemark>
					<name></name>
					<description>area[count:4.0]</description>
					<TimeSpan>
						<begin>2015-10-09</begin>
						<end>2019-01-01</end>
					</TimeSpan>
					<styleUrl>KmlStyle [strokeColor=null, strokeWidth=null, fillColor=java.awt.Color[r=250,g=50,b=50]]</styleUrl>
					<Polygon>
						<tessellate>1</tessellate>
						<outerBoundaryIs>
							<LinearRing>
								<coordinates>-71.5,-34.21975573643026,0.0 -71.20523099646901,-34.24072474818589,0.0 -70.91941839995,-34.30299465064143,0.0 -70.65124648156004,-34.40467340432086,0.0 -70.40886350933788,-34.54267155174555,0.0 -70.19963416724278,-34.712796089036445,0.0 -70.02991578295915,-34.909877868215126,0.0 -69.90486516371179,-35.12792865914945,0.0 -69.82828190928788,-35.36032309889588,0.0 -69.80249296312009,-35.6,0.0 -69.82828190928788,-35.83967690110412,0.0 -69.90486516371179,-36.072071340850556,0.0 -70.02991578295915,-36.29012213178488,0.0 -70.19963416724278,-36.48720391096356,0.0 -70.40886350933788,-36.657328448254454,0.0 -70.65124648156004,-36.79532659567914,0.0 -70.91941839995,-36.89700534935857,0.0 -71.20523099646901,-36.95927525181411,0.0 -71.5,-36.980244263569745,0.0 -71.79476900353099,-36.95927525181411,0.0 -72.08058160005,-36.89700534935857,0.0 -72.34875351843996,-36.79532659567914,0.0 -72.59113649066212,-36.657328448254454,0.0 -72.80036583275722,-36.48720391096356,0.0 -72.97008421704085,-36.29012213178488,0.0 -73.09513483628821,-36.072071340850556,0.0 -73.17171809071212,-35.83967690110412,0.0 -73.19750703687991,-35.6,0.0 -73.17171809071212,-35.36032309889588,0.0 -73.09513483628821,-35.12792865914945,0.0 -72.97008421704085,-34.909877868215126,0.0 -72.80036583275722,-34.712796089036445,0.0 -72.59113649066212,-34.54267155174555,0.0 -72.34875351843996,-34.40467340432086,0.0 -72.08058160005,-34.30299465064143,0.0 -71.79476900353099,-34.24072474818589,0.0								 -71.5,-34.21975573643026,0.0								</coordinates>
							</LinearRing>
						</outerBoundaryIs>
					</Polygon>
				</Placemark>
			</Folder>
		</Folder>
		<Folder>
			<name>C:\Users\jdegiuseppe\Dropbox\FILOGEOGRAFIA G8\aln_G8P8_LIV_trimmed_20210707_asim_150M_20220126_MCCT.tre</name>
			<description>Tree layer</description>
			<Folder>
				<name>points</name>
				<Placemark>
					<name></name>
					<description></description>
					<styleUrl>KmlStyle [strokeColor=null, strokeWidth=null, fillColor=java.awt.Color[r=50,g=250,b=50]]</styleUrl>
					<Polygon>
						<tessellate>1</tessellate>
						<outerBoundaryIs>
							<LinearRing>
								<coordinates>103.8,1.4604501365296847,0.0 103.82786904704768,1.4580125384263007,0.0 103.85489130720325,1.4507738093010363,0.0 103.88024572276578,1.4389538942753886,0.0 103.90316191264836,1.4229119354862463,0.0 103.92294358001757,1.403135359733795,0.0 103.93898966892041,1.3802250682648423,0.0 103.95081262706526,1.3548771786925058,0.0 103.9580532198516,1.32786187381479,0.0 103.96049144553155,1.3,0.0 103.9580532198516,1.27213812618521,0.0 103.95081262706526,1.2451228213074943,0.0 103.93898966892041,1.2197749317351578,0.0 103.92294358001757,1.196864640266205,0.0 103.90316191264836,1.1770880645137538,0.0 103.88024572276578,1.1610461057246115,0.0 103.85489130720325,1.1492261906989638,0.0 103.82786904704768,1.1419874615736993,0.0 103.8,1.1395498634703154,0.0 103.77213095295231,1.1419874615736993,0.0 103.74510869279675,1.1492261906989638,0.0 103.71975427723422,1.1610461057246115,0.0 103.69683808735164,1.1770880645137538,0.0 103.67705641998242,1.196864640266205,0.0 103.66101033107958,1.2197749317351576,0.0 103.64918737293473,1.245122821307494,0.0 103.64194678014839,1.27213812618521,0.0 103.63950855446845,1.3,0.0 103.64194678014839,1.3278618738147898,0.0 103.64918737293473,1.354877178692506,0.0 103.66101033107958,1.3802250682648423,0.0 103.67705641998242,1.403135359733795,0.0 103.69683808735164,1.4229119354862463,0.0 103.71975427723422,1.4389538942753883,0.0 103.74510869279675,1.450773809301036,0.0 103.77213095295231,1.4580125384263007,0.0								 103.8,1.4604501365296847,0.0								</coordinates>
							</LinearRing>
						</outerBoundaryIs>
					</Polygon>
				</Placemark>
				<Placemark>
					<name></name>
					<description></description>
					<styleUrl>KmlStyle [strokeColor=null, strokeWidth=null, fillColor=java.awt.Color[r=50,g=250,b=50]]</styleUrl>
					<Polygon>
						<tessellate>1</tessellate>
						<outerBoundaryIs>
							<LinearRing>
								<coordinates>101.0,15.960450136529685,0.0 101.02895588525901,15.958012538426301,0.0 101.05703196059682,15.950773809301037,0.0 101.08337514867145,15.93895389427539,0.0 101.10718502504355,15.922911935486248,0.0 101.12773813866795,15.903135359733795,0.0 101.14440999358754,15.880225068264844,0.0 101.15669402392697,15.854877178692506,0.0 101.16421698564037,15.82786187381479,0.0 101.16675029734289,15.8,0.0 101.16421698564037,15.772138126185212,0.0 101.15669402392697,15.745122821307495,0.0 101.14440999358754,15.719774931735158,0.0 101.12773813866795,15.696864640266206,0.0 101.10718502504355,15.677088064513754,0.0 101.08337514867145,15.661046105724612,0.0 101.05703196059682,15.649226190698965,0.0 101.02895588525901,15.6419874615737,0.0 101.0,15.639549863470316,0.0 100.97104411474099,15.6419874615737,0.0 100.94296803940318,15.649226190698965,0.0 100.91662485132855,15.661046105724612,0.0 100.89281497495645,15.677088064513754,0.0 100.87226186133205,15.696864640266206,0.0 100.85559000641246,15.719774931735158,0.0 100.84330597607303,15.745122821307495,0.0 100.83578301435963,15.772138126185212,0.0 100.83324970265711,15.8,0.0 100.83578301435963,15.82786187381479,0.0 100.84330597607303,15.854877178692506,0.0 100.85559000641246,15.880225068264844,0.0 100.87226186133205,15.903135359733795,0.0 100.89281497495645,15.922911935486248,0.0 100.91662485132855,15.93895389427539,0.0 100.94296803940318,15.950773809301037,0.0 100.97104411474099,15.958012538426301,0.0								 101.0,15.960450136529685,0.0								</coordinates>
							</LinearRing>
						</outerBoundaryIs>
					</Polygon>
				</Placemark>
				<Placemark>
					<name></name>
					<description></description>
					<styleUrl>KmlStyle [strokeColor=null, strokeWidth=null, fillColor=java.awt.Color[r=50,g=250,b=50]]</styleUrl>
					<Polygon>
						<tessellate>1</tessellate>
						<outerBoundaryIs>
							<LinearRing>
								<coordinates>138.2,36.360450136529685,0.0 138.23452694438066,36.3580125384263,0.0 138.26800480502777,36.35077380930104,0.0 138.29941637408623,36.33895389427539,0.0 138.3278072269252,36.322911935486246,0.0 138.3523147218476,36.3031353597338,0.0 138.37219421102165,36.28022506826485,0.0 138.38684166622826,36.25487717869251,0.0 138.39581203195297,36.227861873814796,0.0 138.39883274817248,36.2,0.0 138.39581203195297,36.17213812618521,0.0 138.38684166622826,36.145122821307496,0.0 138.37219421102165,36.11977493173516,0.0 138.3523147218476,36.096864640266205,0.0 138.3278072269252,36.07708806451376,0.0 138.29941637408623,36.061046105724614,0.0 138.26800480502777,36.04922619069897,0.0 138.23452694438066,36.041987461573704,0.0 138.2,36.03954986347032,0.0 138.16547305561932,36.041987461573704,0.0 138.1319951949722,36.04922619069897,0.0 138.10058362591374,36.061046105724614,0.0 138.0721927730748,36.07708806451376,0.0 138.0476852781524,36.096864640266205,0.0 138.02780578897833,36.11977493173516,0.0 138.0131583337717,36.145122821307496,0.0 138.004187968047,36.17213812618521,0.0 138.0011672518275,36.2,0.0 138.004187968047,36.227861873814796,0.0 138.0131583337717,36.25487717869251,0.0 138.02780578897833,36.28022506826485,0.0 138.0476852781524,36.3031353597338,0.0 138.0721927730748,36.322911935486246,0.0 138.10058362591374,36.33895389427539,0.0 138.1319951949722,36.35077380930104,0.0 138.16547305561932,36.3580125384263,0.0								 138.2,36.360450136529685,0.0								</coordinates>
							</LinearRing>
						</outerBoundaryIs>
					</Polygon>
				</Placemark>
				<Placemark>
					<name></name>
					<description></description>
					<styleUrl>KmlStyle [strokeColor=null, strokeWidth=null, fillColor=java.awt.Color[r=50,g=250,b=50]]</styleUrl>
					<Polygon>
						<tessellate>1</tessellate>
						<outerBoundaryIs>
							<LinearRing>
								<coordinates>108.2,14.160450136529684,0.0 108.22871482689276,14.1580125384263,0.0 108.25655716830077,14.150773809301036,0.0 108.28268104876928,14.138953894275389,0.0 108.30629270740955,14.122911935486247,0.0 108.3266747159219,14.103135359733795,0.0 108.34320777729147,14.080225068264843,0.0 108.35538954281465,14.054877178692506,0.0 108.36284987571032,14.027861873814789,0.0 108.36536209753855,14.0,0.0 108.36284987571032,13.972138126185211,0.0 108.35538954281465,13.945122821307494,0.0 108.34320777729147,13.919774931735157,0.0 108.3266747159219,13.896864640266205,0.0 108.30629270740955,13.877088064513753,0.0 108.28268104876928,13.861046105724611,0.0 108.25655716830077,13.849226190698964,0.0 108.22871482689276,13.8419874615737,0.0 108.2,13.839549863470316,0.0 108.17128517310725,13.8419874615737,0.0 108.14344283169923,13.849226190698964,0.0 108.11731895123073,13.861046105724611,0.0 108.09370729259045,13.877088064513753,0.0 108.07332528407811,13.896864640266205,0.0 108.05679222270854,13.919774931735157,0.0 108.04461045718536,13.945122821307494,0.0 108.03715012428968,13.972138126185211,0.0 108.03463790246145,14.0,0.0 108.03715012428968,14.027861873814789,0.0 108.04461045718536,14.054877178692506,0.0 108.05679222270854,14.080225068264843,0.0 108.07332528407811,14.103135359733795,0.0 108.09370729259045,14.122911935486247,0.0 108.11731895123073,14.138953894275389,0.0 108.14344283169923,14.150773809301036,0.0 108.17128517310725,14.1580125384263,0.0								 108.2,14.160450136529684,0.0								</coordinates>
							</LinearRing>
						</outerBoundaryIs>
					</Polygon>
				</Placemark>
				<Placemark>
					<name></name>
					<description></description>
					<styleUrl>KmlStyle [strokeColor=null, strokeWidth=null, fillColor=java.awt.Color[r=50,g=250,b=50]]</styleUrl>
					<Polygon>
						<tessellate>1</tessellate>
						<outerBoundaryIs>
							<LinearRing>
								<coordinates>-63.6,-38.239549863470316,0.0 -63.56444799487052,-38.2419874615737,0.0 -63.529976219426715,-38.24922619069896,0.0 -63.497632081121886,-38.26104610572461,0.0 -63.4683983402315,-38.277088064513755,0.0 -63.44316324917953,-38.2968646402662,0.0 -63.42269356343802,-38.319774931735154,0.0 -63.407611244050045,-38.34512282130749,0.0 -63.398374559658215,-38.372138126185206,0.0 -63.39526416224377,-38.4,0.0 -63.398374559658215,-38.42786187381479,0.0 -63.407611244050045,-38.454877178692506,0.0 -63.42269356343802,-38.48022506826484,0.0 -63.44316324917953,-38.5031353597338,0.0 -63.4683983402315,-38.52291193548624,0.0 -63.497632081121886,-38.53895389427539,0.0 -63.529976219426715,-38.550773809301035,0.0 -63.56444799487052,-38.5580125384263,0.0 -63.6,-38.56045013652968,0.0 -63.63555200512948,-38.5580125384263,0.0 -63.67002378057329,-38.550773809301035,0.0 -63.70236791887812,-38.53895389427539,0.0 -63.7316016597685,-38.52291193548624,0.0 -63.756836750820476,-38.5031353597338,0.0 -63.777306436561986,-38.48022506826484,0.0 -63.79238875594996,-38.454877178692506,0.0 -63.80162544034179,-38.42786187381479,0.0 -63.80473583775623,-38.4,0.0 -63.80162544034179,-38.372138126185206,0.0 -63.79238875594996,-38.34512282130749,0.0 -63.777306436561986,-38.319774931735154,0.0 -63.756836750820476,-38.2968646402662,0.0 -63.7316016597685,-38.277088064513755,0.0 -63.70236791887812,-38.26104610572461,0.0 -63.67002378057329,-38.24922619069896,0.0 -63.63555200512948,-38.2419874615737,0.0								 -63.6,-38.239549863470316,0.0								</coordinates>
							</LinearRing>
						</outerBoundaryIs>
					</Polygon>
				</Placemark>
				<Placemark>
					<name></name>
					<description></description>
					<styleUrl>KmlStyle [strokeColor=null, strokeWidth=null, fillColor=java.awt.Color[r=50,g=250,b=50]]</styleUrl>
					<Polygon>
						<tessellate>1</tessellate>
						<outerBoundaryIs>
							<LinearRing>
								<coordinates>101.0,15.960450136529685,0.0 101.02895588525901,15.958012538426301,0.0 101.05703196059682,15.950773809301037,0.0 101.08337514867145,15.93895389427539,0.0 101.10718502504355,15.922911935486248,0.0 101.12773813866795,15.903135359733795,0.0 101.14440999358754,15.880225068264844,0.0 101.15669402392697,15.854877178692506,0.0 101.16421698564037,15.82786187381479,0.0 101.16675029734289,15.8,0.0 101.16421698564037,15.772138126185212,0.0 101.15669402392697,15.745122821307495,0.0 101.14440999358754,15.719774931735158,0.0 101.12773813866795,15.696864640266206,0.0 101.10718502504355,15.677088064513754,0.0 101.08337514867145,15.661046105724612,0.0 101.05703196059682,15.649226190698965,0.0 101.02895588525901,15.6419874615737,0.0 101.0,15.639549863470316,0.0 100.97104411474099,15.6419874615737,0.0 100.94296803940318,15.649226190698965,0.0 100.91662485132855,15.661046105724612,0.0 100.89281497495645,15.677088064513754,0.0 100.87226186133205,15.696864640266206,0.0 100.85559000641246,15.719774931735158,0.0 100.84330597607303,15.745122821307495,0.0 100.83578301435963,15.772138126185212,0.0 100.83324970265711,15.8,0.0 100.83578301435963,15.82786187381479,0.0 100.84330597607303,15.854877178692506,0.0 100.85559000641246,15.880225068264844,0.0 100.87226186133205,15.903135359733795,0.0 100.89281497495645,15.922911935486248,0.0 100.91662485132855,15.93895389427539,0.0 100.94296803940318,15.950773809301037,0.0 100.97104411474099,15.958012538426301,0.0								 101.0,15.960450136529685,0.0								</coordinates>
							</LinearRing>
						</outerBoundaryIs>
					</Polygon>
				</Placemark>
				<Placemark>
					<name></name>
					<description></description>
					<styleUrl>KmlStyle [strokeColor=null, strokeWidth=null, fillColor=java.awt.Color[r=50,g=250,b=50]]</styleUrl>
					<Polygon>
						<tessellate>1</tessellate>
						<outerBoundaryIs>
							<LinearRing>
								<coordinates>138.2,36.360450136529685,0.0 138.23452694438066,36.3580125384263,0.0 138.26800480502777,36.35077380930104,0.0 138.29941637408623,36.33895389427539,0.0 138.3278072269252,36.322911935486246,0.0 138.3523147218476,36.3031353597338,0.0 138.37219421102165,36.28022506826485,0.0 138.38684166622826,36.25487717869251,0.0 138.39581203195297,36.227861873814796,0.0 138.39883274817248,36.2,0.0 138.39581203195297,36.17213812618521,0.0 138.38684166622826,36.145122821307496,0.0 138.37219421102165,36.11977493173516,0.0 138.3523147218476,36.096864640266205,0.0 138.3278072269252,36.07708806451376,0.0 138.29941637408623,36.061046105724614,0.0 138.26800480502777,36.04922619069897,0.0 138.23452694438066,36.041987461573704,0.0 138.2,36.03954986347032,0.0 138.16547305561932,36.041987461573704,0.0 138.1319951949722,36.04922619069897,0.0 138.10058362591374,36.061046105724614,0.0 138.0721927730748,36.07708806451376,0.0 138.0476852781524,36.096864640266205,0.0 138.02780578897833,36.11977493173516,0.0 138.0131583337717,36.145122821307496,0.0 138.004187968047,36.17213812618521,0.0 138.0011672518275,36.2,0.0 138.004187968047,36.227861873814796,0.0 138.0131583337717,36.25487717869251,0.0 138.02780578897833,36.28022506826485,0.0 138.0476852781524,36.3031353597338,0.0 138.0721927730748,36.322911935486246,0.0 138.10058362591374,36.33895389427539,0.0 138.1319951949722,36.35077380930104,0.0 138.16547305561932,36.3580125384263,0.0								 138.2,36.360450136529685,0.0								</coordinates>
							</LinearRing>
						</outerBoundaryIs>
					</Polygon>
				</Placemark>
				<Placemark>
					<name></name>
					<description></description>
					<styleUrl>KmlStyle [strokeColor=null, strokeWidth=null, fillColor=java.awt.Color[r=50,g=250,b=50]]</styleUrl>
					<Polygon>
						<tessellate>1</tessellate>
						<outerBoundaryIs>
							<LinearRing>
								<coordinates>108.2,14.160450136529684,0.0 108.22871482689276,14.1580125384263,0.0 108.25655716830077,14.150773809301036,0.0 108.28268104876928,14.138953894275389,0.0 108.30629270740955,14.122911935486247,0.0 108.3266747159219,14.103135359733795,0.0 108.34320777729147,14.080225068264843,0.0 108.35538954281465,14.054877178692506,0.0 108.36284987571032,14.027861873814789,0.0 108.36536209753855,14.0,0.0 108.36284987571032,13.972138126185211,0.0 108.35538954281465,13.945122821307494,0.0 108.34320777729147,13.919774931735157,0.0 108.3266747159219,13.896864640266205,0.0 108.30629270740955,13.877088064513753,0.0 108.28268104876928,13.861046105724611,0.0 108.25655716830077,13.849226190698964,0.0 108.22871482689276,13.8419874615737,0.0 108.2,13.839549863470316,0.0 108.17128517310725,13.8419874615737,0.0 108.14344283169923,13.849226190698964,0.0 108.11731895123073,13.861046105724611,0.0 108.09370729259045,13.877088064513753,0.0 108.07332528407811,13.896864640266205,0.0 108.05679222270854,13.919774931735157,0.0 108.04461045718536,13.945122821307494,0.0 108.03715012428968,13.972138126185211,0.0 108.03463790246145,14.0,0.0 108.03715012428968,14.027861873814789,0.0 108.04461045718536,14.054877178692506,0.0 108.05679222270854,14.080225068264843,0.0 108.07332528407811,14.103135359733795,0.0 108.09370729259045,14.122911935486247,0.0 108.11731895123073,14.138953894275389,0.0 108.14344283169923,14.150773809301036,0.0 108.17128517310725,14.1580125384263,0.0								 108.2,14.160450136529684,0.0								</coordinates>
							</LinearRing>
						</outerBoundaryIs>
					</Polygon>
				</Placemark>
				<Placemark>
					<name></name>
					<description></description>
					<styleUrl>KmlStyle [strokeColor=null, strokeWidth=null, fillColor=java.awt.Color[r=50,g=250,b=50]]</styleUrl>
					<Polygon>
						<tessellate>1</tessellate>
						<outerBoundaryIs>
							<LinearRing>
								<coordinates>-71.5,-35.43954986347032,0.0 -71.46573379936466,-35.4419874615737,0.0 -71.43250875989608,-35.449226190698965,0.0 -71.40133440760584,-35.46104610572461,0.0 -71.3731579594133,-35.47708806451376,0.0 -71.34883554243883,-35.4968646402662,0.0 -71.32910618101444,-35.51977493173516,0.0 -71.31456934180349,-35.545122821307494,0.0 -71.30566671930939,-35.57213812618521,0.0 -71.30266881521169,-35.6,0.0 -71.30566671930939,-35.627861873814794,0.0 -71.31456934180349,-35.65487717869251,0.0 -71.32910618101444,-35.680225068264846,0.0 -71.34883554243883,-35.7031353597338,0.0 -71.3731579594133,-35.722911935486245,0.0 -71.40133440760584,-35.73895389427539,0.0 -71.43250875989608,-35.75077380930104,0.0 -71.46573379936466,-35.7580125384263,0.0 -71.5,-35.760450136529684,0.0 -71.53426620063534,-35.7580125384263,0.0 -71.56749124010392,-35.75077380930104,0.0 -71.59866559239416,-35.73895389427539,0.0 -71.6268420405867,-35.722911935486245,0.0 -71.65116445756117,-35.7031353597338,0.0 -71.67089381898556,-35.680225068264846,0.0 -71.68543065819651,-35.65487717869251,0.0 -71.69433328069061,-35.627861873814794,0.0 -71.69733118478831,-35.6,0.0 -71.69433328069061,-35.57213812618521,0.0 -71.68543065819651,-35.545122821307494,0.0 -71.67089381898556,-35.51977493173516,0.0 -71.65116445756117,-35.4968646402662,0.0 -71.6268420405867,-35.47708806451376,0.0 -71.59866559239416,-35.46104610572461,0.0 -71.56749124010392,-35.449226190698965,0.0 -71.53426620063534,-35.4419874615737,0.0								 -71.5,-35.43954986347032,0.0								</coordinates>
							</LinearRing>
						</outerBoundaryIs>
					</Polygon>
				</Placemark>
				<Placemark>
					<name></name>
					<description></description>
					<styleUrl>KmlStyle [strokeColor=null, strokeWidth=null, fillColor=java.awt.Color[r=50,g=250,b=50]]</styleUrl>
					<Polygon>
						<tessellate>1</tessellate>
						<outerBoundaryIs>
							<LinearRing>
								<coordinates>108.2,14.160450136529684,0.0 108.22871482689276,14.1580125384263,0.0 108.25655716830077,14.150773809301036,0.0 108.28268104876928,14.138953894275389,0.0 108.30629270740955,14.122911935486247,0.0 108.3266747159219,14.103135359733795,0.0 108.34320777729147,14.080225068264843,0.0 108.35538954281465,14.054877178692506,0.0 108.36284987571032,14.027861873814789,0.0 108.36536209753855,14.0,0.0 108.36284987571032,13.972138126185211,0.0 108.35538954281465,13.945122821307494,0.0 108.34320777729147,13.919774931735157,0.0 108.3266747159219,13.896864640266205,0.0 108.30629270740955,13.877088064513753,0.0 108.28268104876928,13.861046105724611,0.0 108.25655716830077,13.849226190698964,0.0 108.22871482689276,13.8419874615737,0.0 108.2,13.839549863470316,0.0 108.17128517310725,13.8419874615737,0.0 108.14344283169923,13.849226190698964,0.0 108.11731895123073,13.861046105724611,0.0 108.09370729259045,13.877088064513753,0.0 108.07332528407811,13.896864640266205,0.0 108.05679222270854,13.919774931735157,0.0 108.04461045718536,13.945122821307494,0.0 108.03715012428968,13.972138126185211,0.0 108.03463790246145,14.0,0.0 108.03715012428968,14.027861873814789,0.0 108.04461045718536,14.054877178692506,0.0 108.05679222270854,14.080225068264843,0.0 108.07332528407811,14.103135359733795,0.0 108.09370729259045,14.122911935486247,0.0 108.11731895123073,14.138953894275389,0.0 108.14344283169923,14.150773809301036,0.0 108.17128517310725,14.1580125384263,0.0								 108.2,14.160450136529684,0.0								</coordinates>
							</LinearRing>
						</outerBoundaryIs>
					</Polygon>
				</Placemark>
				<Placemark>
					<name></name>
					<description></description>
					<styleUrl>KmlStyle [strokeColor=null, strokeWidth=null, fillColor=java.awt.Color[r=50,g=250,b=50]]</styleUrl>
					<Polygon>
						<tessellate>1</tessellate>
						<outerBoundaryIs>
							<LinearRing>
								<coordinates>138.2,36.360450136529685,0.0 138.23452694438066,36.3580125384263,0.0 138.26800480502777,36.35077380930104,0.0 138.29941637408623,36.33895389427539,0.0 138.3278072269252,36.322911935486246,0.0 138.3523147218476,36.3031353597338,0.0 138.37219421102165,36.28022506826485,0.0 138.38684166622826,36.25487717869251,0.0 138.39581203195297,36.227861873814796,0.0 138.39883274817248,36.2,0.0 138.39581203195297,36.17213812618521,0.0 138.38684166622826,36.145122821307496,0.0 138.37219421102165,36.11977493173516,0.0 138.3523147218476,36.096864640266205,0.0 138.3278072269252,36.07708806451376,0.0 138.29941637408623,36.061046105724614,0.0 138.26800480502777,36.04922619069897,0.0 138.23452694438066,36.041987461573704,0.0 138.2,36.03954986347032,0.0 138.16547305561932,36.041987461573704,0.0 138.1319951949722,36.04922619069897,0.0 138.10058362591374,36.061046105724614,0.0 138.0721927730748,36.07708806451376,0.0 138.0476852781524,36.096864640266205,0.0 138.02780578897833,36.11977493173516,0.0 138.0131583337717,36.145122821307496,0.0 138.004187968047,36.17213812618521,0.0 138.0011672518275,36.2,0.0 138.004187968047,36.227861873814796,0.0 138.0131583337717,36.25487717869251,0.0 138.02780578897833,36.28022506826485,0.0 138.0476852781524,36.3031353597338,0.0 138.0721927730748,36.322911935486246,0.0 138.10058362591374,36.33895389427539,0.0 138.1319951949722,36.35077380930104,0.0 138.16547305561932,36.3580125384263,0.0								 138.2,36.360450136529685,0.0								</coordinates>
							</LinearRing>
						</outerBoundaryIs>
					</Polygon>
				</Placemark>
				<Placemark>
					<name></name>
					<description></description>
					<styleUrl>KmlStyle [strokeColor=null, strokeWidth=null, fillColor=java.awt.Color[r=50,g=250,b=50]]</styleUrl>
					<Polygon>
						<tessellate>1</tessellate>
						<outerBoundaryIs>
							<LinearRing>
								<coordinates>101.0,15.960450136529685,0.0 101.02895588525901,15.958012538426301,0.0 101.05703196059682,15.950773809301037,0.0 101.08337514867145,15.93895389427539,0.0 101.10718502504355,15.922911935486248,0.0 101.12773813866795,15.903135359733795,0.0 101.14440999358754,15.880225068264844,0.0 101.15669402392697,15.854877178692506,0.0 101.16421698564037,15.82786187381479,0.0 101.16675029734289,15.8,0.0 101.16421698564037,15.772138126185212,0.0 101.15669402392697,15.745122821307495,0.0 101.14440999358754,15.719774931735158,0.0 101.12773813866795,15.696864640266206,0.0 101.10718502504355,15.677088064513754,0.0 101.08337514867145,15.661046105724612,0.0 101.05703196059682,15.649226190698965,0.0 101.02895588525901,15.6419874615737,0.0 101.0,15.639549863470316,0.0 100.97104411474099,15.6419874615737,0.0 100.94296803940318,15.649226190698965,0.0 100.91662485132855,15.661046105724612,0.0 100.89281497495645,15.677088064513754,0.0 100.87226186133205,15.696864640266206,0.0 100.85559000641246,15.719774931735158,0.0 100.84330597607303,15.745122821307495,0.0 100.83578301435963,15.772138126185212,0.0 100.83324970265711,15.8,0.0 100.83578301435963,15.82786187381479,0.0 100.84330597607303,15.854877178692506,0.0 100.85559000641246,15.880225068264844,0.0 100.87226186133205,15.903135359733795,0.0 100.89281497495645,15.922911935486248,0.0 100.91662485132855,15.93895389427539,0.0 100.94296803940318,15.950773809301037,0.0 100.97104411474099,15.958012538426301,0.0								 101.0,15.960450136529685,0.0								</coordinates>
							</LinearRing>
						</outerBoundaryIs>
					</Polygon>
				</Placemark>
				<Placemark>
					<name></name>
					<description></description>
					<styleUrl>KmlStyle [strokeColor=null, strokeWidth=null, fillColor=java.awt.Color[r=50,g=250,b=50]]</styleUrl>
					<Polygon>
						<tessellate>1</tessellate>
						<outerBoundaryIs>
							<LinearRing>
								<coordinates>15.5,49.96045013652968,0.0 15.543166073229429,49.958012538426296,0.0 15.585020567166868,49.95077380930103,0.0 15.624291754193425,49.938953894275386,0.0 15.659786399163478,49.92291193548624,0.0 15.690426015250768,49.903135359733795,0.0 15.715279633224876,49.88022506826484,0.0 15.733592088480197,49.854877178692504,0.0 15.744806966330346,49.82786187381479,0.0 15.74858350838685,49.8,0.0 15.744806966330346,49.772138126185204,0.0 15.733592088480197,49.74512282130749,0.0 15.715279633224876,49.71977493173515,0.0 15.690426015250768,49.6968646402662,0.0 15.659786399163478,49.677088064513754,0.0 15.624291754193425,49.66104610572461,0.0 15.585020567166868,49.64922619069896,0.0 15.543166073229429,49.6419874615737,0.0 15.5,49.639549863470315,0.0 15.456833926770571,49.6419874615737,0.0 15.414979432833132,49.64922619069896,0.0 15.375708245806575,49.66104610572461,0.0 15.340213600836522,49.677088064513754,0.0 15.309573984749232,49.6968646402662,0.0 15.284720366775124,49.71977493173515,0.0 15.266407911519803,49.74512282130749,0.0 15.255193033669654,49.772138126185204,0.0 15.25141649161315,49.8,0.0 15.255193033669654,49.82786187381479,0.0 15.266407911519803,49.854877178692504,0.0 15.284720366775124,49.88022506826484,0.0 15.309573984749232,49.903135359733795,0.0 15.340213600836522,49.92291193548624,0.0 15.375708245806575,49.938953894275386,0.0 15.414979432833132,49.95077380930103,0.0 15.456833926770571,49.958012538426296,0.0								 15.5,49.96045013652968,0.0								</coordinates>
							</LinearRing>
						</outerBoundaryIs>
					</Polygon>
				</Placemark>
				<Placemark>
					<name></name>
					<description></description>
					<styleUrl>KmlStyle [strokeColor=null, strokeWidth=null, fillColor=java.awt.Color[r=50,g=250,b=50]]</styleUrl>
					<Polygon>
						<tessellate>1</tessellate>
						<outerBoundaryIs>
							<LinearRing>
								<coordinates>116.4,40.06045013652968,0.0 116.43631796067491,40.0580125384263,0.0 116.4715324184925,40.050773809301035,0.0 116.50457339997133,40.03895389427539,0.0 116.53443697160873,40.02291193548624,0.0 116.56021574389219,40.0031353597338,0.0 116.58112644187057,39.98022506826484,0.0 116.5965337045671,39.954877178692506,0.0 116.60596939010122,39.92786187381479,0.0 116.60914679994265,39.9,0.0 116.60596939010122,39.872138126185206,0.0 116.5965337045671,39.84512282130749,0.0 116.58112644187057,39.819774931735154,0.0 116.56021574389219,39.7968646402662,0.0 116.53443697160873,39.777088064513755,0.0 116.50457339997133,39.76104610572461,0.0 116.4715324184925,39.74922619069896,0.0 116.43631796067491,39.7419874615737,0.0 116.4,39.739549863470316,0.0 116.3636820393251,39.7419874615737,0.0 116.32846758150751,39.74922619069896,0.0 116.29542660002868,39.76104610572461,0.0 116.26556302839128,39.777088064513755,0.0 116.23978425610782,39.7968646402662,0.0 116.21887355812945,39.819774931735154,0.0 116.20346629543292,39.84512282130749,0.0 116.19403060989879,39.872138126185206,0.0 116.19085320005736,39.9,0.0 116.19403060989879,39.92786187381479,0.0 116.20346629543292,39.954877178692506,0.0 116.21887355812945,39.98022506826484,0.0 116.23978425610782,40.0031353597338,0.0 116.26556302839128,40.02291193548624,0.0 116.29542660002868,40.03895389427539,0.0 116.32846758150751,40.050773809301035,0.0 116.3636820393251,40.0580125384263,0.0								 116.4,40.06045013652968,0.0								</coordinates>
							</LinearRing>
						</outerBoundaryIs>
					</Polygon>
				</Placemark>
				<Placemark>
					<name></name>
					<description></description>
					<styleUrl>KmlStyle [strokeColor=null, strokeWidth=null, fillColor=java.awt.Color[r=50,g=250,b=50]]</styleUrl>
					<Polygon>
						<tessellate>1</tessellate>
						<outerBoundaryIs>
							<LinearRing>
								<coordinates>138.2,36.360450136529685,0.0 138.23452694438066,36.3580125384263,0.0 138.26800480502777,36.35077380930104,0.0 138.29941637408623,36.33895389427539,0.0 138.3278072269252,36.322911935486246,0.0 138.3523147218476,36.3031353597338,0.0 138.37219421102165,36.28022506826485,0.0 138.38684166622826,36.25487717869251,0.0 138.39581203195297,36.227861873814796,0.0 138.39883274817248,36.2,0.0 138.39581203195297,36.17213812618521,0.0 138.38684166622826,36.145122821307496,0.0 138.37219421102165,36.11977493173516,0.0 138.3523147218476,36.096864640266205,0.0 138.3278072269252,36.07708806451376,0.0 138.29941637408623,36.061046105724614,0.0 138.26800480502777,36.04922619069897,0.0 138.23452694438066,36.041987461573704,0.0 138.2,36.03954986347032,0.0 138.16547305561932,36.041987461573704,0.0 138.1319951949722,36.04922619069897,0.0 138.10058362591374,36.061046105724614,0.0 138.0721927730748,36.07708806451376,0.0 138.0476852781524,36.096864640266205,0.0 138.02780578897833,36.11977493173516,0.0 138.0131583337717,36.145122821307496,0.0 138.004187968047,36.17213812618521,0.0 138.0011672518275,36.2,0.0 138.004187968047,36.227861873814796,0.0 138.0131583337717,36.25487717869251,0.0 138.02780578897833,36.28022506826485,0.0 138.0476852781524,36.3031353597338,0.0 138.0721927730748,36.322911935486246,0.0 138.10058362591374,36.33895389427539,0.0 138.1319951949722,36.35077380930104,0.0 138.16547305561932,36.3580125384263,0.0								 138.2,36.360450136529685,0.0								</coordinates>
							</LinearRing>
						</outerBoundaryIs>
					</Polygon>
				</Placemark>
				<Placemark>
					<name></name>
					<description></description>
					<styleUrl>KmlStyle [strokeColor=null, strokeWidth=null, fillColor=java.awt.Color[r=50,g=250,b=50]]</styleUrl>
					<Polygon>
						<tessellate>1</tessellate>
						<outerBoundaryIs>
							<LinearRing>
								<coordinates>101.0,15.960450136529685,0.0 101.02895588525901,15.958012538426301,0.0 101.05703196059682,15.950773809301037,0.0 101.08337514867145,15.93895389427539,0.0 101.10718502504355,15.922911935486248,0.0 101.12773813866795,15.903135359733795,0.0 101.14440999358754,15.880225068264844,0.0 101.15669402392697,15.854877178692506,0.0 101.16421698564037,15.82786187381479,0.0 101.16675029734289,15.8,0.0 101.16421698564037,15.772138126185212,0.0 101.15669402392697,15.745122821307495,0.0 101.14440999358754,15.719774931735158,0.0 101.12773813866795,15.696864640266206,0.0 101.10718502504355,15.677088064513754,0.0 101.08337514867145,15.661046105724612,0.0 101.05703196059682,15.649226190698965,0.0 101.02895588525901,15.6419874615737,0.0 101.0,15.639549863470316,0.0 100.97104411474099,15.6419874615737,0.0 100.94296803940318,15.649226190698965,0.0 100.91662485132855,15.661046105724612,0.0 100.89281497495645,15.677088064513754,0.0 100.87226186133205,15.696864640266206,0.0 100.85559000641246,15.719774931735158,0.0 100.84330597607303,15.745122821307495,0.0 100.83578301435963,15.772138126185212,0.0 100.83324970265711,15.8,0.0 100.83578301435963,15.82786187381479,0.0 100.84330597607303,15.854877178692506,0.0 100.85559000641246,15.880225068264844,0.0 100.87226186133205,15.903135359733795,0.0 100.89281497495645,15.922911935486248,0.0 100.91662485132855,15.93895389427539,0.0 100.94296803940318,15.950773809301037,0.0 100.97104411474099,15.958012538426301,0.0								 101.0,15.960450136529685,0.0								</coordinates>
							</LinearRing>
						</outerBoundaryIs>
					</Polygon>
				</Placemark>
				<Placemark>
					<name></name>
					<description></description>
					<styleUrl>KmlStyle [strokeColor=null, strokeWidth=null, fillColor=java.awt.Color[r=50,g=250,b=50]]</styleUrl>
					<Polygon>
						<tessellate>1</tessellate>
						<outerBoundaryIs>
							<LinearRing>
								<coordinates>78.9,20.760450136529688,0.0 78.92976506595042,20.758012538426303,0.0 78.9586257354338,20.750773809301037,0.0 78.98570509161206,20.73895389427539,0.0 79.01018034195056,20.72291193548625,0.0 79.03130781835283,20.703135359733796,0.0 79.04844557313942,20.680225068264843,0.0 79.06107288430326,20.65487717869251,0.0 79.06880607738434,20.62786187381479,0.0 79.0714101832241,20.6,0.0 79.06880607738434,20.572138126185212,0.0 79.06107288430326,20.545122821307494,0.0 79.04844557313942,20.51977493173516,0.0 79.03130781835283,20.496864640266207,0.0 79.01018034195056,20.477088064513755,0.0 78.98570509161206,20.461046105724613,0.0 78.9586257354338,20.449226190698965,0.0 78.92976506595042,20.4419874615737,0.0 78.9,20.439549863470315,0.0 78.87023493404959,20.4419874615737,0.0 78.84137426456621,20.449226190698965,0.0 78.81429490838795,20.461046105724613,0.0 78.78981965804945,20.477088064513755,0.0 78.76869218164718,20.496864640266207,0.0 78.7515544268606,20.51977493173516,0.0 78.73892711569675,20.545122821307494,0.0 78.73119392261567,20.572138126185212,0.0 78.72858981677591,20.6,0.0 78.73119392261567,20.62786187381479,0.0 78.73892711569675,20.65487717869251,0.0 78.7515544268606,20.680225068264843,0.0 78.76869218164718,20.703135359733796,0.0 78.78981965804945,20.72291193548625,0.0 78.81429490838795,20.73895389427539,0.0 78.84137426456621,20.750773809301037,0.0 78.87023493404959,20.758012538426303,0.0								 78.9,20.760450136529688,0.0								</coordinates>
							</LinearRing>
						</outerBoundaryIs>
					</Polygon>
				</Placemark>
				<Placemark>
					<name></name>
					<description></description>
					<styleUrl>KmlStyle [strokeColor=null, strokeWidth=null, fillColor=java.awt.Color[r=50,g=250,b=50]]</styleUrl>
					<Polygon>
						<tessellate>1</tessellate>
						<outerBoundaryIs>
							<LinearRing>
								<coordinates>15.5,49.96045013652968,0.0 15.543166073229429,49.958012538426296,0.0 15.585020567166868,49.95077380930103,0.0 15.624291754193425,49.938953894275386,0.0 15.659786399163478,49.92291193548624,0.0 15.690426015250768,49.903135359733795,0.0 15.715279633224876,49.88022506826484,0.0 15.733592088480197,49.854877178692504,0.0 15.744806966330346,49.82786187381479,0.0 15.74858350838685,49.8,0.0 15.744806966330346,49.772138126185204,0.0 15.733592088480197,49.74512282130749,0.0 15.715279633224876,49.71977493173515,0.0 15.690426015250768,49.6968646402662,0.0 15.659786399163478,49.677088064513754,0.0 15.624291754193425,49.66104610572461,0.0 15.585020567166868,49.64922619069896,0.0 15.543166073229429,49.6419874615737,0.0 15.5,49.639549863470315,0.0 15.456833926770571,49.6419874615737,0.0 15.414979432833132,49.64922619069896,0.0 15.375708245806575,49.66104610572461,0.0 15.340213600836522,49.677088064513754,0.0 15.309573984749232,49.6968646402662,0.0 15.284720366775124,49.71977493173515,0.0 15.266407911519803,49.74512282130749,0.0 15.255193033669654,49.772138126185204,0.0 15.25141649161315,49.8,0.0 15.255193033669654,49.82786187381479,0.0 15.266407911519803,49.854877178692504,0.0 15.284720366775124,49.88022506826484,0.0 15.309573984749232,49.903135359733795,0.0 15.340213600836522,49.92291193548624,0.0 15.375708245806575,49.938953894275386,0.0 15.414979432833132,49.95077380930103,0.0 15.456833926770571,49.958012538426296,0.0								 15.5,49.96045013652968,0.0								</coordinates>
							</LinearRing>
						</outerBoundaryIs>
					</Polygon>
				</Placemark>
				<Placemark>
					<name></name>
					<description></description>
					<styleUrl>KmlStyle [strokeColor=null, strokeWidth=null, fillColor=java.awt.Color[r=50,g=250,b=50]]</styleUrl>
					<Polygon>
						<tessellate>1</tessellate>
						<outerBoundaryIs>
							<LinearRing>
								<coordinates>108.2,14.160450136529684,0.0 108.22871482689276,14.1580125384263,0.0 108.25655716830077,14.150773809301036,0.0 108.28268104876928,14.138953894275389,0.0 108.30629270740955,14.122911935486247,0.0 108.3266747159219,14.103135359733795,0.0 108.34320777729147,14.080225068264843,0.0 108.35538954281465,14.054877178692506,0.0 108.36284987571032,14.027861873814789,0.0 108.36536209753855,14.0,0.0 108.36284987571032,13.972138126185211,0.0 108.35538954281465,13.945122821307494,0.0 108.34320777729147,13.919774931735157,0.0 108.3266747159219,13.896864640266205,0.0 108.30629270740955,13.877088064513753,0.0 108.28268104876928,13.861046105724611,0.0 108.25655716830077,13.849226190698964,0.0 108.22871482689276,13.8419874615737,0.0 108.2,13.839549863470316,0.0 108.17128517310725,13.8419874615737,0.0 108.14344283169923,13.849226190698964,0.0 108.11731895123073,13.861046105724611,0.0 108.09370729259045,13.877088064513753,0.0 108.07332528407811,13.896864640266205,0.0 108.05679222270854,13.919774931735157,0.0 108.04461045718536,13.945122821307494,0.0 108.03715012428968,13.972138126185211,0.0 108.03463790246145,14.0,0.0 108.03715012428968,14.027861873814789,0.0 108.04461045718536,14.054877178692506,0.0 108.05679222270854,14.080225068264843,0.0 108.07332528407811,14.103135359733795,0.0 108.09370729259045,14.122911935486247,0.0 108.11731895123073,14.138953894275389,0.0 108.14344283169923,14.150773809301036,0.0 108.17128517310725,14.1580125384263,0.0								 108.2,14.160450136529684,0.0								</coordinates>
							</LinearRing>
						</outerBoundaryIs>
					</Polygon>
				</Placemark>
				<Placemark>
					<name></name>
					<description></description>
					<styleUrl>KmlStyle [strokeColor=null, strokeWidth=null, fillColor=java.awt.Color[r=50,g=250,b=50]]</styleUrl>
					<Polygon>
						<tessellate>1</tessellate>
						<outerBoundaryIs>
							<LinearRing>
								<coordinates>138.2,36.360450136529685,0.0 138.23452694438066,36.3580125384263,0.0 138.26800480502777,36.35077380930104,0.0 138.29941637408623,36.33895389427539,0.0 138.3278072269252,36.322911935486246,0.0 138.3523147218476,36.3031353597338,0.0 138.37219421102165,36.28022506826485,0.0 138.38684166622826,36.25487717869251,0.0 138.39581203195297,36.227861873814796,0.0 138.39883274817248,36.2,0.0 138.39581203195297,36.17213812618521,0.0 138.38684166622826,36.145122821307496,0.0 138.37219421102165,36.11977493173516,0.0 138.3523147218476,36.096864640266205,0.0 138.3278072269252,36.07708806451376,0.0 138.29941637408623,36.061046105724614,0.0 138.26800480502777,36.04922619069897,0.0 138.23452694438066,36.041987461573704,0.0 138.2,36.03954986347032,0.0 138.16547305561932,36.041987461573704,0.0 138.1319951949722,36.04922619069897,0.0 138.10058362591374,36.061046105724614,0.0 138.0721927730748,36.07708806451376,0.0 138.0476852781524,36.096864640266205,0.0 138.02780578897833,36.11977493173516,0.0 138.0131583337717,36.145122821307496,0.0 138.004187968047,36.17213812618521,0.0 138.0011672518275,36.2,0.0 138.004187968047,36.227861873814796,0.0 138.0131583337717,36.25487717869251,0.0 138.02780578897833,36.28022506826485,0.0 138.0476852781524,36.3031353597338,0.0 138.0721927730748,36.322911935486246,0.0 138.10058362591374,36.33895389427539,0.0 138.1319951949722,36.35077380930104,0.0 138.16547305561932,36.3580125384263,0.0								 138.2,36.360450136529685,0.0								</coordinates>
							</LinearRing>
						</outerBoundaryIs>
					</Polygon>
				</Placemark>
				<Placemark>
					<name></name>
					<description></description>
					<styleUrl>KmlStyle [strokeColor=null, strokeWidth=null, fillColor=java.awt.Color[r=50,g=250,b=50]]</styleUrl>
					<Polygon>
						<tessellate>1</tessellate>
						<outerBoundaryIs>
							<LinearRing>
								<coordinates>30.8,26.960450136529687,0.0 30.831214784325283,26.958012538426303,0.0 30.861481123224287,26.950773809301037,0.0 30.88987938930507,26.93895389427539,0.0 30.915546715622984,26.922911935486248,0.0 30.937703213456153,26.903135359733795,0.0 30.95567566882964,26.880225068264842,0.0 30.968917997781436,26.854877178692508,0.0 30.97702783884727,26.82786187381479,0.0 30.97975877861014,26.8,0.0 30.97702783884727,26.77213812618521,0.0 30.968917997781436,26.745122821307493,0.0 30.95567566882964,26.71977493173516,0.0 30.937703213456153,26.696864640266206,0.0 30.915546715622984,26.677088064513754,0.0 30.88987938930507,26.661046105724612,0.0 30.861481123224287,26.649226190698965,0.0 30.831214784325283,26.6419874615737,0.0 30.8,26.639549863470315,0.0 30.76878521567472,26.6419874615737,0.0 30.738518876775714,26.649226190698965,0.0 30.710120610694933,26.661046105724612,0.0 30.684453284377017,26.677088064513754,0.0 30.66229678654385,26.696864640266206,0.0 30.64432433117036,26.71977493173516,0.0 30.631082002218566,26.745122821307493,0.0 30.62297216115273,26.77213812618521,0.0 30.62024122138986,26.8,0.0 30.62297216115273,26.82786187381479,0.0 30.631082002218566,26.854877178692508,0.0 30.64432433117036,26.880225068264842,0.0 30.66229678654385,26.903135359733795,0.0 30.684453284377017,26.922911935486248,0.0 30.710120610694933,26.93895389427539,0.0 30.738518876775714,26.950773809301037,0.0 30.76878521567472,26.958012538426303,0.0								 30.8,26.960450136529687,0.0								</coordinates>
							</LinearRing>
						</outerBoundaryIs>
					</Polygon>
				</Placemark>
				<Placemark>
					<name></name>
					<description></description>
					<styleUrl>KmlStyle [strokeColor=null, strokeWidth=null, fillColor=java.awt.Color[r=50,g=250,b=50]]</styleUrl>
					<Polygon>
						<tessellate>1</tessellate>
						<outerBoundaryIs>
							<LinearRing>
								<coordinates>108.2,14.160450136529684,0.0 108.22871482689276,14.1580125384263,0.0 108.25655716830077,14.150773809301036,0.0 108.28268104876928,14.138953894275389,0.0 108.30629270740955,14.122911935486247,0.0 108.3266747159219,14.103135359733795,0.0 108.34320777729147,14.080225068264843,0.0 108.35538954281465,14.054877178692506,0.0 108.36284987571032,14.027861873814789,0.0 108.36536209753855,14.0,0.0 108.36284987571032,13.972138126185211,0.0 108.35538954281465,13.945122821307494,0.0 108.34320777729147,13.919774931735157,0.0 108.3266747159219,13.896864640266205,0.0 108.30629270740955,13.877088064513753,0.0 108.28268104876928,13.861046105724611,0.0 108.25655716830077,13.849226190698964,0.0 108.22871482689276,13.8419874615737,0.0 108.2,13.839549863470316,0.0 108.17128517310725,13.8419874615737,0.0 108.14344283169923,13.849226190698964,0.0 108.11731895123073,13.861046105724611,0.0 108.09370729259045,13.877088064513753,0.0 108.07332528407811,13.896864640266205,0.0 108.05679222270854,13.919774931735157,0.0 108.04461045718536,13.945122821307494,0.0 108.03715012428968,13.972138126185211,0.0 108.03463790246145,14.0,0.0 108.03715012428968,14.027861873814789,0.0 108.04461045718536,14.054877178692506,0.0 108.05679222270854,14.080225068264843,0.0 108.07332528407811,14.103135359733795,0.0 108.09370729259045,14.122911935486247,0.0 108.11731895123073,14.138953894275389,0.0 108.14344283169923,14.150773809301036,0.0 108.17128517310725,14.1580125384263,0.0								 108.2,14.160450136529684,0.0								</coordinates>
							</LinearRing>
						</outerBoundaryIs>
					</Polygon>
				</Placemark>
				<Placemark>
					<name></name>
					<description></description>
					<styleUrl>KmlStyle [strokeColor=null, strokeWidth=null, fillColor=java.awt.Color[r=50,g=250,b=50]]</styleUrl>
					<Polygon>
						<tessellate>1</tessellate>
						<outerBoundaryIs>
							<LinearRing>
								<coordinates>103.8,1.4604501365296847,0.0 103.82786904704768,1.4580125384263007,0.0 103.85489130720325,1.4507738093010363,0.0 103.88024572276578,1.4389538942753886,0.0 103.90316191264836,1.4229119354862463,0.0 103.92294358001757,1.403135359733795,0.0 103.93898966892041,1.3802250682648423,0.0 103.95081262706526,1.3548771786925058,0.0 103.9580532198516,1.32786187381479,0.0 103.96049144553155,1.3,0.0 103.9580532198516,1.27213812618521,0.0 103.95081262706526,1.2451228213074943,0.0 103.93898966892041,1.2197749317351578,0.0 103.92294358001757,1.196864640266205,0.0 103.90316191264836,1.1770880645137538,0.0 103.88024572276578,1.1610461057246115,0.0 103.85489130720325,1.1492261906989638,0.0 103.82786904704768,1.1419874615736993,0.0 103.8,1.1395498634703154,0.0 103.77213095295231,1.1419874615736993,0.0 103.74510869279675,1.1492261906989638,0.0 103.71975427723422,1.1610461057246115,0.0 103.69683808735164,1.1770880645137538,0.0 103.67705641998242,1.196864640266205,0.0 103.66101033107958,1.2197749317351576,0.0 103.64918737293473,1.245122821307494,0.0 103.64194678014839,1.27213812618521,0.0 103.63950855446845,1.3,0.0 103.64194678014839,1.3278618738147898,0.0 103.64918737293473,1.354877178692506,0.0 103.66101033107958,1.3802250682648423,0.0 103.67705641998242,1.403135359733795,0.0 103.69683808735164,1.4229119354862463,0.0 103.71975427723422,1.4389538942753883,0.0 103.74510869279675,1.450773809301036,0.0 103.77213095295231,1.4580125384263007,0.0								 103.8,1.4604501365296847,0.0								</coordinates>
							</LinearRing>
						</outerBoundaryIs>
					</Polygon>
				</Placemark>
				<Placemark>
					<name></name>
					<description></description>
					<styleUrl>KmlStyle [strokeColor=null, strokeWidth=null, fillColor=java.awt.Color[r=50,g=250,b=50]]</styleUrl>
					<Polygon>
						<tessellate>1</tessellate>
						<outerBoundaryIs>
							<LinearRing>
								<coordinates>78.9,20.760450136529688,0.0 78.92976506595042,20.758012538426303,0.0 78.9586257354338,20.750773809301037,0.0 78.98570509161206,20.73895389427539,0.0 79.01018034195056,20.72291193548625,0.0 79.03130781835283,20.703135359733796,0.0 79.04844557313942,20.680225068264843,0.0 79.06107288430326,20.65487717869251,0.0 79.06880607738434,20.62786187381479,0.0 79.0714101832241,20.6,0.0 79.06880607738434,20.572138126185212,0.0 79.06107288430326,20.545122821307494,0.0 79.04844557313942,20.51977493173516,0.0 79.03130781835283,20.496864640266207,0.0 79.01018034195056,20.477088064513755,0.0 78.98570509161206,20.461046105724613,0.0 78.9586257354338,20.449226190698965,0.0 78.92976506595042,20.4419874615737,0.0 78.9,20.439549863470315,0.0 78.87023493404959,20.4419874615737,0.0 78.84137426456621,20.449226190698965,0.0 78.81429490838795,20.461046105724613,0.0 78.78981965804945,20.477088064513755,0.0 78.76869218164718,20.496864640266207,0.0 78.7515544268606,20.51977493173516,0.0 78.73892711569675,20.545122821307494,0.0 78.73119392261567,20.572138126185212,0.0 78.72858981677591,20.6,0.0 78.73119392261567,20.62786187381479,0.0 78.73892711569675,20.65487717869251,0.0 78.7515544268606,20.680225068264843,0.0 78.76869218164718,20.703135359733796,0.0 78.78981965804945,20.72291193548625,0.0 78.81429490838795,20.73895389427539,0.0 78.84137426456621,20.750773809301037,0.0 78.87023493404959,20.758012538426303,0.0								 78.9,20.760450136529688,0.0								</coordinates>
							</LinearRing>
						</outerBoundaryIs>
					</Polygon>
				</Placemark>
				<Placemark>
					<name></name>
					<description></description>
					<styleUrl>KmlStyle [strokeColor=null, strokeWidth=null, fillColor=java.awt.Color[r=50,g=250,b=50]]</styleUrl>
					<Polygon>
						<tessellate>1</tessellate>
						<outerBoundaryIs>
							<LinearRing>
								<coordinates>127.8,36.06045013652968,0.0 127.83439560687208,36.0580125384263,0.0 127.86774612063437,36.050773809301035,0.0 127.89903820280237,36.03895389427539,0.0 127.92732105929399,36.02291193548624,0.0 127.9517353298265,36.0031353597338,0.0 127.97153919914403,35.98022506826484,0.0 127.98613093669859,35.954877178692506,0.0 127.99506717992836,35.92786187381479,0.0 127.99807640560475,35.9,0.0 127.99506717992836,35.872138126185206,0.0 127.98613093669859,35.84512282130749,0.0 127.97153919914403,35.819774931735154,0.0 127.9517353298265,35.7968646402662,0.0 127.92732105929399,35.777088064513755,0.0 127.89903820280237,35.76104610572461,0.0 127.86774612063437,35.74922619069896,0.0 127.83439560687208,35.7419874615737,0.0 127.8,35.739549863470316,0.0 127.76560439312792,35.7419874615737,0.0 127.73225387936563,35.74922619069896,0.0 127.70096179719762,35.76104610572461,0.0 127.672678940706,35.777088064513755,0.0 127.64826467017349,35.7968646402662,0.0 127.62846080085596,35.819774931735154,0.0 127.61386906330141,35.84512282130749,0.0 127.60493282007164,35.872138126185206,0.0 127.60192359439525,35.9,0.0 127.60493282007164,35.92786187381479,0.0 127.61386906330141,35.954877178692506,0.0 127.62846080085596,35.98022506826484,0.0 127.64826467017349,36.0031353597338,0.0 127.672678940706,36.02291193548624,0.0 127.70096179719762,36.03895389427539,0.0 127.73225387936563,36.050773809301035,0.0 127.76560439312792,36.0580125384263,0.0								 127.8,36.06045013652968,0.0								</coordinates>
							</LinearRing>
						</outerBoundaryIs>
					</Polygon>
				</Placemark>
				<Placemark>
					<name></name>
					<description></description>
					<styleUrl>KmlStyle [strokeColor=null, strokeWidth=null, fillColor=java.awt.Color[r=50,g=250,b=50]]</styleUrl>
					<Polygon>
						<tessellate>1</tessellate>
						<outerBoundaryIs>
							<LinearRing>
								<coordinates>-63.6,-38.239549863470316,0.0 -63.56444799487052,-38.2419874615737,0.0 -63.529976219426715,-38.24922619069896,0.0 -63.497632081121886,-38.26104610572461,0.0 -63.4683983402315,-38.277088064513755,0.0 -63.44316324917953,-38.2968646402662,0.0 -63.42269356343802,-38.319774931735154,0.0 -63.407611244050045,-38.34512282130749,0.0 -63.398374559658215,-38.372138126185206,0.0 -63.39526416224377,-38.4,0.0 -63.398374559658215,-38.42786187381479,0.0 -63.407611244050045,-38.454877178692506,0.0 -63.42269356343802,-38.48022506826484,0.0 -63.44316324917953,-38.5031353597338,0.0 -63.4683983402315,-38.52291193548624,0.0 -63.497632081121886,-38.53895389427539,0.0 -63.529976219426715,-38.550773809301035,0.0 -63.56444799487052,-38.5580125384263,0.0 -63.6,-38.56045013652968,0.0 -63.63555200512948,-38.5580125384263,0.0 -63.67002378057329,-38.550773809301035,0.0 -63.70236791887812,-38.53895389427539,0.0 -63.7316016597685,-38.52291193548624,0.0 -63.756836750820476,-38.5031353597338,0.0 -63.777306436561986,-38.48022506826484,0.0 -63.79238875594996,-38.454877178692506,0.0 -63.80162544034179,-38.42786187381479,0.0 -63.80473583775623,-38.4,0.0 -63.80162544034179,-38.372138126185206,0.0 -63.79238875594996,-38.34512282130749,0.0 -63.777306436561986,-38.319774931735154,0.0 -63.756836750820476,-38.2968646402662,0.0 -63.7316016597685,-38.277088064513755,0.0 -63.70236791887812,-38.26104610572461,0.0 -63.67002378057329,-38.24922619069896,0.0 -63.63555200512948,-38.2419874615737,0.0								 -63.6,-38.239549863470316,0.0								</coordinates>
							</LinearRing>
						</outerBoundaryIs>
					</Polygon>
				</Placemark>
				<Placemark>
					<name></name>
					<description></description>
					<styleUrl>KmlStyle [strokeColor=null, strokeWidth=null, fillColor=java.awt.Color[r=50,g=250,b=50]]</styleUrl>
					<Polygon>
						<tessellate>1</tessellate>
						<outerBoundaryIs>
							<LinearRing>
								<coordinates>-71.5,-35.43954986347032,0.0 -71.46573379936466,-35.4419874615737,0.0 -71.43250875989608,-35.449226190698965,0.0 -71.40133440760584,-35.46104610572461,0.0 -71.3731579594133,-35.47708806451376,0.0 -71.34883554243883,-35.4968646402662,0.0 -71.32910618101444,-35.51977493173516,0.0 -71.31456934180349,-35.545122821307494,0.0 -71.30566671930939,-35.57213812618521,0.0 -71.30266881521169,-35.6,0.0 -71.30566671930939,-35.627861873814794,0.0 -71.31456934180349,-35.65487717869251,0.0 -71.32910618101444,-35.680225068264846,0.0 -71.34883554243883,-35.7031353597338,0.0 -71.3731579594133,-35.722911935486245,0.0 -71.40133440760584,-35.73895389427539,0.0 -71.43250875989608,-35.75077380930104,0.0 -71.46573379936466,-35.7580125384263,0.0 -71.5,-35.760450136529684,0.0 -71.53426620063534,-35.7580125384263,0.0 -71.56749124010392,-35.75077380930104,0.0 -71.59866559239416,-35.73895389427539,0.0 -71.6268420405867,-35.722911935486245,0.0 -71.65116445756117,-35.7031353597338,0.0 -71.67089381898556,-35.680225068264846,0.0 -71.68543065819651,-35.65487717869251,0.0 -71.69433328069061,-35.627861873814794,0.0 -71.69733118478831,-35.6,0.0 -71.69433328069061,-35.57213812618521,0.0 -71.68543065819651,-35.545122821307494,0.0 -71.67089381898556,-35.51977493173516,0.0 -71.65116445756117,-35.4968646402662,0.0 -71.6268420405867,-35.47708806451376,0.0 -71.59866559239416,-35.46104610572461,0.0 -71.56749124010392,-35.449226190698965,0.0 -71.53426620063534,-35.4419874615737,0.0								 -71.5,-35.43954986347032,0.0								</coordinates>
							</LinearRing>
						</outerBoundaryIs>
					</Polygon>
				</Placemark>
			</Folder>
			<Folder>
				<name>lines</name>
				<Folder>
					<name>SGP to CZE</name>
					<description>, color[height=2.9472113237720734]</description>
					<Placemark>
						<TimeSpan>
							<begin>2014-09-17</begin>
						</TimeSpan>
						<styleUrl>KmlStyle [strokeColor=java.awt.Color[r=42,g=88,b=233], strokeWidth=2.0, fillColor=null]</styleUrl>
						<LineString>
							<tessellate>1</tessellate>
							<altitudeMode>relativeToGround</altitudeMode>
							<coordinates>103.8,1.3,0.0 99.92808765154689,3.7203479871665306,50000.0							</coordinates>
						</LineString>
					</Placemark>
					<Placemark>
						<TimeSpan>
							<begin>2014-10-01</begin>
						</TimeSpan>
						<styleUrl>KmlStyle [strokeColor=java.awt.Color[r=42,g=88,b=233], strokeWidth=2.0, fillColor=null]</styleUrl>
						<LineString>
							<tessellate>1</tessellate>
							<altitudeMode>relativeToGround</altitudeMode>
							<coordinates>99.92808765154689,3.7203479871665306,50000.0 95.93523487976165,6.13558728697094,94736.84210526316							</coordinates>
						</LineString>
					</Placemark>
					<Placemark>
						<TimeSpan>
							<begin>2014-10-15</begin>
						</TimeSpan>
						<styleUrl>KmlStyle [strokeColor=java.awt.Color[r=42,g=88,b=233], strokeWidth=2.0, fillColor=null]</styleUrl>
						<LineString>
							<tessellate>1</tessellate>
							<altitudeMode>relativeToGround</altitudeMode>
							<coordinates>95.93523487976165,6.13558728697094,94736.84210526316 91.8268112666358,8.54605112283872,134210.52631578947							</coordinates>
						</LineString>
					</Placemark>
					<Placemark>
						<TimeSpan>
							<begin>2014-10-29</begin>
						</TimeSpan>
						<styleUrl>KmlStyle [strokeColor=java.awt.Color[r=42,g=88,b=233], strokeWidth=2.0, fillColor=null]</styleUrl>
						<LineString>
							<tessellate>1</tessellate>
							<altitudeMode>relativeToGround</altitudeMode>
							<coordinates>91.8268112666358,8.54605112283872,134210.52631578947 87.60911405123298,10.952135981225595,168421.05263157893							</coordinates>
						</LineString>
					</Placemark>
					<Placemark>
						<TimeSpan>
							<begin>2014-11-12</begin>
						</TimeSpan>
						<styleUrl>KmlStyle [strokeColor=java.awt.Color[r=42,g=88,b=233], strokeWidth=2.0, fillColor=null]</styleUrl>
						<LineString>
							<tessellate>1</tessellate>
							<altitudeMode>relativeToGround</altitudeMode>
							<coordinates>87.60911405123298,10.952135981225595,168421.05263157893 83.2894395483593,13.354308595941713,197368.42105263154							</coordinates>
						</LineString>
					</Placemark>
					<Placemark>
						<TimeSpan>
							<begin>2014-11-26</begin>
						</TimeSpan>
						<styleUrl>KmlStyle [strokeColor=java.awt.Color[r=42,g=88,b=233], strokeWidth=2.0, fillColor=null]</styleUrl>
						<LineString>
							<tessellate>1</tessellate>
							<altitudeMode>relativeToGround</altitudeMode>
							<coordinates>83.2894395483593,13.354308595941713,197368.42105263154 78.87615827043437,15.753114038884945,221052.63157894736							</coordinates>
						</LineString>
					</Placemark>
					<Placemark>
						<TimeSpan>
							<begin>2014-12-10</begin>
						</TimeSpan>
						<styleUrl>KmlStyle [strokeColor=java.awt.Color[r=42,g=88,b=233], strokeWidth=2.0, fillColor=null]</styleUrl>
						<LineString>
							<tessellate>1</tessellate>
							<altitudeMode>relativeToGround</altitudeMode>
							<coordinates>78.87615827043437,15.753114038884945,221052.63157894736 74.3787937729928,18.149185318358402,239473.6842105263							</coordinates>
						</LineString>
					</Placemark>
					<Placemark>
						<TimeSpan>
							<begin>2014-12-24</begin>
						</TimeSpan>
						<styleUrl>KmlStyle [strokeColor=java.awt.Color[r=42,g=88,b=233], strokeWidth=2.0, fillColor=null]</styleUrl>
						<LineString>
							<tessellate>1</tessellate>
							<altitudeMode>relativeToGround</altitudeMode>
							<coordinates>74.3787937729928,18.149185318358402,239473.6842105263 69.80810529746277,20.54325508335808,252631.5789473684							</coordinates>
						</LineString>
					</Placemark>
					<Placemark>
						<TimeSpan>
							<begin>2015-01-07</begin>
						</TimeSpan>
						<styleUrl>KmlStyle [strokeColor=java.awt.Color[r=42,g=88,b=233], strokeWidth=2.0, fillColor=null]</styleUrl>
						<LineString>
							<tessellate>1</tessellate>
							<altitudeMode>relativeToGround</altitudeMode>
							<coordinates>69.80810529746277,20.54325508335808,252631.5789473684 65.17617444258534,22.9361703470521,260526.31578947365							</coordinates>
						</LineString>
					</Placemark>
					<Placemark>
						<TimeSpan>
							<begin>2015-01-21</begin>
						</TimeSpan>
						<styleUrl>KmlStyle [strokeColor=java.awt.Color[r=42,g=88,b=233], strokeWidth=2.0, fillColor=null]</styleUrl>
						<LineString>
							<tessellate>1</tessellate>
							<altitudeMode>relativeToGround</altitudeMode>
							<coordinates>65.17617444258534,22.9361703470521,260526.31578947365 60.49649646706134,25.32891166066057,263157.894736842							</coordinates>
						</LineString>
					</Placemark>
					<Placemark>
						<TimeSpan>
							<begin>2015-02-04</begin>
						</TimeSpan>
						<styleUrl>KmlStyle [strokeColor=java.awt.Color[r=42,g=88,b=233], strokeWidth=2.0, fillColor=null]</styleUrl>
						<LineString>
							<tessellate>1</tessellate>
							<altitudeMode>relativeToGround</altitudeMode>
							<coordinates>60.49649646706134,25.32891166066057,263157.894736842 55.784077629079626,27.722619052212824,260526.3157894736							</coordinates>
						</LineString>
					</Placemark>
					<Placemark>
						<TimeSpan>
							<begin>2015-02-18</begin>
						</TimeSpan>
						<styleUrl>KmlStyle [strokeColor=java.awt.Color[r=42,g=88,b=233], strokeWidth=2.0, fillColor=null]</styleUrl>
						<LineString>
							<tessellate>1</tessellate>
							<altitudeMode>relativeToGround</altitudeMode>
							<coordinates>55.784077629079626,27.722619052212824,260526.3157894736 51.05554165509252,30.118628616597913,252631.57894736837							</coordinates>
						</LineString>
					</Placemark>
					<Placemark>
						<TimeSpan>
							<begin>2015-03-04</begin>
						</TimeSpan>
						<styleUrl>KmlStyle [strokeColor=java.awt.Color[r=42,g=88,b=233], strokeWidth=2.0, fillColor=null]</styleUrl>
						<LineString>
							<tessellate>1</tessellate>
							<altitudeMode>relativeToGround</altitudeMode>
							<coordinates>51.05554165509252,30.118628616597913,252631.57894736837 46.329251980268765,32.518526589116966,239473.68421052623							</coordinates>
						</LineString>
					</Placemark>
					<Placemark>
						<TimeSpan>
							<begin>2015-03-18</begin>
						</TimeSpan>
						<styleUrl>KmlStyle [strokeColor=java.awt.Color[r=42,g=88,b=233], strokeWidth=2.0, fillColor=null]</styleUrl>
						<LineString>
							<tessellate>1</tessellate>
							<altitudeMode>relativeToGround</altitudeMode>
							<coordinates>46.329251980268765,32.518526589116966,239473.68421052623 41.6254640798256,34.92423361556438,221052.6315789473							</coordinates>
						</LineString>
					</Placemark>
					<Placemark>
						<TimeSpan>
							<begin>2015-04-01</begin>
						</TimeSpan>
						<styleUrl>KmlStyle [strokeColor=java.awt.Color[r=42,g=88,b=233], strokeWidth=2.0, fillColor=null]</styleUrl>
						<LineString>
							<tessellate>1</tessellate>
							<altitudeMode>relativeToGround</altitudeMode>
							<coordinates>41.6254640798256,34.92423361556438,221052.6315789473 36.96653969762151,37.338144637420946,197368.42105263146							</coordinates>
						</LineString>
					</Placemark>
					<Placemark>
						<TimeSpan>
							<begin>2015-04-15</begin>
						</TimeSpan>
						<styleUrl>KmlStyle [strokeColor=java.awt.Color[r=42,g=88,b=233], strokeWidth=2.0, fillColor=null]</styleUrl>
						<LineString>
							<tessellate>1</tessellate>
							<altitudeMode>relativeToGround</altitudeMode>
							<coordinates>36.96653969762151,37.338144637420946,197368.42105263146 32.37729800499248,39.76338019281754,168421.05263157887							</coordinates>
						</LineString>
					</Placemark>
					<Placemark>
						<TimeSpan>
							<begin>2015-04-29</begin>
						</TimeSpan>
						<styleUrl>KmlStyle [strokeColor=java.awt.Color[r=42,g=88,b=233], strokeWidth=2.0, fillColor=null]</styleUrl>
						<LineString>
							<tessellate>1</tessellate>
							<altitudeMode>relativeToGround</altitudeMode>
							<coordinates>32.37729800499248,39.76338019281754,168421.05263157887 27.885699419640307,42.2042881232481,134210.52631578944							</coordinates>
						</LineString>
					</Placemark>
					<Placemark>
						<TimeSpan>
							<begin>2015-05-13</begin>
						</TimeSpan>
						<styleUrl>KmlStyle [strokeColor=java.awt.Color[r=42,g=88,b=233], strokeWidth=2.0, fillColor=null]</styleUrl>
						<LineString>
							<tessellate>1</tessellate>
							<altitudeMode>relativeToGround</altitudeMode>
							<coordinates>27.885699419640307,42.2042881232481,134210.52631578944 23.524462648814474,44.667610597715246,94736.84210526303							</coordinates>
						</LineString>
					</Placemark>
					<Placemark>
						<TimeSpan>
							<begin>2015-05-27</begin>
						</TimeSpan>
						<styleUrl>KmlStyle [strokeColor=java.awt.Color[r=42,g=88,b=233], strokeWidth=2.0, fillColor=null]</styleUrl>
						<LineString>
							<tessellate>1</tessellate>
							<altitudeMode>relativeToGround</altitudeMode>
							<coordinates>23.524462648814474,44.667610597715246,94736.84210526303 19.33603987122655,47.16596597439886,49999.99999999988							</coordinates>
						</LineString>
					</Placemark>
					<Placemark>
						<TimeSpan>
							<begin>2015-06-10</begin>
						</TimeSpan>
						<styleUrl>KmlStyle [strokeColor=java.awt.Color[r=42,g=88,b=233], strokeWidth=2.0, fillColor=null]</styleUrl>
						<LineString>
							<tessellate>1</tessellate>
							<altitudeMode>relativeToGround</altitudeMode>
							<coordinates>19.33603987122655,47.16596597439886,49999.99999999988 15.5,49.8,-2.3283064365386963E-10							</coordinates>
						</LineString>
					</Placemark>
				</Folder>
				<Folder>
					<name>SKO to ARG</name>
					<description>, color[height=1.812877243348091]</description>
					<Placemark>
						<TimeSpan>
							<begin>2016-03-31</begin>
						</TimeSpan>
						<styleUrl>KmlStyle [strokeColor=java.awt.Color[r=40,g=81,b=241], strokeWidth=2.0, fillColor=null]</styleUrl>
						<LineString>
							<tessellate>1</tessellate>
							<altitudeMode>relativeToGround</altitudeMode>
							<coordinates>127.8,35.9,0.0 132.45083953205992,31.828355059549796,50000.0							</coordinates>
						</LineString>
					</Placemark>
					<Placemark>
						<TimeSpan>
							<begin>2016-04-17</begin>
						</TimeSpan>
						<styleUrl>KmlStyle [strokeColor=java.awt.Color[r=40,g=81,b=241], strokeWidth=2.0, fillColor=null]</styleUrl>
						<LineString>
							<tessellate>1</tessellate>
							<altitudeMode>relativeToGround</altitudeMode>
							<coordinates>132.45083953205992,31.828355059549796,50000.0 137.61663668803237,27.806678998385472,94736.84210526316							</coordinates>
						</LineString>
					</Placemark>
					<Placemark>
						<TimeSpan>
							<begin>2016-05-04</begin>
						</TimeSpan>
						<styleUrl>KmlStyle [strokeColor=java.awt.Color[r=40,g=81,b=241], strokeWidth=2.0, fillColor=null]</styleUrl>
						<LineString>
							<tessellate>1</tessellate>
							<altitudeMode>relativeToGround</altitudeMode>
							<coordinates>137.61663668803237,27.806678998385472,94736.84210526316 143.30154234501578,23.836834855745938,134210.52631578947							</coordinates>
						</LineString>
					</Placemark>
					<Placemark>
						<TimeSpan>
							<begin>2016-05-21</begin>
						</TimeSpan>
						<styleUrl>KmlStyle [strokeColor=java.awt.Color[r=40,g=81,b=241], strokeWidth=2.0, fillColor=null]</styleUrl>
						<LineString>
							<tessellate>1</tessellate>
							<altitudeMode>relativeToGround</altitudeMode>
							<coordinates>143.30154234501578,23.836834855745938,134210.52631578947 149.50509227458664,19.92037196311617,168421.05263157893							</coordinates>
						</LineString>
					</Placemark>
					<Placemark>
						<TimeSpan>
							<begin>2016-06-07</begin>
						</TimeSpan>
						<styleUrl>KmlStyle [strokeColor=java.awt.Color[r=40,g=81,b=241], strokeWidth=2.0, fillColor=null]</styleUrl>
						<LineString>
							<tessellate>1</tessellate>
							<altitudeMode>relativeToGround</altitudeMode>
							<coordinates>149.50509227458664,19.92037196311617,168421.05263157893 156.22188348626406,16.058414830024663,197368.42105263154							</coordinates>
						</LineString>
					</Placemark>
					<Placemark>
						<TimeSpan>
							<begin>2016-06-24</begin>
						</TimeSpan>
						<styleUrl>KmlStyle [strokeColor=java.awt.Color[r=40,g=81,b=241], strokeWidth=2.0, fillColor=null]</styleUrl>
						<LineString>
							<tessellate>1</tessellate>
							<altitudeMode>relativeToGround</altitudeMode>
							<coordinates>156.22188348626406,16.058414830024663,197368.42105263154 163.44128215646938,12.251550995025212,221052.63157894736							</coordinates>
						</LineString>
					</Placemark>
					<Placemark>
						<TimeSpan>
							<begin>2016-07-11</begin>
						</TimeSpan>
						<styleUrl>KmlStyle [strokeColor=java.awt.Color[r=40,g=81,b=241], strokeWidth=2.0, fillColor=null]</styleUrl>
						<LineString>
							<tessellate>1</tessellate>
							<altitudeMode>relativeToGround</altitudeMode>
							<coordinates>163.44128215646938,12.251550995025212,221052.63157894736 171.14716782199724,8.4997159196744,239473.6842105263							</coordinates>
						</LineString>
					</Placemark>
					<Placemark>
						<TimeSpan>
							<begin>2016-07-29</begin>
						</TimeSpan>
						<styleUrl>KmlStyle [strokeColor=java.awt.Color[r=40,g=81,b=241], strokeWidth=2.0, fillColor=null]</styleUrl>
						<LineString>
							<tessellate>1</tessellate>
							<altitudeMode>relativeToGround</altitudeMode>
							<coordinates>171.14716782199724,8.4997159196744,239473.6842105263 179.3177149272678,4.802072171635833,252631.5789473684							</coordinates>
						</LineString>
					</Placemark>
					<Placemark>
						<TimeSpan>
							<begin>2016-08-15</begin>
						</TimeSpan>
						<styleUrl>KmlStyle [strokeColor=java.awt.Color[r=40,g=81,b=241], strokeWidth=2.0, fillColor=null]</styleUrl>
						<LineString>
							<tessellate>1</tessellate>
							<altitudeMode>relativeToGround</altitudeMode>
							<coordinates>179.3177149272678,4.802072171635833,252631.5789473684 -172.07479167286132,1.1568784693459735,260526.31578947365							</coordinates>
						</LineString>
					</Placemark>
					<Placemark>
						<TimeSpan>
							<begin>2016-09-01</begin>
						</TimeSpan>
						<styleUrl>KmlStyle [strokeColor=java.awt.Color[r=40,g=81,b=241], strokeWidth=2.0, fillColor=null]</styleUrl>
						<LineString>
							<tessellate>1</tessellate>
							<altitudeMode>relativeToGround</altitudeMode>
							<coordinates>-172.07479167286132,1.1568784693459735,260526.31578947365 -163.06411630397582,-2.4386587652702105,263157.894736842							</coordinates>
						</LineString>
					</Placemark>
					<Placemark>
						<TimeSpan>
							<begin>2016-09-18</begin>
						</TimeSpan>
						<styleUrl>KmlStyle [strokeColor=java.awt.Color[r=40,g=81,b=241], strokeWidth=2.0, fillColor=null]</styleUrl>
						<LineString>
							<tessellate>1</tessellate>
							<altitudeMode>relativeToGround</altitudeMode>
							<coordinates>-163.06411630397582,-2.4386587652702105,263157.894736842 -153.6902235763273,-5.988563712075968,260526.3157894736							</coordinates>
						</LineString>
					</Placemark>
					<Placemark>
						<TimeSpan>
							<begin>2016-10-05</begin>
						</TimeSpan>
						<styleUrl>KmlStyle [strokeColor=java.awt.Color[r=40,g=81,b=241], strokeWidth=2.0, fillColor=null]</styleUrl>
						<LineString>
							<tessellate>1</tessellate>
							<altitudeMode>relativeToGround</altitudeMode>
							<coordinates>-153.6902235763273,-5.988563712075968,260526.3157894736 -143.99944773873506,-9.498320492454571,252631.57894736837							</coordinates>
						</LineString>
					</Placemark>
					<Placemark>
						<TimeSpan>
							<begin>2016-10-22</begin>
						</TimeSpan>
						<styleUrl>KmlStyle [strokeColor=java.awt.Color[r=40,g=81,b=241], strokeWidth=2.0, fillColor=null]</styleUrl>
						<LineString>
							<tessellate>1</tessellate>
							<altitudeMode>relativeToGround</altitudeMode>
							<coordinates>-143.99944773873506,-9.498320492454571,252631.57894736837 -134.04472304155868,-12.975191000790266,239473.68421052623							</coordinates>
						</LineString>
					</Placemark>
					<Placemark>
						<TimeSpan>
							<begin>2016-11-09</begin>
						</TimeSpan>
						<styleUrl>KmlStyle [strokeColor=java.awt.Color[r=40,g=81,b=241], strokeWidth=2.0, fillColor=null]</styleUrl>
						<LineString>
							<tessellate>1</tessellate>
							<altitudeMode>relativeToGround</altitudeMode>
							<coordinates>-134.04472304155868,-12.975191000790266,239473.68421052623 -123.88594603756178,-16.428690856474116,221052.6315789473							</coordinates>
						</LineString>
					</Placemark>
					<Placemark>
						<TimeSpan>
							<begin>2016-11-26</begin>
						</TimeSpan>
						<styleUrl>KmlStyle [strokeColor=java.awt.Color[r=40,g=81,b=241], strokeWidth=2.0, fillColor=null]</styleUrl>
						<LineString>
							<tessellate>1</tessellate>
							<altitudeMode>relativeToGround</altitudeMode>
							<coordinates>-123.88594603756178,-16.428690856474116,221052.6315789473 -113.59059713175736,-19.871362211273308,197368.42105263146							</coordinates>
						</LineString>
					</Placemark>
					<Placemark>
						<TimeSpan>
							<begin>2016-12-13</begin>
						</TimeSpan>
						<styleUrl>KmlStyle [strokeColor=java.awt.Color[r=40,g=81,b=241], strokeWidth=2.0, fillColor=null]</styleUrl>
						<LineString>
							<tessellate>1</tessellate>
							<altitudeMode>relativeToGround</altitudeMode>
							<coordinates>-113.59059713175736,-19.871362211273308,197368.42105263146 -103.2348776703583,-23.320146987456237,168421.05263157887							</coordinates>
						</LineString>
					</Placemark>
					<Placemark>
						<TimeSpan>
							<begin>2016-12-30</begin>
						</TimeSpan>
						<styleUrl>KmlStyle [strokeColor=java.awt.Color[r=40,g=81,b=241], strokeWidth=2.0, fillColor=null]</styleUrl>
						<LineString>
							<tessellate>1</tessellate>
							<altitudeMode>relativeToGround</altitudeMode>
							<coordinates>-103.2348776703583,-23.320146987456237,168421.05263157887 -92.90596212880746,-26.799115217216837,134210.52631578944							</coordinates>
						</LineString>
					</Placemark>
					<Placemark>
						<TimeSpan>
							<begin>2017-01-16</begin>
						</TimeSpan>
						<styleUrl>KmlStyle [strokeColor=java.awt.Color[r=40,g=81,b=241], strokeWidth=2.0, fillColor=null]</styleUrl>
						<LineString>
							<tessellate>1</tessellate>
							<altitudeMode>relativeToGround</altitudeMode>
							<coordinates>-92.90596212880746,-26.799115217216837,134210.52631578944 -82.70707885415113,-30.345799831341626,94736.84210526303							</coordinates>
						</LineString>
					</Placemark>
					<Placemark>
						<TimeSpan>
							<begin>2017-02-02</begin>
						</TimeSpan>
						<styleUrl>KmlStyle [strokeColor=java.awt.Color[r=40,g=81,b=241], strokeWidth=2.0, fillColor=null]</styleUrl>
						<LineString>
							<tessellate>1</tessellate>
							<altitudeMode>relativeToGround</altitudeMode>
							<coordinates>-82.70707885415113,-30.345799831341626,94736.84210526303 -72.77202389244877,-34.03009062778116,49999.99999999988							</coordinates>
						</LineString>
					</Placemark>
					<Placemark>
						<TimeSpan>
							<begin>2017-02-19</begin>
						</TimeSpan>
						<styleUrl>KmlStyle [strokeColor=java.awt.Color[r=40,g=81,b=241], strokeWidth=2.0, fillColor=null]</styleUrl>
						<LineString>
							<tessellate>1</tessellate>
							<altitudeMode>relativeToGround</altitudeMode>
							<coordinates>-72.77202389244877,-34.03009062778116,49999.99999999988 -63.6,-38.4,-2.3283064365386963E-10							</coordinates>
						</LineString>
					</Placemark>
				</Folder>
				<Folder>
					<name>SGP to SKO</name>
					<description>, color[height=2.729385489826688]</description>
					<Placemark>
						<TimeSpan>
							<begin>2014-07-03</begin>
						</TimeSpan>
						<styleUrl>KmlStyle [strokeColor=java.awt.Color[r=42,g=86,b=234], strokeWidth=2.0, fillColor=null]</styleUrl>
						<LineString>
							<tessellate>1</tessellate>
							<altitudeMode>relativeToGround</altitudeMode>
							<coordinates>103.8,1.3,0.0 104.93094720877673,3.029643715985796,50000.0							</coordinates>
						</LineString>
					</Placemark>
					<Placemark>
						<TimeSpan>
							<begin>2014-08-05</begin>
						</TimeSpan>
						<styleUrl>KmlStyle [strokeColor=java.awt.Color[r=42,g=86,b=234], strokeWidth=2.0, fillColor=null]</styleUrl>
						<LineString>
							<tessellate>1</tessellate>
							<altitudeMode>relativeToGround</altitudeMode>
							<coordinates>104.93094720877673,3.029643715985796,50000.0 106.08051753106398,4.758977590081154,94736.84210526316							</coordinates>
						</LineString>
					</Placemark>
					<Placemark>
						<TimeSpan>
							<begin>2014-09-08</begin>
						</TimeSpan>
						<styleUrl>KmlStyle [strokeColor=java.awt.Color[r=42,g=86,b=234], strokeWidth=2.0, fillColor=null]</styleUrl>
						<LineString>
							<tessellate>1</tessellate>
							<altitudeMode>relativeToGround</altitudeMode>
							<coordinates>106.08051753106398,4.758977590081154,94736.84210526316 107.24732289296422,6.488021839044305,134210.52631578947							</coordinates>
						</LineString>
					</Placemark>
					<Placemark>
						<TimeSpan>
							<begin>2014-10-11</begin>
						</TimeSpan>
						<styleUrl>KmlStyle [strokeColor=java.awt.Color[r=42,g=86,b=234], strokeWidth=2.0, fillColor=null]</styleUrl>
						<LineString>
							<tessellate>1</tessellate>
							<altitudeMode>relativeToGround</altitudeMode>
							<coordinates>107.24732289296422,6.488021839044305,134210.52631578947 108.42986511811294,8.216799992110277,168421.05263157893							</coordinates>
						</LineString>
					</Placemark>
					<Placemark>
						<TimeSpan>
							<begin>2014-11-14</begin>
						</TimeSpan>
						<styleUrl>KmlStyle [strokeColor=java.awt.Color[r=42,g=86,b=234], strokeWidth=2.0, fillColor=null]</styleUrl>
						<LineString>
							<tessellate>1</tessellate>
							<altitudeMode>relativeToGround</altitudeMode>
							<coordinates>108.42986511811294,8.216799992110277,168421.05263157893 109.62653447244381,9.94533928512443,197368.42105263154							</coordinates>
						</LineString>
					</Placemark>
					<Placemark>
						<TimeSpan>
							<begin>2014-12-17</begin>
						</TimeSpan>
						<styleUrl>KmlStyle [strokeColor=java.awt.Color[r=42,g=86,b=234], strokeWidth=2.0, fillColor=null]</styleUrl>
						<LineString>
							<tessellate>1</tessellate>
							<altitudeMode>relativeToGround</altitudeMode>
							<coordinates>109.62653447244381,9.94533928512443,197368.42105263154 110.83560858186092,11.673671140482629,221052.63157894736							</coordinates>
						</LineString>
					</Placemark>
					<Placemark>
						<TimeSpan>
							<begin>2015-01-20</begin>
						</TimeSpan>
						<styleUrl>KmlStyle [strokeColor=java.awt.Color[r=42,g=86,b=234], strokeWidth=2.0, fillColor=null]</styleUrl>
						<LineString>
							<tessellate>1</tessellate>
							<altitudeMode>relativeToGround</altitudeMode>
							<coordinates>110.83560858186092,11.673671140482629,221052.63157894736 112.05525172333745,13.401831765034604,239473.6842105263							</coordinates>
						</LineString>
					</Placemark>
					<Placemark>
						<TimeSpan>
							<begin>2015-02-22</begin>
						</TimeSpan>
						<styleUrl>KmlStyle [strokeColor=java.awt.Color[r=42,g=86,b=234], strokeWidth=2.0, fillColor=null]</styleUrl>
						<LineString>
							<tessellate>1</tessellate>
							<altitudeMode>relativeToGround</altitudeMode>
							<coordinates>112.05525172333745,13.401831765034604,239473.6842105263 113.28351446059996,15.129862913285978,252631.5789473684							</coordinates>
						</LineString>
					</Placemark>
					<Placemark>
						<TimeSpan>
							<begin>2015-03-28</begin>
						</TimeSpan>
						<styleUrl>KmlStyle [strokeColor=java.awt.Color[r=42,g=86,b=234], strokeWidth=2.0, fillColor=null]</styleUrl>
						<LineString>
							<tessellate>1</tessellate>
							<altitudeMode>relativeToGround</altitudeMode>
							<coordinates>113.28351446059996,15.129862913285978,252631.5789473684 114.51833354641013,16.85781288725531,260526.31578947365							</coordinates>
						</LineString>
					</Placemark>
					<Placemark>
						<TimeSpan>
							<begin>2015-04-30</begin>
						</TimeSpan>
						<styleUrl>KmlStyle [strokeColor=java.awt.Color[r=42,g=86,b=234], strokeWidth=2.0, fillColor=null]</styleUrl>
						<LineString>
							<tessellate>1</tessellate>
							<altitudeMode>relativeToGround</altitudeMode>
							<coordinates>114.51833354641013,16.85781288725531,260526.31578947365 115.75753193024889,18.585737883610356,263157.894736842							</coordinates>
						</LineString>
					</Placemark>
					<Placemark>
						<TimeSpan>
							<begin>2015-06-03</begin>
						</TimeSpan>
						<styleUrl>KmlStyle [strokeColor=java.awt.Color[r=42,g=86,b=234], strokeWidth=2.0, fillColor=null]</styleUrl>
						<LineString>
							<tessellate>1</tessellate>
							<altitudeMode>relativeToGround</altitudeMode>
							<coordinates>115.75753193024889,18.585737883610356,263157.894736842 116.99881856593436,20.313703865376233,260526.3157894736							</coordinates>
						</LineString>
					</Placemark>
					<Placemark>
						<TimeSpan>
							<begin>2015-07-06</begin>
						</TimeSpan>
						<styleUrl>KmlStyle [strokeColor=java.awt.Color[r=42,g=86,b=234], strokeWidth=2.0, fillColor=null]</styleUrl>
						<LineString>
							<tessellate>1</tessellate>
							<altitudeMode>relativeToGround</altitudeMode>
							<coordinates>116.99881856593436,20.313703865376233,260526.3157894736 118.23978745437716,22.0417892538524,252631.57894736837							</coordinates>
						</LineString>
					</Placemark>
					<Placemark>
						<TimeSpan>
							<begin>2015-08-09</begin>
						</TimeSpan>
						<styleUrl>KmlStyle [strokeColor=java.awt.Color[r=42,g=86,b=234], strokeWidth=2.0, fillColor=null]</styleUrl>
						<LineString>
							<tessellate>1</tessellate>
							<altitudeMode>relativeToGround</altitudeMode>
							<coordinates>118.23978745437716,22.0417892538524,252631.57894736837 119.4779148676524,23.770088957908058,239473.68421052623							</coordinates>
						</LineString>
					</Placemark>
					<Placemark>
						<TimeSpan>
							<begin>2015-09-11</begin>
						</TimeSpan>
						<styleUrl>KmlStyle [strokeColor=java.awt.Color[r=42,g=86,b=234], strokeWidth=2.0, fillColor=null]</styleUrl>
						<LineString>
							<tessellate>1</tessellate>
							<altitudeMode>relativeToGround</altitudeMode>
							<coordinates>119.4779148676524,23.770088957908058,239473.68421052623 120.7105527195963,25.4987207001211,221052.6315789473							</coordinates>
						</LineString>
					</Placemark>
					<Placemark>
						<TimeSpan>
							<begin>2015-10-15</begin>
						</TimeSpan>
						<styleUrl>KmlStyle [strokeColor=java.awt.Color[r=42,g=86,b=234], strokeWidth=2.0, fillColor=null]</styleUrl>
						<LineString>
							<tessellate>1</tessellate>
							<altitudeMode>relativeToGround</altitudeMode>
							<coordinates>120.7105527195963,25.4987207001211,221052.6315789473 121.934913918919,27.227835555770497,197368.42105263146							</coordinates>
						</LineString>
					</Placemark>
					<Placemark>
						<TimeSpan>
							<begin>2015-11-17</begin>
						</TimeSpan>
						<styleUrl>KmlStyle [strokeColor=java.awt.Color[r=42,g=86,b=234], strokeWidth=2.0, fillColor=null]</styleUrl>
						<LineString>
							<tessellate>1</tessellate>
							<altitudeMode>relativeToGround</altitudeMode>
							<coordinates>121.934913918919,27.227835555770497,197368.42105263146 123.14804042321286,28.957636911909184,168421.05263157887							</coordinates>
						</LineString>
					</Placemark>
					<Placemark>
						<TimeSpan>
							<begin>2015-12-21</begin>
						</TimeSpan>
						<styleUrl>KmlStyle [strokeColor=java.awt.Color[r=42,g=86,b=234], strokeWidth=2.0, fillColor=null]</styleUrl>
						<LineString>
							<tessellate>1</tessellate>
							<altitudeMode>relativeToGround</altitudeMode>
							<coordinates>123.14804042321286,28.957636911909184,168421.05263157887 124.34673061716359,30.68841834133933,134210.52631578944							</coordinates>
						</LineString>
					</Placemark>
					<Placemark>
						<TimeSpan>
							<begin>2016-01-23</begin>
						</TimeSpan>
						<styleUrl>KmlStyle [strokeColor=java.awt.Color[r=42,g=86,b=234], strokeWidth=2.0, fillColor=null]</styleUrl>
						<LineString>
							<tessellate>1</tessellate>
							<altitudeMode>relativeToGround</altitudeMode>
							<coordinates>124.34673061716359,30.68841834133933,134210.52631578944 125.52735557507138,32.42065179688954,94736.84210526303							</coordinates>
						</LineString>
					</Placemark>
					<Placemark>
						<TimeSpan>
							<begin>2016-02-26</begin>
						</TimeSpan>
						<styleUrl>KmlStyle [strokeColor=java.awt.Color[r=42,g=86,b=234], strokeWidth=2.0, fillColor=null]</styleUrl>
						<LineString>
							<tessellate>1</tessellate>
							<altitudeMode>relativeToGround</altitudeMode>
							<coordinates>125.52735557507138,32.42065179688954,94736.84210526303 126.68528160718016,34.15525138976527,49999.99999999988							</coordinates>
						</LineString>
					</Placemark>
					<Placemark>
						<TimeSpan>
							<begin>2016-03-30</begin>
						</TimeSpan>
						<styleUrl>KmlStyle [strokeColor=java.awt.Color[r=42,g=86,b=234], strokeWidth=2.0, fillColor=null]</styleUrl>
						<LineString>
							<tessellate>1</tessellate>
							<altitudeMode>relativeToGround</altitudeMode>
							<coordinates>126.68528160718016,34.15525138976527,49999.99999999988 127.8,35.9,-2.3283064365386963E-10							</coordinates>
						</LineString>
					</Placemark>
				</Folder>
				<Folder>
					<name>JPN to SGP</name>
					<description>, color[height=3.8078321827904364]</description>
					<Placemark>
						<TimeSpan>
							<begin>2014-04-16</begin>
						</TimeSpan>
						<styleUrl>KmlStyle [strokeColor=java.awt.Color[r=44,g=93,b=226], strokeWidth=2.0, fillColor=null]</styleUrl>
						<LineString>
							<tessellate>1</tessellate>
							<altitudeMode>relativeToGround</altitudeMode>
							<coordinates>138.2,36.2,0.0 136.8929927410259,34.43927844634921,50000.0							</coordinates>
						</LineString>
					</Placemark>
					<Placemark>
						<TimeSpan>
							<begin>2014-04-20</begin>
						</TimeSpan>
						<styleUrl>KmlStyle [strokeColor=java.awt.Color[r=44,g=93,b=226], strokeWidth=2.0, fillColor=null]</styleUrl>
						<LineString>
							<tessellate>1</tessellate>
							<altitudeMode>relativeToGround</altitudeMode>
							<coordinates>136.8929927410259,34.43927844634921,50000.0 135.531112516913,32.67977012308301,94736.84210526316							</coordinates>
						</LineString>
					</Placemark>
					<Placemark>
						<TimeSpan>
							<begin>2014-04-24</begin>
						</TimeSpan>
						<styleUrl>KmlStyle [strokeColor=java.awt.Color[r=44,g=93,b=226], strokeWidth=2.0, fillColor=null]</styleUrl>
						<LineString>
							<tessellate>1</tessellate>
							<altitudeMode>relativeToGround</altitudeMode>
							<coordinates>135.531112516913,32.67977012308301,94736.84210526316 134.11544968573145,30.921544248373976,134210.52631578947							</coordinates>
						</LineString>
					</Placemark>
					<Placemark>
						<TimeSpan>
							<begin>2014-04-28</begin>
						</TimeSpan>
						<styleUrl>KmlStyle [strokeColor=java.awt.Color[r=44,g=93,b=226], strokeWidth=2.0, fillColor=null]</styleUrl>
						<LineString>
							<tessellate>1</tessellate>
							<altitudeMode>relativeToGround</altitudeMode>
							<coordinates>134.11544968573145,30.921544248373976,134210.52631578947 132.64730241394935,29.164670719730836,168421.05263157893							</coordinates>
						</LineString>
					</Placemark>
					<Placemark>
						<TimeSpan>
							<begin>2014-05-02</begin>
						</TimeSpan>
						<styleUrl>KmlStyle [strokeColor=java.awt.Color[r=44,g=93,b=226], strokeWidth=2.0, fillColor=null]</styleUrl>
						<LineString>
							<tessellate>1</tessellate>
							<altitudeMode>relativeToGround</altitudeMode>
							<coordinates>132.64730241394935,29.164670719730836,168421.05263157893 131.12817479206458,27.409219851363503,197368.42105263154							</coordinates>
						</LineString>
					</Placemark>
					<Placemark>
						<TimeSpan>
							<begin>2014-05-06</begin>
						</TimeSpan>
						<styleUrl>KmlStyle [strokeColor=java.awt.Color[r=44,g=93,b=226], strokeWidth=2.0, fillColor=null]</styleUrl>
						<LineString>
							<tessellate>1</tessellate>
							<altitudeMode>relativeToGround</altitudeMode>
							<coordinates>131.12817479206458,27.409219851363503,197368.42105263154 129.55977362176932,25.655262128459604,221052.63157894736							</coordinates>
						</LineString>
					</Placemark>
					<Placemark>
						<TimeSpan>
							<begin>2014-05-10</begin>
						</TimeSpan>
						<styleUrl>KmlStyle [strokeColor=java.awt.Color[r=44,g=93,b=226], strokeWidth=2.0, fillColor=null]</styleUrl>
						<LineString>
							<tessellate>1</tessellate>
							<altitudeMode>relativeToGround</altitudeMode>
							<coordinates>129.55977362176932,25.655262128459604,221052.63157894736 127.94400385922869,23.902867990115492,239473.6842105263							</coordinates>
						</LineString>
					</Placemark>
					<Placemark>
						<TimeSpan>
							<begin>2014-05-14</begin>
						</TimeSpan>
						<styleUrl>KmlStyle [strokeColor=java.awt.Color[r=44,g=93,b=226], strokeWidth=2.0, fillColor=null]</styleUrl>
						<LineString>
							<tessellate>1</tessellate>
							<altitudeMode>relativeToGround</altitudeMode>
							<coordinates>127.94400385922869,23.902867990115492,239473.6842105263 126.28296270927993,22.15210765711036,252631.5789473684							</coordinates>
						</LineString>
					</Placemark>
					<Placemark>
						<TimeSpan>
							<begin>2014-05-18</begin>
						</TimeSpan>
						<styleUrl>KmlStyle [strokeColor=java.awt.Color[r=44,g=93,b=226], strokeWidth=2.0, fillColor=null]</styleUrl>
						<LineString>
							<tessellate>1</tessellate>
							<altitudeMode>relativeToGround</altitudeMode>
							<coordinates>126.28296270927993,22.15210765711036,252631.5789473684 124.57893237354199,20.40305102753179,260526.31578947365							</coordinates>
						</LineString>
					</Placemark>
					<Placemark>
						<TimeSpan>
							<begin>2014-05-22</begin>
						</TimeSpan>
						<styleUrl>KmlStyle [strokeColor=java.awt.Color[r=44,g=93,b=226], strokeWidth=2.0, fillColor=null]</styleUrl>
						<LineString>
							<tessellate>1</tessellate>
							<altitudeMode>relativeToGround</altitudeMode>
							<coordinates>124.57893237354199,20.40305102753179,260526.31578947365 122.83437145981951,18.655767674220503,263157.894736842							</coordinates>
						</LineString>
					</Placemark>
					<Placemark>
						<TimeSpan>
							<begin>2014-05-27</begin>
						</TimeSpan>
						<styleUrl>KmlStyle [strokeColor=java.awt.Color[r=44,g=93,b=226], strokeWidth=2.0, fillColor=null]</styleUrl>
						<LineString>
							<tessellate>1</tessellate>
							<altitudeMode>relativeToGround</altitudeMode>
							<coordinates>122.83437145981951,18.655767674220503,263157.894736842 121.05190505764399,16.910326996454234,260526.3157894736							</coordinates>
						</LineString>
					</Placemark>
					<Placemark>
						<TimeSpan>
							<begin>2014-05-31</begin>
						</TimeSpan>
						<styleUrl>KmlStyle [strokeColor=java.awt.Color[r=44,g=93,b=226], strokeWidth=2.0, fillColor=null]</styleUrl>
						<LineString>
							<tessellate>1</tessellate>
							<altitudeMode>relativeToGround</altitudeMode>
							<coordinates>121.05190505764399,16.910326996454234,260526.3157894736 119.23431346927043,15.166798610949709,252631.57894736837							</coordinates>
						</LineString>
					</Placemark>
					<Placemark>
						<TimeSpan>
							<begin>2014-06-04</begin>
						</TimeSpan>
						<styleUrl>KmlStyle [strokeColor=java.awt.Color[r=44,g=93,b=226], strokeWidth=2.0, fillColor=null]</styleUrl>
						<LineString>
							<tessellate>1</tessellate>
							<altitudeMode>relativeToGround</altitudeMode>
							<coordinates>119.23431346927043,15.166798610949709,252631.57894736837 117.38451954430722,13.425253128390455,239473.68421052623							</coordinates>
						</LineString>
					</Placemark>
					<Placemark>
						<TimeSpan>
							<begin>2014-06-08</begin>
						</TimeSpan>
						<styleUrl>KmlStyle [strokeColor=java.awt.Color[r=44,g=93,b=226], strokeWidth=2.0, fillColor=null]</styleUrl>
						<LineString>
							<tessellate>1</tessellate>
							<altitudeMode>relativeToGround</altitudeMode>
							<coordinates>117.38451954430722,13.425253128390455,239473.68421052623 115.50557447085191,11.685763583896366,221052.6315789473							</coordinates>
						</LineString>
					</Placemark>
					<Placemark>
						<TimeSpan>
							<begin>2014-06-12</begin>
						</TimeSpan>
						<styleUrl>KmlStyle [strokeColor=java.awt.Color[r=44,g=93,b=226], strokeWidth=2.0, fillColor=null]</styleUrl>
						<LineString>
							<tessellate>1</tessellate>
							<altitudeMode>relativeToGround</altitudeMode>
							<coordinates>115.50557447085191,11.685763583896366,221052.6315789473 113.60064165547702,9.948408054653946,197368.42105263146							</coordinates>
						</LineString>
					</Placemark>
					<Placemark>
						<TimeSpan>
							<begin>2014-06-16</begin>
						</TimeSpan>
						<styleUrl>KmlStyle [strokeColor=java.awt.Color[r=44,g=93,b=226], strokeWidth=2.0, fillColor=null]</styleUrl>
						<LineString>
							<tessellate>1</tessellate>
							<altitudeMode>relativeToGround</altitudeMode>
							<coordinates>113.60064165547702,9.948408054653946,197368.42105263146 111.67297778016865,8.213274633568764,168421.05263157887							</coordinates>
						</LineString>
					</Placemark>
					<Placemark>
						<TimeSpan>
							<begin>2014-06-20</begin>
						</TimeSpan>
						<styleUrl>KmlStyle [strokeColor=java.awt.Color[r=44,g=93,b=226], strokeWidth=2.0, fillColor=null]</styleUrl>
						<LineString>
							<tessellate>1</tessellate>
							<altitudeMode>relativeToGround</altitudeMode>
							<coordinates>111.67297778016865,8.213274633568764,168421.05263157887 109.72590861193612,6.480471676064749,134210.52631578944							</coordinates>
						</LineString>
					</Placemark>
					<Placemark>
						<TimeSpan>
							<begin>2014-06-24</begin>
						</TimeSpan>
						<styleUrl>KmlStyle [strokeColor=java.awt.Color[r=44,g=93,b=226], strokeWidth=2.0, fillColor=null]</styleUrl>
						<LineString>
							<tessellate>1</tessellate>
							<altitudeMode>relativeToGround</altitudeMode>
							<coordinates>109.72590861193612,6.480471676064749,134210.52631578944 107.76279208412313,4.75015206514784,94736.84210526303							</coordinates>
						</LineString>
					</Placemark>
					<Placemark>
						<TimeSpan>
							<begin>2014-06-28</begin>
						</TimeSpan>
						<styleUrl>KmlStyle [strokeColor=java.awt.Color[r=44,g=93,b=226], strokeWidth=2.0, fillColor=null]</styleUrl>
						<LineString>
							<tessellate>1</tessellate>
							<altitudeMode>relativeToGround</altitudeMode>
							<coordinates>107.76279208412313,4.75015206514784,94736.84210526303 105.78693840379216,3.0225864667326054,49999.99999999988							</coordinates>
						</LineString>
					</Placemark>
					<Placemark>
						<TimeSpan>
							<begin>2014-07-02</begin>
						</TimeSpan>
						<styleUrl>KmlStyle [strokeColor=java.awt.Color[r=44,g=93,b=226], strokeWidth=2.0, fillColor=null]</styleUrl>
						<LineString>
							<tessellate>1</tessellate>
							<altitudeMode>relativeToGround</altitudeMode>
							<coordinates>105.78693840379216,3.0225864667326054,49999.99999999988 103.8,1.3,-2.3283064365386963E-10							</coordinates>
						</LineString>
					</Placemark>
				</Folder>
				<Folder>
					<name>VNM to JPN</name>
					<description>, color[height=4.136393364441868]</description>
					<Placemark>
						<TimeSpan>
							<begin>2014-01-07</begin>
						</TimeSpan>
						<styleUrl>KmlStyle [strokeColor=java.awt.Color[r=45,g=96,b=223], strokeWidth=2.0, fillColor=null]</styleUrl>
						<LineString>
							<tessellate>1</tessellate>
							<altitudeMode>relativeToGround</altitudeMode>
							<coordinates>108.2,14.0,0.0 109.72400364150279,15.105935817163443,50000.0							</coordinates>
						</LineString>
					</Placemark>
					<Placemark>
						<TimeSpan>
							<begin>2014-01-12</begin>
						</TimeSpan>
						<styleUrl>KmlStyle [strokeColor=java.awt.Color[r=45,g=96,b=223], strokeWidth=2.0, fillColor=null]</styleUrl>
						<LineString>
							<tessellate>1</tessellate>
							<altitudeMode>relativeToGround</altitudeMode>
							<coordinates>109.72400364150279,15.105935817163443,50000.0 111.25303420442233,16.211797104850426,94736.84210526316							</coordinates>
						</LineString>
					</Placemark>
					<Placemark>
						<TimeSpan>
							<begin>2014-01-17</begin>
						</TimeSpan>
						<styleUrl>KmlStyle [strokeColor=java.awt.Color[r=45,g=96,b=223], strokeWidth=2.0, fillColor=null]</styleUrl>
						<LineString>
							<tessellate>1</tessellate>
							<altitudeMode>relativeToGround</altitudeMode>
							<coordinates>111.25303420442233,16.211797104850426,94736.84210526316 112.78600649149809,17.317617731294707,134210.52631578947							</coordinates>
						</LineString>
					</Placemark>
					<Placemark>
						<TimeSpan>
							<begin>2014-01-22</begin>
						</TimeSpan>
						<styleUrl>KmlStyle [strokeColor=java.awt.Color[r=45,g=96,b=223], strokeWidth=2.0, fillColor=null]</styleUrl>
						<LineString>
							<tessellate>1</tessellate>
							<altitudeMode>relativeToGround</altitudeMode>
							<coordinates>112.78600649149809,17.317617731294707,134210.52631578947 114.32180066141655,18.42343500292917,168421.05263157893							</coordinates>
						</LineString>
					</Placemark>
					<Placemark>
						<TimeSpan>
							<begin>2014-01-27</begin>
						</TimeSpan>
						<styleUrl>KmlStyle [strokeColor=java.awt.Color[r=45,g=96,b=223], strokeWidth=2.0, fillColor=null]</styleUrl>
						<LineString>
							<tessellate>1</tessellate>
							<altitudeMode>relativeToGround</altitudeMode>
							<coordinates>114.32180066141655,18.42343500292917,168421.05263157893 115.85926246464372,19.529290186421186,197368.42105263154							</coordinates>
						</LineString>
					</Placemark>
					<Placemark>
						<TimeSpan>
							<begin>2014-02-02</begin>
						</TimeSpan>
						<styleUrl>KmlStyle [strokeColor=java.awt.Color[r=45,g=96,b=223], strokeWidth=2.0, fillColor=null]</styleUrl>
						<LineString>
							<tessellate>1</tessellate>
							<altitudeMode>relativeToGround</altitudeMode>
							<coordinates>115.85926246464372,19.529290186421186,197368.42105263154 117.39720344134616,20.635229169031938,221052.63157894736							</coordinates>
						</LineString>
					</Placemark>
					<Placemark>
						<TimeSpan>
							<begin>2014-02-07</begin>
						</TimeSpan>
						<styleUrl>KmlStyle [strokeColor=java.awt.Color[r=45,g=96,b=223], strokeWidth=2.0, fillColor=null]</styleUrl>
						<LineString>
							<tessellate>1</tessellate>
							<altitudeMode>relativeToGround</altitudeMode>
							<coordinates>117.39720344134616,20.635229169031938,221052.63157894736 118.93440102680323,21.74130330720023,239473.6842105263							</coordinates>
						</LineString>
					</Placemark>
					<Placemark>
						<TimeSpan>
							<begin>2014-02-12</begin>
						</TimeSpan>
						<styleUrl>KmlStyle [strokeColor=java.awt.Color[r=45,g=96,b=223], strokeWidth=2.0, fillColor=null]</styleUrl>
						<LineString>
							<tessellate>1</tessellate>
							<altitudeMode>relativeToGround</altitudeMode>
							<coordinates>118.93440102680323,21.74130330720023,239473.6842105263 120.46959848154867,22.847570536260644,252631.5789473684							</coordinates>
						</LineString>
					</Placemark>
					<Placemark>
						<TimeSpan>
							<begin>2014-02-17</begin>
						</TimeSpan>
						<styleUrl>KmlStyle [strokeColor=java.awt.Color[r=45,g=96,b=223], strokeWidth=2.0, fillColor=null]</styleUrl>
						<LineString>
							<tessellate>1</tessellate>
							<altitudeMode>relativeToGround</altitudeMode>
							<coordinates>120.46959848154867,22.847570536260644,252631.5789473684 122.0015045189342,23.954096850607222,260526.31578947365							</coordinates>
						</LineString>
					</Placemark>
					<Placemark>
						<TimeSpan>
							<begin>2014-02-22</begin>
						</TimeSpan>
						<styleUrl>KmlStyle [strokeColor=java.awt.Color[r=45,g=96,b=223], strokeWidth=2.0, fillColor=null]</styleUrl>
						<LineString>
							<tessellate>1</tessellate>
							<altitudeMode>relativeToGround</altitudeMode>
							<coordinates>122.0015045189342,23.954096850607222,260526.31578947365 123.52879243000967,25.060958323127345,263157.894736842							</coordinates>
						</LineString>
					</Placemark>
					<Placemark>
						<TimeSpan>
							<begin>2014-02-28</begin>
						</TimeSpan>
						<styleUrl>KmlStyle [strokeColor=java.awt.Color[r=45,g=96,b=223], strokeWidth=2.0, fillColor=null]</styleUrl>
						<LineString>
							<tessellate>1</tessellate>
							<altitudeMode>relativeToGround</altitudeMode>
							<coordinates>123.52879243000967,25.060958323127345,263157.894736842 125.05009838204073,26.168243933813258,260526.3157894736							</coordinates>
						</LineString>
					</Placemark>
					<Placemark>
						<TimeSpan>
							<begin>2014-03-05</begin>
						</TimeSpan>
						<styleUrl>KmlStyle [strokeColor=java.awt.Color[r=45,g=96,b=223], strokeWidth=2.0, fillColor=null]</styleUrl>
						<LineString>
							<tessellate>1</tessellate>
							<altitudeMode>relativeToGround</altitudeMode>
							<coordinates>125.05009838204073,26.168243933813258,260526.3157894736 126.5640183475971,27.27605965699129,252631.57894736837							</coordinates>
						</LineString>
					</Placemark>
					<Placemark>
						<TimeSpan>
							<begin>2014-03-10</begin>
						</TimeSpan>
						<styleUrl>KmlStyle [strokeColor=java.awt.Color[r=45,g=96,b=223], strokeWidth=2.0, fillColor=null]</styleUrl>
						<LineString>
							<tessellate>1</tessellate>
							<altitudeMode>relativeToGround</altitudeMode>
							<coordinates>126.5640183475971,27.27605965699129,252631.57894736837 128.0691027102837,28.384534592899975,239473.68421052623							</coordinates>
						</LineString>
					</Placemark>
					<Placemark>
						<TimeSpan>
							<begin>2014-03-15</begin>
						</TimeSpan>
						<styleUrl>KmlStyle [strokeColor=java.awt.Color[r=45,g=96,b=223], strokeWidth=2.0, fillColor=null]</styleUrl>
						<LineString>
							<tessellate>1</tessellate>
							<altitudeMode>relativeToGround</altitudeMode>
							<coordinates>128.0691027102837,28.384534592899975,239473.68421052623 129.56384677228598,29.49383060122272,221052.6315789473							</coordinates>
						</LineString>
					</Placemark>
					<Placemark>
						<TimeSpan>
							<begin>2014-03-20</begin>
						</TimeSpan>
						<styleUrl>KmlStyle [strokeColor=java.awt.Color[r=45,g=96,b=223], strokeWidth=2.0, fillColor=null]</styleUrl>
						<LineString>
							<tessellate>1</tessellate>
							<altitudeMode>relativeToGround</altitudeMode>
							<coordinates>129.56384677228598,29.49383060122272,221052.6315789473 131.04667361168438,30.604158348272463,197368.42105263146							</coordinates>
						</LineString>
					</Placemark>
					<Placemark>
						<TimeSpan>
							<begin>2014-03-26</begin>
						</TimeSpan>
						<styleUrl>KmlStyle [strokeColor=java.awt.Color[r=45,g=96,b=223], strokeWidth=2.0, fillColor=null]</styleUrl>
						<LineString>
							<tessellate>1</tessellate>
							<altitudeMode>relativeToGround</altitudeMode>
							<coordinates>131.04667361168438,30.604158348272463,197368.42105263146 132.51590147479865,31.715806165111402,168421.05263157887							</coordinates>
						</LineString>
					</Placemark>
					<Placemark>
						<TimeSpan>
							<begin>2014-03-31</begin>
						</TimeSpan>
						<styleUrl>KmlStyle [strokeColor=java.awt.Color[r=45,g=96,b=223], strokeWidth=2.0, fillColor=null]</styleUrl>
						<LineString>
							<tessellate>1</tessellate>
							<altitudeMode>relativeToGround</altitudeMode>
							<coordinates>132.51590147479865,31.715806165111402,168421.05263157887 133.96967617188653,32.82919768659394,134210.52631578944							</coordinates>
						</LineString>
					</Placemark>
					<Placemark>
						<TimeSpan>
							<begin>2014-04-05</begin>
						</TimeSpan>
						<styleUrl>KmlStyle [strokeColor=java.awt.Color[r=45,g=96,b=223], strokeWidth=2.0, fillColor=null]</styleUrl>
						<LineString>
							<tessellate>1</tessellate>
							<altitudeMode>relativeToGround</altitudeMode>
							<coordinates>133.96967617188653,32.82919768659394,134210.52631578944 135.40580990169966,33.94502610402558,94736.84210526303							</coordinates>
						</LineString>
					</Placemark>
					<Placemark>
						<TimeSpan>
							<begin>2014-04-10</begin>
						</TimeSpan>
						<styleUrl>KmlStyle [strokeColor=java.awt.Color[r=45,g=96,b=223], strokeWidth=2.0, fillColor=null]</styleUrl>
						<LineString>
							<tessellate>1</tessellate>
							<altitudeMode>relativeToGround</altitudeMode>
							<coordinates>135.40580990169966,33.94502610402558,94736.84210526303 136.82129228213327,35.06465601468697,49999.99999999988							</coordinates>
						</LineString>
					</Placemark>
					<Placemark>
						<TimeSpan>
							<begin>2014-04-15</begin>
						</TimeSpan>
						<styleUrl>KmlStyle [strokeColor=java.awt.Color[r=45,g=96,b=223], strokeWidth=2.0, fillColor=null]</styleUrl>
						<LineString>
							<tessellate>1</tessellate>
							<altitudeMode>relativeToGround</altitudeMode>
							<coordinates>136.82129228213327,35.06465601468697,49999.99999999988 138.2,36.2,-2.3283064365386963E-10							</coordinates>
						</LineString>
					</Placemark>
				</Folder>
				<Folder>
					<name>JPN to CHL</name>
					<description>, color[height=3.81064292123677]</description>
					<Placemark>
						<TimeSpan>
							<begin>2014-10-03</begin>
						</TimeSpan>
						<styleUrl>KmlStyle [strokeColor=java.awt.Color[r=44,g=94,b=226], strokeWidth=2.0, fillColor=null]</styleUrl>
						<LineString>
							<tessellate>1</tessellate>
							<altitudeMode>relativeToGround</altitudeMode>
							<coordinates>138.2,36.2,0.0 142.4156696817174,32.31931029660884,50000.0							</coordinates>
						</LineString>
					</Placemark>
					<Placemark>
						<TimeSpan>
							<begin>2014-10-08</begin>
						</TimeSpan>
						<styleUrl>KmlStyle [strokeColor=java.awt.Color[r=44,g=94,b=226], strokeWidth=2.0, fillColor=null]</styleUrl>
						<LineString>
							<tessellate>1</tessellate>
							<altitudeMode>relativeToGround</altitudeMode>
							<coordinates>142.4156696817174,32.31931029660884,50000.0 147.0787651539011,28.47718081403223,94736.84210526316							</coordinates>
						</LineString>
					</Placemark>
					<Placemark>
						<TimeSpan>
							<begin>2014-10-14</begin>
						</TimeSpan>
						<styleUrl>KmlStyle [strokeColor=java.awt.Color[r=44,g=94,b=226], strokeWidth=2.0, fillColor=null]</styleUrl>
						<LineString>
							<tessellate>1</tessellate>
							<altitudeMode>relativeToGround</altitudeMode>
							<coordinates>147.0787651539011,28.47718081403223,94736.84210526316 152.19272834561752,24.675257627562434,134210.52631578947							</coordinates>
						</LineString>
					</Placemark>
					<Placemark>
						<TimeSpan>
							<begin>2014-10-20</begin>
						</TimeSpan>
						<styleUrl>KmlStyle [strokeColor=java.awt.Color[r=44,g=94,b=226], strokeWidth=2.0, fillColor=null]</styleUrl>
						<LineString>
							<tessellate>1</tessellate>
							<altitudeMode>relativeToGround</altitudeMode>
							<coordinates>152.19272834561752,24.675257627562434,134210.52631578947 157.75707320878206,20.91496815917927,168421.05263157893							</coordinates>
						</LineString>
					</Placemark>
					<Placemark>
						<TimeSpan>
							<begin>2014-10-25</begin>
						</TimeSpan>
						<styleUrl>KmlStyle [strokeColor=java.awt.Color[r=44,g=94,b=226], strokeWidth=2.0, fillColor=null]</styleUrl>
						<LineString>
							<tessellate>1</tessellate>
							<altitudeMode>relativeToGround</altitudeMode>
							<coordinates>157.75707320878206,20.91496815917927,168421.05263157893 163.76709520894482,17.197436662532343,197368.42105263154							</coordinates>
						</LineString>
					</Placemark>
					<Placemark>
						<TimeSpan>
							<begin>2014-10-31</begin>
						</TimeSpan>
						<styleUrl>KmlStyle [strokeColor=java.awt.Color[r=44,g=94,b=226], strokeWidth=2.0, fillColor=null]</styleUrl>
						<LineString>
							<tessellate>1</tessellate>
							<altitudeMode>relativeToGround</altitudeMode>
							<coordinates>163.76709520894482,17.197436662532343,197368.42105263154 170.21360718449841,13.523397074139114,221052.63157894736							</coordinates>
						</LineString>
					</Placemark>
					<Placemark>
						<TimeSpan>
							<begin>2014-11-06</begin>
						</TimeSpan>
						<styleUrl>KmlStyle [strokeColor=java.awt.Color[r=44,g=94,b=226], strokeWidth=2.0, fillColor=null]</styleUrl>
						<LineString>
							<tessellate>1</tessellate>
							<altitudeMode>relativeToGround</altitudeMode>
							<coordinates>170.21360718449841,13.523397074139114,221052.63157894736 177.08270697176127,9.89310193754297,239473.6842105263							</coordinates>
						</LineString>
					</Placemark>
					<Placemark>
						<TimeSpan>
							<begin>2014-11-12</begin>
						</TimeSpan>
						<styleUrl>KmlStyle [strokeColor=java.awt.Color[r=44,g=94,b=226], strokeWidth=2.0, fillColor=null]</styleUrl>
						<LineString>
							<tessellate>1</tessellate>
							<altitudeMode>relativeToGround</altitudeMode>
							<coordinates>177.08270697176127,9.89310193754297,239473.6842105263 -175.6444201004264,6.306225478338434,252631.5789473684							</coordinates>
						</LineString>
					</Placemark>
					<Placemark>
						<TimeSpan>
							<begin>2014-11-17</begin>
						</TimeSpan>
						<styleUrl>KmlStyle [strokeColor=java.awt.Color[r=44,g=94,b=226], strokeWidth=2.0, fillColor=null]</styleUrl>
						<LineString>
							<tessellate>1</tessellate>
							<altitudeMode>relativeToGround</altitudeMode>
							<coordinates>-175.6444201004264,6.306225478338434,252631.5789473684 -167.99166373078683,2.7617576562161625,260526.31578947365							</coordinates>
						</LineString>
					</Placemark>
					<Placemark>
						<TimeSpan>
							<begin>2014-11-23</begin>
						</TimeSpan>
						<styleUrl>KmlStyle [strokeColor=java.awt.Color[r=44,g=94,b=226], strokeWidth=2.0, fillColor=null]</styleUrl>
						<LineString>
							<tessellate>1</tessellate>
							<altitudeMode>relativeToGround</altitudeMode>
							<coordinates>-167.99166373078683,2.7617576562161625,260526.31578947365 -159.9881199487709,-0.7421161890354265,263157.894736842							</coordinates>
						</LineString>
					</Placemark>
					<Placemark>
						<TimeSpan>
							<begin>2014-11-29</begin>
						</TimeSpan>
						<styleUrl>KmlStyle [strokeColor=java.awt.Color[r=44,g=94,b=226], strokeWidth=2.0, fillColor=null]</styleUrl>
						<LineString>
							<tessellate>1</tessellate>
							<altitudeMode>relativeToGround</altitudeMode>
							<coordinates>-159.9881199487709,-0.7421161890354265,263157.894736842 -151.6682001615503,-4.208159307948853,260526.3157894736							</coordinates>
						</LineString>
					</Placemark>
					<Placemark>
						<TimeSpan>
							<begin>2014-12-05</begin>
						</TimeSpan>
						<styleUrl>KmlStyle [strokeColor=java.awt.Color[r=44,g=94,b=226], strokeWidth=2.0, fillColor=null]</styleUrl>
						<LineString>
							<tessellate>1</tessellate>
							<altitudeMode>relativeToGround</altitudeMode>
							<coordinates>-151.6682001615503,-4.208159307948853,260526.3157894736 -143.07173430721775,-7.640267123904716,252631.57894736837							</coordinates>
						</LineString>
					</Placemark>
					<Placemark>
						<TimeSpan>
							<begin>2014-12-10</begin>
						</TimeSpan>
						<styleUrl>KmlStyle [strokeColor=java.awt.Color[r=44,g=94,b=226], strokeWidth=2.0, fillColor=null]</styleUrl>
						<LineString>
							<tessellate>1</tessellate>
							<altitudeMode>relativeToGround</altitudeMode>
							<coordinates>-143.07173430721775,-7.640267123904716,252631.57894736837 -134.24409611881052,-11.0437190295833,239473.68421052623							</coordinates>
						</LineString>
					</Placemark>
					<Placemark>
						<TimeSpan>
							<begin>2014-12-16</begin>
						</TimeSpan>
						<styleUrl>KmlStyle [strokeColor=java.awt.Color[r=44,g=94,b=226], strokeWidth=2.0, fillColor=null]</styleUrl>
						<LineString>
							<tessellate>1</tessellate>
							<altitudeMode>relativeToGround</altitudeMode>
							<coordinates>-134.24409611881052,-11.0437190295833,239473.68421052623 -125.23639915126066,-14.425551980041663,221052.6315789473							</coordinates>
						</LineString>
					</Placemark>
					<Placemark>
						<TimeSpan>
							<begin>2014-12-22</begin>
						</TimeSpan>
						<styleUrl>KmlStyle [strokeColor=java.awt.Color[r=44,g=94,b=226], strokeWidth=2.0, fillColor=null]</styleUrl>
						<LineString>
							<tessellate>1</tessellate>
							<altitudeMode>relativeToGround</altitudeMode>
							<coordinates>-125.23639915126066,-14.425551980041663,221052.6315789473 -116.10585382594081,-17.79516319617906,197368.42105263146							</coordinates>
						</LineString>
					</Placemark>
					<Placemark>
						<TimeSpan>
							<begin>2014-12-28</begin>
						</TimeSpan>
						<styleUrl>KmlStyle [strokeColor=java.awt.Color[r=44,g=94,b=226], strokeWidth=2.0, fillColor=null]</styleUrl>
						<LineString>
							<tessellate>1</tessellate>
							<altitudeMode>relativeToGround</altitudeMode>
							<coordinates>-116.10585382594081,-17.79516319617906,197368.42105263146 -106.91647146029504,-21.165377539501584,168421.05263157887							</coordinates>
						</LineString>
					</Placemark>
					<Placemark>
						<TimeSpan>
							<begin>2015-01-02</begin>
						</TimeSpan>
						<styleUrl>KmlStyle [strokeColor=java.awt.Color[r=44,g=94,b=226], strokeWidth=2.0, fillColor=null]</styleUrl>
						<LineString>
							<tessellate>1</tessellate>
							<altitudeMode>relativeToGround</altitudeMode>
							<coordinates>-106.91647146029504,-21.165377539501584,168421.05263157887 -97.7405572928493,-24.55456623074396,134210.52631578944							</coordinates>
						</LineString>
					</Placemark>
					<Placemark>
						<TimeSpan>
							<begin>2015-01-08</begin>
						</TimeSpan>
						<styleUrl>KmlStyle [strokeColor=java.awt.Color[r=44,g=94,b=226], strokeWidth=2.0, fillColor=null]</styleUrl>
						<LineString>
							<tessellate>1</tessellate>
							<altitudeMode>relativeToGround</altitudeMode>
							<coordinates>-97.7405572928493,-24.55456623074396,134210.52631578944 -88.66226921664062,-27.991569096425835,94736.84210526303							</coordinates>
						</LineString>
					</Placemark>
					<Placemark>
						<TimeSpan>
							<begin>2015-01-14</begin>
						</TimeSpan>
						<styleUrl>KmlStyle [strokeColor=java.awt.Color[r=44,g=94,b=226], strokeWidth=2.0, fillColor=null]</styleUrl>
						<LineString>
							<tessellate>1</tessellate>
							<altitudeMode>relativeToGround</altitudeMode>
							<coordinates>-88.66226921664062,-27.991569096425835,94736.84210526303 -79.78819942964857,-31.5303942740578,49999.99999999988							</coordinates>
						</LineString>
					</Placemark>
					<Placemark>
						<TimeSpan>
							<begin>2015-01-19</begin>
						</TimeSpan>
						<styleUrl>KmlStyle [strokeColor=java.awt.Color[r=44,g=94,b=226], strokeWidth=2.0, fillColor=null]</styleUrl>
						<LineString>
							<tessellate>1</tessellate>
							<altitudeMode>relativeToGround</altitudeMode>
							<coordinates>-79.78819942964857,-31.5303942740578,49999.99999999988 -71.5,-35.6,-2.3283064365386963E-10							</coordinates>
						</LineString>
					</Placemark>
				</Folder>
				<Folder>
					<name>VNM to JPN</name>
					<description>, color[height=4.160514759961243]</description>
					<Placemark>
						<TimeSpan>
							<begin>2014-01-07</begin>
						</TimeSpan>
						<styleUrl>KmlStyle [strokeColor=java.awt.Color[r=45,g=96,b=223], strokeWidth=2.0, fillColor=null]</styleUrl>
						<LineString>
							<tessellate>1</tessellate>
							<altitudeMode>relativeToGround</altitudeMode>
							<coordinates>108.2,14.0,0.0 109.72400364150279,15.105935817163443,50000.0							</coordinates>
						</LineString>
					</Placemark>
					<Placemark>
						<TimeSpan>
							<begin>2014-01-21</begin>
						</TimeSpan>
						<styleUrl>KmlStyle [strokeColor=java.awt.Color[r=45,g=96,b=223], strokeWidth=2.0, fillColor=null]</styleUrl>
						<LineString>
							<tessellate>1</tessellate>
							<altitudeMode>relativeToGround</altitudeMode>
							<coordinates>109.72400364150279,15.105935817163443,50000.0 111.25303420442233,16.211797104850426,94736.84210526316							</coordinates>
						</LineString>
					</Placemark>
					<Placemark>
						<TimeSpan>
							<begin>2014-02-04</begin>
						</TimeSpan>
						<styleUrl>KmlStyle [strokeColor=java.awt.Color[r=45,g=96,b=223], strokeWidth=2.0, fillColor=null]</styleUrl>
						<LineString>
							<tessellate>1</tessellate>
							<altitudeMode>relativeToGround</altitudeMode>
							<coordinates>111.25303420442233,16.211797104850426,94736.84210526316 112.78600649149809,17.317617731294707,134210.52631578947							</coordinates>
						</LineString>
					</Placemark>
					<Placemark>
						<TimeSpan>
							<begin>2014-02-18</begin>
						</TimeSpan>
						<styleUrl>KmlStyle [strokeColor=java.awt.Color[r=45,g=96,b=223], strokeWidth=2.0, fillColor=null]</styleUrl>
						<LineString>
							<tessellate>1</tessellate>
							<altitudeMode>relativeToGround</altitudeMode>
							<coordinates>112.78600649149809,17.317617731294707,134210.52631578947 114.32180066141655,18.42343500292917,168421.05263157893							</coordinates>
						</LineString>
					</Placemark>
					<Placemark>
						<TimeSpan>
							<begin>2014-03-04</begin>
						</TimeSpan>
						<styleUrl>KmlStyle [strokeColor=java.awt.Color[r=45,g=96,b=223], strokeWidth=2.0, fillColor=null]</styleUrl>
						<LineString>
							<tessellate>1</tessellate>
							<altitudeMode>relativeToGround</altitudeMode>
							<coordinates>114.32180066141655,18.42343500292917,168421.05263157893 115.85926246464372,19.529290186421186,197368.42105263154							</coordinates>
						</LineString>
					</Placemark>
					<Placemark>
						<TimeSpan>
							<begin>2014-03-18</begin>
						</TimeSpan>
						<styleUrl>KmlStyle [strokeColor=java.awt.Color[r=45,g=96,b=223], strokeWidth=2.0, fillColor=null]</styleUrl>
						<LineString>
							<tessellate>1</tessellate>
							<altitudeMode>relativeToGround</altitudeMode>
							<coordinates>115.85926246464372,19.529290186421186,197368.42105263154 117.39720344134616,20.635229169031938,221052.63157894736							</coordinates>
						</LineString>
					</Placemark>
					<Placemark>
						<TimeSpan>
							<begin>2014-04-01</begin>
						</TimeSpan>
						<styleUrl>KmlStyle [strokeColor=java.awt.Color[r=45,g=96,b=223], strokeWidth=2.0, fillColor=null]</styleUrl>
						<LineString>
							<tessellate>1</tessellate>
							<altitudeMode>relativeToGround</altitudeMode>
							<coordinates>117.39720344134616,20.635229169031938,221052.63157894736 118.93440102680323,21.74130330720023,239473.6842105263							</coordinates>
						</LineString>
					</Placemark>
					<Placemark>
						<TimeSpan>
							<begin>2014-04-16</begin>
						</TimeSpan>
						<styleUrl>KmlStyle [strokeColor=java.awt.Color[r=45,g=96,b=223], strokeWidth=2.0, fillColor=null]</styleUrl>
						<LineString>
							<tessellate>1</tessellate>
							<altitudeMode>relativeToGround</altitudeMode>
							<coordinates>118.93440102680323,21.74130330720023,239473.6842105263 120.46959848154867,22.847570536260644,252631.5789473684							</coordinates>
						</LineString>
					</Placemark>
					<Placemark>
						<TimeSpan>
							<begin>2014-04-30</begin>
						</TimeSpan>
						<styleUrl>KmlStyle [strokeColor=java.awt.Color[r=45,g=96,b=223], strokeWidth=2.0, fillColor=null]</styleUrl>
						<LineString>
							<tessellate>1</tessellate>
							<altitudeMode>relativeToGround</altitudeMode>
							<coordinates>120.46959848154867,22.847570536260644,252631.5789473684 122.0015045189342,23.954096850607222,260526.31578947365							</coordinates>
						</LineString>
					</Placemark>
					<Placemark>
						<TimeSpan>
							<begin>2014-05-14</begin>
						</TimeSpan>
						<styleUrl>KmlStyle [strokeColor=java.awt.Color[r=45,g=96,b=223], strokeWidth=2.0, fillColor=null]</styleUrl>
						<LineString>
							<tessellate>1</tessellate>
							<altitudeMode>relativeToGround</altitudeMode>
							<coordinates>122.0015045189342,23.954096850607222,260526.31578947365 123.52879243000967,25.060958323127345,263157.894736842							</coordinates>
						</LineString>
					</Placemark>
					<Placemark>
						<TimeSpan>
							<begin>2014-05-28</begin>
						</TimeSpan>
						<styleUrl>KmlStyle [strokeColor=java.awt.Color[r=45,g=96,b=223], strokeWidth=2.0, fillColor=null]</styleUrl>
						<LineString>
							<tessellate>1</tessellate>
							<altitudeMode>relativeToGround</altitudeMode>
							<coordinates>123.52879243000967,25.060958323127345,263157.894736842 125.05009838204073,26.168243933813258,260526.3157894736							</coordinates>
						</LineString>
					</Placemark>
					<Placemark>
						<TimeSpan>
							<begin>2014-06-11</begin>
						</TimeSpan>
						<styleUrl>KmlStyle [strokeColor=java.awt.Color[r=45,g=96,b=223], strokeWidth=2.0, fillColor=null]</styleUrl>
						<LineString>
							<tessellate>1</tessellate>
							<altitudeMode>relativeToGround</altitudeMode>
							<coordinates>125.05009838204073,26.168243933813258,260526.3157894736 126.5640183475971,27.27605965699129,252631.57894736837							</coordinates>
						</LineString>
					</Placemark>
					<Placemark>
						<TimeSpan>
							<begin>2014-06-25</begin>
						</TimeSpan>
						<styleUrl>KmlStyle [strokeColor=java.awt.Color[r=45,g=96,b=223], strokeWidth=2.0, fillColor=null]</styleUrl>
						<LineString>
							<tessellate>1</tessellate>
							<altitudeMode>relativeToGround</altitudeMode>
							<coordinates>126.5640183475971,27.27605965699129,252631.57894736837 128.0691027102837,28.384534592899975,239473.68421052623							</coordinates>
						</LineString>
					</Placemark>
					<Placemark>
						<TimeSpan>
							<begin>2014-07-10</begin>
						</TimeSpan>
						<styleUrl>KmlStyle [strokeColor=java.awt.Color[r=45,g=96,b=223], strokeWidth=2.0, fillColor=null]</styleUrl>
						<LineString>
							<tessellate>1</tessellate>
							<altitudeMode>relativeToGround</altitudeMode>
							<coordinates>128.0691027102837,28.384534592899975,239473.68421052623 129.56384677228598,29.49383060122272,221052.6315789473							</coordinates>
						</LineString>
					</Placemark>
					<Placemark>
						<TimeSpan>
							<begin>2014-07-24</begin>
						</TimeSpan>
						<styleUrl>KmlStyle [strokeColor=java.awt.Color[r=45,g=96,b=223], strokeWidth=2.0, fillColor=null]</styleUrl>
						<LineString>
							<tessellate>1</tessellate>
							<altitudeMode>relativeToGround</altitudeMode>
							<coordinates>129.56384677228598,29.49383060122272,221052.6315789473 131.04667361168438,30.604158348272463,197368.42105263146							</coordinates>
						</LineString>
					</Placemark>
					<Placemark>
						<TimeSpan>
							<begin>2014-08-07</begin>
						</TimeSpan>
						<styleUrl>KmlStyle [strokeColor=java.awt.Color[r=45,g=96,b=223], strokeWidth=2.0, fillColor=null]</styleUrl>
						<LineString>
							<tessellate>1</tessellate>
							<altitudeMode>relativeToGround</altitudeMode>
							<coordinates>131.04667361168438,30.604158348272463,197368.42105263146 132.51590147479865,31.715806165111402,168421.05263157887							</coordinates>
						</LineString>
					</Placemark>
					<Placemark>
						<TimeSpan>
							<begin>2014-08-21</begin>
						</TimeSpan>
						<styleUrl>KmlStyle [strokeColor=java.awt.Color[r=45,g=96,b=223], strokeWidth=2.0, fillColor=null]</styleUrl>
						<LineString>
							<tessellate>1</tessellate>
							<altitudeMode>relativeToGround</altitudeMode>
							<coordinates>132.51590147479865,31.715806165111402,168421.05263157887 133.96967617188653,32.82919768659394,134210.52631578944							</coordinates>
						</LineString>
					</Placemark>
					<Placemark>
						<TimeSpan>
							<begin>2014-09-04</begin>
						</TimeSpan>
						<styleUrl>KmlStyle [strokeColor=java.awt.Color[r=45,g=96,b=223], strokeWidth=2.0, fillColor=null]</styleUrl>
						<LineString>
							<tessellate>1</tessellate>
							<altitudeMode>relativeToGround</altitudeMode>
							<coordinates>133.96967617188653,32.82919768659394,134210.52631578944 135.40580990169966,33.94502610402558,94736.84210526303							</coordinates>
						</LineString>
					</Placemark>
					<Placemark>
						<TimeSpan>
							<begin>2014-09-18</begin>
						</TimeSpan>
						<styleUrl>KmlStyle [strokeColor=java.awt.Color[r=45,g=96,b=223], strokeWidth=2.0, fillColor=null]</styleUrl>
						<LineString>
							<tessellate>1</tessellate>
							<altitudeMode>relativeToGround</altitudeMode>
							<coordinates>135.40580990169966,33.94502610402558,94736.84210526303 136.82129228213327,35.06465601468697,49999.99999999988							</coordinates>
						</LineString>
					</Placemark>
					<Placemark>
						<TimeSpan>
							<begin>2014-10-02</begin>
						</TimeSpan>
						<styleUrl>KmlStyle [strokeColor=java.awt.Color[r=45,g=96,b=223], strokeWidth=2.0, fillColor=null]</styleUrl>
						<LineString>
							<tessellate>1</tessellate>
							<altitudeMode>relativeToGround</altitudeMode>
							<coordinates>136.82129228213327,35.06465601468697,49999.99999999988 138.2,36.2,-2.3283064365386963E-10							</coordinates>
						</LineString>
					</Placemark>
				</Folder>
				<Folder>
					<name>THA to VNM</name>
					<description>, color[height=5.681321912856172]</description>
					<Placemark>
						<TimeSpan>
							<begin>2012-11-19</begin>
						</TimeSpan>
						<styleUrl>KmlStyle [strokeColor=java.awt.Color[r=48,g=106,b=211], strokeWidth=2.0, fillColor=null]</styleUrl>
						<LineString>
							<tessellate>1</tessellate>
							<altitudeMode>relativeToGround</altitudeMode>
							<coordinates>101.0,15.8,0.0 101.35834003158037,15.709701840974105,50000.0							</coordinates>
						</LineString>
					</Placemark>
					<Placemark>
						<TimeSpan>
							<begin>2012-11-24</begin>
						</TimeSpan>
						<styleUrl>KmlStyle [strokeColor=java.awt.Color[r=48,g=106,b=211], strokeWidth=2.0, fillColor=null]</styleUrl>
						<LineString>
							<tessellate>1</tessellate>
							<altitudeMode>relativeToGround</altitudeMode>
							<coordinates>101.35834003158037,15.709701840974105,50000.0 101.71686232146119,15.619420898921206,94736.84210526316							</coordinates>
						</LineString>
					</Placemark>
					<Placemark>
						<TimeSpan>
							<begin>2012-11-29</begin>
						</TimeSpan>
						<styleUrl>KmlStyle [strokeColor=java.awt.Color[r=48,g=106,b=211], strokeWidth=2.0, fillColor=null]</styleUrl>
						<LineString>
							<tessellate>1</tessellate>
							<altitudeMode>relativeToGround</altitudeMode>
							<coordinates>101.71686232146119,15.619420898921206,94736.84210526316 102.07556521286959,15.529157963344757,134210.52631578947							</coordinates>
						</LineString>
					</Placemark>
					<Placemark>
						<TimeSpan>
							<begin>2012-12-04</begin>
						</TimeSpan>
						<styleUrl>KmlStyle [strokeColor=java.awt.Color[r=48,g=106,b=211], strokeWidth=2.0, fillColor=null]</styleUrl>
						<LineString>
							<tessellate>1</tessellate>
							<altitudeMode>relativeToGround</altitudeMode>
							<coordinates>102.07556521286959,15.529157963344757,134210.52631578947 102.43444707181885,15.438913916146443,168421.05263157893							</coordinates>
						</LineString>
					</Placemark>
					<Placemark>
						<TimeSpan>
							<begin>2012-12-09</begin>
						</TimeSpan>
						<styleUrl>KmlStyle [strokeColor=java.awt.Color[r=48,g=106,b=211], strokeWidth=2.0, fillColor=null]</styleUrl>
						<LineString>
							<tessellate>1</tessellate>
							<altitudeMode>relativeToGround</altitudeMode>
							<coordinates>102.43444707181885,15.438913916146443,168421.05263157893 102.79350629158057,15.348689748958524,197368.42105263154							</coordinates>
						</LineString>
					</Placemark>
					<Placemark>
						<TimeSpan>
							<begin>2012-12-14</begin>
						</TimeSpan>
						<styleUrl>KmlStyle [strokeColor=java.awt.Color[r=48,g=106,b=211], strokeWidth=2.0, fillColor=null]</styleUrl>
						<LineString>
							<tessellate>1</tessellate>
							<altitudeMode>relativeToGround</altitudeMode>
							<coordinates>102.79350629158057,15.348689748958524,197368.42105263154 103.15274129834678,15.25848658509887,221052.63157894736							</coordinates>
						</LineString>
					</Placemark>
					<Placemark>
						<TimeSpan>
							<begin>2012-12-19</begin>
						</TimeSpan>
						<styleUrl>KmlStyle [strokeColor=java.awt.Color[r=48,g=106,b=211], strokeWidth=2.0, fillColor=null]</styleUrl>
						<LineString>
							<tessellate>1</tessellate>
							<altitudeMode>relativeToGround</altitudeMode>
							<coordinates>103.15274129834678,15.25848658509887,221052.63157894736 103.5121505585101,15.168305707799751,239473.6842105263							</coordinates>
						</LineString>
					</Placemark>
					<Placemark>
						<TimeSpan>
							<begin>2012-12-25</begin>
						</TimeSpan>
						<styleUrl>KmlStyle [strokeColor=java.awt.Color[r=48,g=106,b=211], strokeWidth=2.0, fillColor=null]</styleUrl>
						<LineString>
							<tessellate>1</tessellate>
							<altitudeMode>relativeToGround</altitudeMode>
							<coordinates>103.5121505585101,15.168305707799751,239473.6842105263 103.87173258818484,15.078148597123645,252631.5789473684							</coordinates>
						</LineString>
					</Placemark>
					<Placemark>
						<TimeSpan>
							<begin>2012-12-30</begin>
						</TimeSpan>
						<styleUrl>KmlStyle [strokeColor=java.awt.Color[r=48,g=106,b=211], strokeWidth=2.0, fillColor=null]</styleUrl>
						<LineString>
							<tessellate>1</tessellate>
							<altitudeMode>relativeToGround</altitudeMode>
							<coordinates>103.87173258818484,15.078148597123645,252631.5789473684 104.23148596590751,14.98801697918601,260526.31578947365							</coordinates>
						</LineString>
					</Placemark>
					<Placemark>
						<TimeSpan>
							<begin>2013-01-04</begin>
						</TimeSpan>
						<styleUrl>KmlStyle [strokeColor=java.awt.Color[r=48,g=106,b=211], strokeWidth=2.0, fillColor=null]</styleUrl>
						<LineString>
							<tessellate>1</tessellate>
							<altitudeMode>relativeToGround</altitudeMode>
							<coordinates>104.23148596590751,14.98801697918601,260526.31578947365 104.59140934996493,14.897912893279699,263157.894736842							</coordinates>
						</LineString>
					</Placemark>
					<Placemark>
						<TimeSpan>
							<begin>2013-01-09</begin>
						</TimeSpan>
						<styleUrl>KmlStyle [strokeColor=java.awt.Color[r=48,g=106,b=211], strokeWidth=2.0, fillColor=null]</styleUrl>
						<LineString>
							<tessellate>1</tessellate>
							<altitudeMode>relativeToGround</altitudeMode>
							<coordinates>104.59140934996493,14.897912893279699,263157.894736842 104.95150150267027,14.807838785852677,260526.3157894736							</coordinates>
						</LineString>
					</Placemark>
					<Placemark>
						<TimeSpan>
							<begin>2013-01-14</begin>
						</TimeSpan>
						<styleUrl>KmlStyle [strokeColor=java.awt.Color[r=48,g=106,b=211], strokeWidth=2.0, fillColor=null]</styleUrl>
						<LineString>
							<tessellate>1</tessellate>
							<altitudeMode>relativeToGround</altitudeMode>
							<coordinates>104.95150150267027,14.807838785852677,260526.3157894736 105.3117613254585,14.717797646259026,252631.57894736837							</coordinates>
						</LineString>
					</Placemark>
					<Placemark>
						<TimeSpan>
							<begin>2013-01-19</begin>
						</TimeSpan>
						<styleUrl>KmlStyle [strokeColor=java.awt.Color[r=48,g=106,b=211], strokeWidth=2.0, fillColor=null]</styleUrl>
						<LineString>
							<tessellate>1</tessellate>
							<altitudeMode>relativeToGround</altitudeMode>
							<coordinates>105.3117613254585,14.717797646259026,252631.57894736837 105.67218791157944,14.627793210394067,239473.68421052623							</coordinates>
						</LineString>
					</Placemark>
					<Placemark>
						<TimeSpan>
							<begin>2013-01-25</begin>
						</TimeSpan>
						<styleUrl>KmlStyle [strokeColor=java.awt.Color[r=48,g=106,b=211], strokeWidth=2.0, fillColor=null]</styleUrl>
						<LineString>
							<tessellate>1</tessellate>
							<altitudeMode>relativeToGround</altitudeMode>
							<coordinates>105.67218791157944,14.627793210394067,239473.68421052623 106.03278062898809,14.537830280706816,221052.6315789473							</coordinates>
						</LineString>
					</Placemark>
					<Placemark>
						<TimeSpan>
							<begin>2013-01-30</begin>
						</TimeSpan>
						<styleUrl>KmlStyle [strokeColor=java.awt.Color[r=48,g=106,b=211], strokeWidth=2.0, fillColor=null]</styleUrl>
						<LineString>
							<tessellate>1</tessellate>
							<altitudeMode>relativeToGround</altitudeMode>
							<coordinates>106.03278062898809,14.537830280706816,221052.6315789473 106.39353925865056,14.447915259579931,197368.42105263146							</coordinates>
						</LineString>
					</Placemark>
					<Placemark>
						<TimeSpan>
							<begin>2013-02-04</begin>
						</TimeSpan>
						<styleUrl>KmlStyle [strokeColor=java.awt.Color[r=48,g=106,b=211], strokeWidth=2.0, fillColor=null]</styleUrl>
						<LineString>
							<tessellate>1</tessellate>
							<altitudeMode>relativeToGround</altitudeMode>
							<coordinates>106.39353925865056,14.447915259579931,197368.42105263146 106.75446424378994,14.358057109464124,168421.05263157887							</coordinates>
						</LineString>
					</Placemark>
					<Placemark>
						<TimeSpan>
							<begin>2013-02-09</begin>
						</TimeSpan>
						<styleUrl>KmlStyle [strokeColor=java.awt.Color[r=48,g=106,b=211], strokeWidth=2.0, fillColor=null]</styleUrl>
						<LineString>
							<tessellate>1</tessellate>
							<altitudeMode>relativeToGround</altitudeMode>
							<coordinates>106.75446424378994,14.358057109464124,168421.05263157887 107.11555718898946,14.268269273258083,134210.52631578944							</coordinates>
						</LineString>
					</Placemark>
					<Placemark>
						<TimeSpan>
							<begin>2013-02-14</begin>
						</TimeSpan>
						<styleUrl>KmlStyle [strokeColor=java.awt.Color[r=48,g=106,b=211], strokeWidth=2.0, fillColor=null]</styleUrl>
						<LineString>
							<tessellate>1</tessellate>
							<altitudeMode>relativeToGround</altitudeMode>
							<coordinates>107.11555718898946,14.268269273258083,134210.52631578944 107.47682202621777,14.178574155484375,94736.84210526303							</coordinates>
						</LineString>
					</Placemark>
					<Placemark>
						<TimeSpan>
							<begin>2013-02-19</begin>
						</TimeSpan>
						<styleUrl>KmlStyle [strokeColor=java.awt.Color[r=48,g=106,b=211], strokeWidth=2.0, fillColor=null]</styleUrl>
						<LineString>
							<tessellate>1</tessellate>
							<altitudeMode>relativeToGround</altitudeMode>
							<coordinates>107.47682202621777,14.178574155484375,94736.84210526303 107.83826851725344,14.089016566806135,49999.99999999988							</coordinates>
						</LineString>
					</Placemark>
					<Placemark>
						<TimeSpan>
							<begin>2013-02-24</begin>
						</TimeSpan>
						<styleUrl>KmlStyle [strokeColor=java.awt.Color[r=48,g=106,b=211], strokeWidth=2.0, fillColor=null]</styleUrl>
						<LineString>
							<tessellate>1</tessellate>
							<altitudeMode>relativeToGround</altitudeMode>
							<coordinates>107.83826851725344,14.089016566806135,49999.99999999988 108.2,14.0,-2.3283064365386963E-10							</coordinates>
						</LineString>
					</Placemark>
				</Folder>
				<Folder>
					<name>VNM to JPN</name>
					<description>, color[height=2.2888860326046543]</description>
					<Placemark>
						<TimeSpan>
							<begin>2014-02-12</begin>
						</TimeSpan>
						<styleUrl>KmlStyle [strokeColor=java.awt.Color[r=41,g=84,b=238], strokeWidth=2.0, fillColor=null]</styleUrl>
						<LineString>
							<tessellate>1</tessellate>
							<altitudeMode>relativeToGround</altitudeMode>
							<coordinates>108.2,14.0,0.0 109.72400364150279,15.105935817163443,50000.0							</coordinates>
						</LineString>
					</Placemark>
					<Placemark>
						<TimeSpan>
							<begin>2014-04-02</begin>
						</TimeSpan>
						<styleUrl>KmlStyle [strokeColor=java.awt.Color[r=41,g=84,b=238], strokeWidth=2.0, fillColor=null]</styleUrl>
						<LineString>
							<tessellate>1</tessellate>
							<altitudeMode>relativeToGround</altitudeMode>
							<coordinates>109.72400364150279,15.105935817163443,50000.0 111.25303420442233,16.211797104850426,94736.84210526316							</coordinates>
						</LineString>
					</Placemark>
					<Placemark>
						<TimeSpan>
							<begin>2014-05-22</begin>
						</TimeSpan>
						<styleUrl>KmlStyle [strokeColor=java.awt.Color[r=41,g=84,b=238], strokeWidth=2.0, fillColor=null]</styleUrl>
						<LineString>
							<tessellate>1</tessellate>
							<altitudeMode>relativeToGround</altitudeMode>
							<coordinates>111.25303420442233,16.211797104850426,94736.84210526316 112.78600649149809,17.317617731294707,134210.52631578947							</coordinates>
						</LineString>
					</Placemark>
					<Placemark>
						<TimeSpan>
							<begin>2014-07-10</begin>
						</TimeSpan>
						<styleUrl>KmlStyle [strokeColor=java.awt.Color[r=41,g=84,b=238], strokeWidth=2.0, fillColor=null]</styleUrl>
						<LineString>
							<tessellate>1</tessellate>
							<altitudeMode>relativeToGround</altitudeMode>
							<coordinates>112.78600649149809,17.317617731294707,134210.52631578947 114.32180066141655,18.42343500292917,168421.05263157893							</coordinates>
						</LineString>
					</Placemark>
					<Placemark>
						<TimeSpan>
							<begin>2014-08-29</begin>
						</TimeSpan>
						<styleUrl>KmlStyle [strokeColor=java.awt.Color[r=41,g=84,b=238], strokeWidth=2.0, fillColor=null]</styleUrl>
						<LineString>
							<tessellate>1</tessellate>
							<altitudeMode>relativeToGround</altitudeMode>
							<coordinates>114.32180066141655,18.42343500292917,168421.05263157893 115.85926246464372,19.529290186421186,197368.42105263154							</coordinates>
						</LineString>
					</Placemark>
					<Placemark>
						<TimeSpan>
							<begin>2014-10-18</begin>
						</TimeSpan>
						<styleUrl>KmlStyle [strokeColor=java.awt.Color[r=41,g=84,b=238], strokeWidth=2.0, fillColor=null]</styleUrl>
						<LineString>
							<tessellate>1</tessellate>
							<altitudeMode>relativeToGround</altitudeMode>
							<coordinates>115.85926246464372,19.529290186421186,197368.42105263154 117.39720344134616,20.635229169031938,221052.63157894736							</coordinates>
						</LineString>
					</Placemark>
					<Placemark>
						<TimeSpan>
							<begin>2014-12-06</begin>
						</TimeSpan>
						<styleUrl>KmlStyle [strokeColor=java.awt.Color[r=41,g=84,b=238], strokeWidth=2.0, fillColor=null]</styleUrl>
						<LineString>
							<tessellate>1</tessellate>
							<altitudeMode>relativeToGround</altitudeMode>
							<coordinates>117.39720344134616,20.635229169031938,221052.63157894736 118.93440102680323,21.74130330720023,239473.6842105263							</coordinates>
						</LineString>
					</Placemark>
					<Placemark>
						<TimeSpan>
							<begin>2015-01-25</begin>
						</TimeSpan>
						<styleUrl>KmlStyle [strokeColor=java.awt.Color[r=41,g=84,b=238], strokeWidth=2.0, fillColor=null]</styleUrl>
						<LineString>
							<tessellate>1</tessellate>
							<altitudeMode>relativeToGround</altitudeMode>
							<coordinates>118.93440102680323,21.74130330720023,239473.6842105263 120.46959848154867,22.847570536260644,252631.5789473684							</coordinates>
						</LineString>
					</Placemark>
					<Placemark>
						<TimeSpan>
							<begin>2015-03-16</begin>
						</TimeSpan>
						<styleUrl>KmlStyle [strokeColor=java.awt.Color[r=41,g=84,b=238], strokeWidth=2.0, fillColor=null]</styleUrl>
						<LineString>
							<tessellate>1</tessellate>
							<altitudeMode>relativeToGround</altitudeMode>
							<coordinates>120.46959848154867,22.847570536260644,252631.5789473684 122.0015045189342,23.954096850607222,260526.31578947365							</coordinates>
						</LineString>
					</Placemark>
					<Placemark>
						<TimeSpan>
							<begin>2015-05-04</begin>
						</TimeSpan>
						<styleUrl>KmlStyle [strokeColor=java.awt.Color[r=41,g=84,b=238], strokeWidth=2.0, fillColor=null]</styleUrl>
						<LineString>
							<tessellate>1</tessellate>
							<altitudeMode>relativeToGround</altitudeMode>
							<coordinates>122.0015045189342,23.954096850607222,260526.31578947365 123.52879243000967,25.060958323127345,263157.894736842							</coordinates>
						</LineString>
					</Placemark>
					<Placemark>
						<TimeSpan>
							<begin>2015-06-23</begin>
						</TimeSpan>
						<styleUrl>KmlStyle [strokeColor=java.awt.Color[r=41,g=84,b=238], strokeWidth=2.0, fillColor=null]</styleUrl>
						<LineString>
							<tessellate>1</tessellate>
							<altitudeMode>relativeToGround</altitudeMode>
							<coordinates>123.52879243000967,25.060958323127345,263157.894736842 125.05009838204073,26.168243933813258,260526.3157894736							</coordinates>
						</LineString>
					</Placemark>
					<Placemark>
						<TimeSpan>
							<begin>2015-08-11</begin>
						</TimeSpan>
						<styleUrl>KmlStyle [strokeColor=java.awt.Color[r=41,g=84,b=238], strokeWidth=2.0, fillColor=null]</styleUrl>
						<LineString>
							<tessellate>1</tessellate>
							<altitudeMode>relativeToGround</altitudeMode>
							<coordinates>125.05009838204073,26.168243933813258,260526.3157894736 126.5640183475971,27.27605965699129,252631.57894736837							</coordinates>
						</LineString>
					</Placemark>
					<Placemark>
						<TimeSpan>
							<begin>2015-09-30</begin>
						</TimeSpan>
						<styleUrl>KmlStyle [strokeColor=java.awt.Color[r=41,g=84,b=238], strokeWidth=2.0, fillColor=null]</styleUrl>
						<LineString>
							<tessellate>1</tessellate>
							<altitudeMode>relativeToGround</altitudeMode>
							<coordinates>126.5640183475971,27.27605965699129,252631.57894736837 128.0691027102837,28.384534592899975,239473.68421052623							</coordinates>
						</LineString>
					</Placemark>
					<Placemark>
						<TimeSpan>
							<begin>2015-11-19</begin>
						</TimeSpan>
						<styleUrl>KmlStyle [strokeColor=java.awt.Color[r=41,g=84,b=238], strokeWidth=2.0, fillColor=null]</styleUrl>
						<LineString>
							<tessellate>1</tessellate>
							<altitudeMode>relativeToGround</altitudeMode>
							<coordinates>128.0691027102837,28.384534592899975,239473.68421052623 129.56384677228598,29.49383060122272,221052.6315789473							</coordinates>
						</LineString>
					</Placemark>
					<Placemark>
						<TimeSpan>
							<begin>2016-01-07</begin>
						</TimeSpan>
						<styleUrl>KmlStyle [strokeColor=java.awt.Color[r=41,g=84,b=238], strokeWidth=2.0, fillColor=null]</styleUrl>
						<LineString>
							<tessellate>1</tessellate>
							<altitudeMode>relativeToGround</altitudeMode>
							<coordinates>129.56384677228598,29.49383060122272,221052.6315789473 131.04667361168438,30.604158348272463,197368.42105263146							</coordinates>
						</LineString>
					</Placemark>
					<Placemark>
						<TimeSpan>
							<begin>2016-02-26</begin>
						</TimeSpan>
						<styleUrl>KmlStyle [strokeColor=java.awt.Color[r=41,g=84,b=238], strokeWidth=2.0, fillColor=null]</styleUrl>
						<LineString>
							<tessellate>1</tessellate>
							<altitudeMode>relativeToGround</altitudeMode>
							<coordinates>131.04667361168438,30.604158348272463,197368.42105263146 132.51590147479865,31.715806165111402,168421.05263157887							</coordinates>
						</LineString>
					</Placemark>
					<Placemark>
						<TimeSpan>
							<begin>2016-04-16</begin>
						</TimeSpan>
						<styleUrl>KmlStyle [strokeColor=java.awt.Color[r=41,g=84,b=238], strokeWidth=2.0, fillColor=null]</styleUrl>
						<LineString>
							<tessellate>1</tessellate>
							<altitudeMode>relativeToGround</altitudeMode>
							<coordinates>132.51590147479865,31.715806165111402,168421.05263157887 133.96967617188653,32.82919768659394,134210.52631578944							</coordinates>
						</LineString>
					</Placemark>
					<Placemark>
						<TimeSpan>
							<begin>2016-06-04</begin>
						</TimeSpan>
						<styleUrl>KmlStyle [strokeColor=java.awt.Color[r=41,g=84,b=238], strokeWidth=2.0, fillColor=null]</styleUrl>
						<LineString>
							<tessellate>1</tessellate>
							<altitudeMode>relativeToGround</altitudeMode>
							<coordinates>133.96967617188653,32.82919768659394,134210.52631578944 135.40580990169966,33.94502610402558,94736.84210526303							</coordinates>
						</LineString>
					</Placemark>
					<Placemark>
						<TimeSpan>
							<begin>2016-07-24</begin>
						</TimeSpan>
						<styleUrl>KmlStyle [strokeColor=java.awt.Color[r=41,g=84,b=238], strokeWidth=2.0, fillColor=null]</styleUrl>
						<LineString>
							<tessellate>1</tessellate>
							<altitudeMode>relativeToGround</altitudeMode>
							<coordinates>135.40580990169966,33.94502610402558,94736.84210526303 136.82129228213327,35.06465601468697,49999.99999999988							</coordinates>
						</LineString>
					</Placemark>
					<Placemark>
						<TimeSpan>
							<begin>2016-09-11</begin>
						</TimeSpan>
						<styleUrl>KmlStyle [strokeColor=java.awt.Color[r=41,g=84,b=238], strokeWidth=2.0, fillColor=null]</styleUrl>
						<LineString>
							<tessellate>1</tessellate>
							<altitudeMode>relativeToGround</altitudeMode>
							<coordinates>136.82129228213327,35.06465601468697,49999.99999999988 138.2,36.2,-2.3283064365386963E-10							</coordinates>
						</LineString>
					</Placemark>
				</Folder>
				<Folder>
					<name>VNM to JPN</name>
					<description>, color[height=4.155011658833348]</description>
					<Placemark>
						<TimeSpan>
							<begin>2013-10-18</begin>
						</TimeSpan>
						<styleUrl>KmlStyle [strokeColor=java.awt.Color[r=45,g=96,b=223], strokeWidth=2.0, fillColor=null]</styleUrl>
						<LineString>
							<tessellate>1</tessellate>
							<altitudeMode>relativeToGround</altitudeMode>
							<coordinates>108.2,14.0,0.0 109.72400364150279,15.105935817163443,50000.0							</coordinates>
						</LineString>
					</Placemark>
					<Placemark>
						<TimeSpan>
							<begin>2013-11-07</begin>
						</TimeSpan>
						<styleUrl>KmlStyle [strokeColor=java.awt.Color[r=45,g=96,b=223], strokeWidth=2.0, fillColor=null]</styleUrl>
						<LineString>
							<tessellate>1</tessellate>
							<altitudeMode>relativeToGround</altitudeMode>
							<coordinates>109.72400364150279,15.105935817163443,50000.0 111.25303420442233,16.211797104850426,94736.84210526316							</coordinates>
						</LineString>
					</Placemark>
					<Placemark>
						<TimeSpan>
							<begin>2013-11-27</begin>
						</TimeSpan>
						<styleUrl>KmlStyle [strokeColor=java.awt.Color[r=45,g=96,b=223], strokeWidth=2.0, fillColor=null]</styleUrl>
						<LineString>
							<tessellate>1</tessellate>
							<altitudeMode>relativeToGround</altitudeMode>
							<coordinates>111.25303420442233,16.211797104850426,94736.84210526316 112.78600649149809,17.317617731294707,134210.52631578947							</coordinates>
						</LineString>
					</Placemark>
					<Placemark>
						<TimeSpan>
							<begin>2013-12-17</begin>
						</TimeSpan>
						<styleUrl>KmlStyle [strokeColor=java.awt.Color[r=45,g=96,b=223], strokeWidth=2.0, fillColor=null]</styleUrl>
						<LineString>
							<tessellate>1</tessellate>
							<altitudeMode>relativeToGround</altitudeMode>
							<coordinates>112.78600649149809,17.317617731294707,134210.52631578947 114.32180066141655,18.42343500292917,168421.05263157893							</coordinates>
						</LineString>
					</Placemark>
					<Placemark>
						<TimeSpan>
							<begin>2014-01-06</begin>
						</TimeSpan>
						<styleUrl>KmlStyle [strokeColor=java.awt.Color[r=45,g=96,b=223], strokeWidth=2.0, fillColor=null]</styleUrl>
						<LineString>
							<tessellate>1</tessellate>
							<altitudeMode>relativeToGround</altitudeMode>
							<coordinates>114.32180066141655,18.42343500292917,168421.05263157893 115.85926246464372,19.529290186421186,197368.42105263154							</coordinates>
						</LineString>
					</Placemark>
					<Placemark>
						<TimeSpan>
							<begin>2014-01-26</begin>
						</TimeSpan>
						<styleUrl>KmlStyle [strokeColor=java.awt.Color[r=45,g=96,b=223], strokeWidth=2.0, fillColor=null]</styleUrl>
						<LineString>
							<tessellate>1</tessellate>
							<altitudeMode>relativeToGround</altitudeMode>
							<coordinates>115.85926246464372,19.529290186421186,197368.42105263154 117.39720344134616,20.635229169031938,221052.63157894736							</coordinates>
						</LineString>
					</Placemark>
					<Placemark>
						<TimeSpan>
							<begin>2014-02-15</begin>
						</TimeSpan>
						<styleUrl>KmlStyle [strokeColor=java.awt.Color[r=45,g=96,b=223], strokeWidth=2.0, fillColor=null]</styleUrl>
						<LineString>
							<tessellate>1</tessellate>
							<altitudeMode>relativeToGround</altitudeMode>
							<coordinates>117.39720344134616,20.635229169031938,221052.63157894736 118.93440102680323,21.74130330720023,239473.6842105263							</coordinates>
						</LineString>
					</Placemark>
					<Placemark>
						<TimeSpan>
							<begin>2014-03-08</begin>
						</TimeSpan>
						<styleUrl>KmlStyle [strokeColor=java.awt.Color[r=45,g=96,b=223], strokeWidth=2.0, fillColor=null]</styleUrl>
						<LineString>
							<tessellate>1</tessellate>
							<altitudeMode>relativeToGround</altitudeMode>
							<coordinates>118.93440102680323,21.74130330720023,239473.6842105263 120.46959848154867,22.847570536260644,252631.5789473684							</coordinates>
						</LineString>
					</Placemark>
					<Placemark>
						<TimeSpan>
							<begin>2014-03-28</begin>
						</TimeSpan>
						<styleUrl>KmlStyle [strokeColor=java.awt.Color[r=45,g=96,b=223], strokeWidth=2.0, fillColor=null]</styleUrl>
						<LineString>
							<tessellate>1</tessellate>
							<altitudeMode>relativeToGround</altitudeMode>
							<coordinates>120.46959848154867,22.847570536260644,252631.5789473684 122.0015045189342,23.954096850607222,260526.31578947365							</coordinates>
						</LineString>
					</Placemark>
					<Placemark>
						<TimeSpan>
							<begin>2014-04-17</begin>
						</TimeSpan>
						<styleUrl>KmlStyle [strokeColor=java.awt.Color[r=45,g=96,b=223], strokeWidth=2.0, fillColor=null]</styleUrl>
						<LineString>
							<tessellate>1</tessellate>
							<altitudeMode>relativeToGround</altitudeMode>
							<coordinates>122.0015045189342,23.954096850607222,260526.31578947365 123.52879243000967,25.060958323127345,263157.894736842							</coordinates>
						</LineString>
					</Placemark>
					<Placemark>
						<TimeSpan>
							<begin>2014-05-07</begin>
						</TimeSpan>
						<styleUrl>KmlStyle [strokeColor=java.awt.Color[r=45,g=96,b=223], strokeWidth=2.0, fillColor=null]</styleUrl>
						<LineString>
							<tessellate>1</tessellate>
							<altitudeMode>relativeToGround</altitudeMode>
							<coordinates>123.52879243000967,25.060958323127345,263157.894736842 125.05009838204073,26.168243933813258,260526.3157894736							</coordinates>
						</LineString>
					</Placemark>
					<Placemark>
						<TimeSpan>
							<begin>2014-05-27</begin>
						</TimeSpan>
						<styleUrl>KmlStyle [strokeColor=java.awt.Color[r=45,g=96,b=223], strokeWidth=2.0, fillColor=null]</styleUrl>
						<LineString>
							<tessellate>1</tessellate>
							<altitudeMode>relativeToGround</altitudeMode>
							<coordinates>125.05009838204073,26.168243933813258,260526.3157894736 126.5640183475971,27.27605965699129,252631.57894736837							</coordinates>
						</LineString>
					</Placemark>
					<Placemark>
						<TimeSpan>
							<begin>2014-06-16</begin>
						</TimeSpan>
						<styleUrl>KmlStyle [strokeColor=java.awt.Color[r=45,g=96,b=223], strokeWidth=2.0, fillColor=null]</styleUrl>
						<LineString>
							<tessellate>1</tessellate>
							<altitudeMode>relativeToGround</altitudeMode>
							<coordinates>126.5640183475971,27.27605965699129,252631.57894736837 128.0691027102837,28.384534592899975,239473.68421052623							</coordinates>
						</LineString>
					</Placemark>
					<Placemark>
						<TimeSpan>
							<begin>2014-07-07</begin>
						</TimeSpan>
						<styleUrl>KmlStyle [strokeColor=java.awt.Color[r=45,g=96,b=223], strokeWidth=2.0, fillColor=null]</styleUrl>
						<LineString>
							<tessellate>1</tessellate>
							<altitudeMode>relativeToGround</altitudeMode>
							<coordinates>128.0691027102837,28.384534592899975,239473.68421052623 129.56384677228598,29.49383060122272,221052.6315789473							</coordinates>
						</LineString>
					</Placemark>
					<Placemark>
						<TimeSpan>
							<begin>2014-07-27</begin>
						</TimeSpan>
						<styleUrl>KmlStyle [strokeColor=java.awt.Color[r=45,g=96,b=223], strokeWidth=2.0, fillColor=null]</styleUrl>
						<LineString>
							<tessellate>1</tessellate>
							<altitudeMode>relativeToGround</altitudeMode>
							<coordinates>129.56384677228598,29.49383060122272,221052.6315789473 131.04667361168438,30.604158348272463,197368.42105263146							</coordinates>
						</LineString>
					</Placemark>
					<Placemark>
						<TimeSpan>
							<begin>2014-08-16</begin>
						</TimeSpan>
						<styleUrl>KmlStyle [strokeColor=java.awt.Color[r=45,g=96,b=223], strokeWidth=2.0, fillColor=null]</styleUrl>
						<LineString>
							<tessellate>1</tessellate>
							<altitudeMode>relativeToGround</altitudeMode>
							<coordinates>131.04667361168438,30.604158348272463,197368.42105263146 132.51590147479865,31.715806165111402,168421.05263157887							</coordinates>
						</LineString>
					</Placemark>
					<Placemark>
						<TimeSpan>
							<begin>2014-09-05</begin>
						</TimeSpan>
						<styleUrl>KmlStyle [strokeColor=java.awt.Color[r=45,g=96,b=223], strokeWidth=2.0, fillColor=null]</styleUrl>
						<LineString>
							<tessellate>1</tessellate>
							<altitudeMode>relativeToGround</altitudeMode>
							<coordinates>132.51590147479865,31.715806165111402,168421.05263157887 133.96967617188653,32.82919768659394,134210.52631578944							</coordinates>
						</LineString>
					</Placemark>
					<Placemark>
						<TimeSpan>
							<begin>2014-09-25</begin>
						</TimeSpan>
						<styleUrl>KmlStyle [strokeColor=java.awt.Color[r=45,g=96,b=223], strokeWidth=2.0, fillColor=null]</styleUrl>
						<LineString>
							<tessellate>1</tessellate>
							<altitudeMode>relativeToGround</altitudeMode>
							<coordinates>133.96967617188653,32.82919768659394,134210.52631578944 135.40580990169966,33.94502610402558,94736.84210526303							</coordinates>
						</LineString>
					</Placemark>
					<Placemark>
						<TimeSpan>
							<begin>2014-10-15</begin>
						</TimeSpan>
						<styleUrl>KmlStyle [strokeColor=java.awt.Color[r=45,g=96,b=223], strokeWidth=2.0, fillColor=null]</styleUrl>
						<LineString>
							<tessellate>1</tessellate>
							<altitudeMode>relativeToGround</altitudeMode>
							<coordinates>135.40580990169966,33.94502610402558,94736.84210526303 136.82129228213327,35.06465601468697,49999.99999999988							</coordinates>
						</LineString>
					</Placemark>
					<Placemark>
						<TimeSpan>
							<begin>2014-11-04</begin>
						</TimeSpan>
						<styleUrl>KmlStyle [strokeColor=java.awt.Color[r=45,g=96,b=223], strokeWidth=2.0, fillColor=null]</styleUrl>
						<LineString>
							<tessellate>1</tessellate>
							<altitudeMode>relativeToGround</altitudeMode>
							<coordinates>136.82129228213327,35.06465601468697,49999.99999999988 138.2,36.2,-2.3283064365386963E-10							</coordinates>
						</LineString>
					</Placemark>
				</Folder>
				<Folder>
					<name>THA to VNM</name>
					<description>, color[height=4.943042962229116]</description>
					<Placemark>
						<TimeSpan>
							<begin>2013-01-14</begin>
						</TimeSpan>
						<styleUrl>KmlStyle [strokeColor=java.awt.Color[r=46,g=101,b=217], strokeWidth=2.0, fillColor=null]</styleUrl>
						<LineString>
							<tessellate>1</tessellate>
							<altitudeMode>relativeToGround</altitudeMode>
							<coordinates>101.0,15.8,0.0 101.35834003158037,15.709701840974105,50000.0							</coordinates>
						</LineString>
					</Placemark>
					<Placemark>
						<TimeSpan>
							<begin>2013-01-28</begin>
						</TimeSpan>
						<styleUrl>KmlStyle [strokeColor=java.awt.Color[r=46,g=101,b=217], strokeWidth=2.0, fillColor=null]</styleUrl>
						<LineString>
							<tessellate>1</tessellate>
							<altitudeMode>relativeToGround</altitudeMode>
							<coordinates>101.35834003158037,15.709701840974105,50000.0 101.71686232146119,15.619420898921206,94736.84210526316							</coordinates>
						</LineString>
					</Placemark>
					<Placemark>
						<TimeSpan>
							<begin>2013-02-12</begin>
						</TimeSpan>
						<styleUrl>KmlStyle [strokeColor=java.awt.Color[r=46,g=101,b=217], strokeWidth=2.0, fillColor=null]</styleUrl>
						<LineString>
							<tessellate>1</tessellate>
							<altitudeMode>relativeToGround</altitudeMode>
							<coordinates>101.71686232146119,15.619420898921206,94736.84210526316 102.07556521286959,15.529157963344757,134210.52631578947							</coordinates>
						</LineString>
					</Placemark>
					<Placemark>
						<TimeSpan>
							<begin>2013-02-26</begin>
						</TimeSpan>
						<styleUrl>KmlStyle [strokeColor=java.awt.Color[r=46,g=101,b=217], strokeWidth=2.0, fillColor=null]</styleUrl>
						<LineString>
							<tessellate>1</tessellate>
							<altitudeMode>relativeToGround</altitudeMode>
							<coordinates>102.07556521286959,15.529157963344757,134210.52631578947 102.43444707181885,15.438913916146443,168421.05263157893							</coordinates>
						</LineString>
					</Placemark>
					<Placemark>
						<TimeSpan>
							<begin>2013-03-13</begin>
						</TimeSpan>
						<styleUrl>KmlStyle [strokeColor=java.awt.Color[r=46,g=101,b=217], strokeWidth=2.0, fillColor=null]</styleUrl>
						<LineString>
							<tessellate>1</tessellate>
							<altitudeMode>relativeToGround</altitudeMode>
							<coordinates>102.43444707181885,15.438913916146443,168421.05263157893 102.79350629158057,15.348689748958524,197368.42105263154							</coordinates>
						</LineString>
					</Placemark>
					<Placemark>
						<TimeSpan>
							<begin>2013-03-27</begin>
						</TimeSpan>
						<styleUrl>KmlStyle [strokeColor=java.awt.Color[r=46,g=101,b=217], strokeWidth=2.0, fillColor=null]</styleUrl>
						<LineString>
							<tessellate>1</tessellate>
							<altitudeMode>relativeToGround</altitudeMode>
							<coordinates>102.79350629158057,15.348689748958524,197368.42105263154 103.15274129834678,15.25848658509887,221052.63157894736							</coordinates>
						</LineString>
					</Placemark>
					<Placemark>
						<TimeSpan>
							<begin>2013-04-11</begin>
						</TimeSpan>
						<styleUrl>KmlStyle [strokeColor=java.awt.Color[r=46,g=101,b=217], strokeWidth=2.0, fillColor=null]</styleUrl>
						<LineString>
							<tessellate>1</tessellate>
							<altitudeMode>relativeToGround</altitudeMode>
							<coordinates>103.15274129834678,15.25848658509887,221052.63157894736 103.5121505585101,15.168305707799751,239473.6842105263							</coordinates>
						</LineString>
					</Placemark>
					<Placemark>
						<TimeSpan>
							<begin>2013-04-26</begin>
						</TimeSpan>
						<styleUrl>KmlStyle [strokeColor=java.awt.Color[r=46,g=101,b=217], strokeWidth=2.0, fillColor=null]</styleUrl>
						<LineString>
							<tessellate>1</tessellate>
							<altitudeMode>relativeToGround</altitudeMode>
							<coordinates>103.5121505585101,15.168305707799751,239473.6842105263 103.87173258818484,15.078148597123645,252631.5789473684							</coordinates>
						</LineString>
					</Placemark>
					<Placemark>
						<TimeSpan>
							<begin>2013-05-10</begin>
						</TimeSpan>
						<styleUrl>KmlStyle [strokeColor=java.awt.Color[r=46,g=101,b=217], strokeWidth=2.0, fillColor=null]</styleUrl>
						<LineString>
							<tessellate>1</tessellate>
							<altitudeMode>relativeToGround</altitudeMode>
							<coordinates>103.87173258818484,15.078148597123645,252631.5789473684 104.23148596590751,14.98801697918601,260526.31578947365							</coordinates>
						</LineString>
					</Placemark>
					<Placemark>
						<TimeSpan>
							<begin>2013-05-25</begin>
						</TimeSpan>
						<styleUrl>KmlStyle [strokeColor=java.awt.Color[r=46,g=101,b=217], strokeWidth=2.0, fillColor=null]</styleUrl>
						<LineString>
							<tessellate>1</tessellate>
							<altitudeMode>relativeToGround</altitudeMode>
							<coordinates>104.23148596590751,14.98801697918601,260526.31578947365 104.59140934996493,14.897912893279699,263157.894736842							</coordinates>
						</LineString>
					</Placemark>
					<Placemark>
						<TimeSpan>
							<begin>2013-06-08</begin>
						</TimeSpan>
						<styleUrl>KmlStyle [strokeColor=java.awt.Color[r=46,g=101,b=217], strokeWidth=2.0, fillColor=null]</styleUrl>
						<LineString>
							<tessellate>1</tessellate>
							<altitudeMode>relativeToGround</altitudeMode>
							<coordinates>104.59140934996493,14.897912893279699,263157.894736842 104.95150150267027,14.807838785852677,260526.3157894736							</coordinates>
						</LineString>
					</Placemark>
					<Placemark>
						<TimeSpan>
							<begin>2013-06-23</begin>
						</TimeSpan>
						<styleUrl>KmlStyle [strokeColor=java.awt.Color[r=46,g=101,b=217], strokeWidth=2.0, fillColor=null]</styleUrl>
						<LineString>
							<tessellate>1</tessellate>
							<altitudeMode>relativeToGround</altitudeMode>
							<coordinates>104.95150150267027,14.807838785852677,260526.3157894736 105.3117613254585,14.717797646259026,252631.57894736837							</coordinates>
						</LineString>
					</Placemark>
					<Placemark>
						<TimeSpan>
							<begin>2013-07-07</begin>
						</TimeSpan>
						<styleUrl>KmlStyle [strokeColor=java.awt.Color[r=46,g=101,b=217], strokeWidth=2.0, fillColor=null]</styleUrl>
						<LineString>
							<tessellate>1</tessellate>
							<altitudeMode>relativeToGround</altitudeMode>
							<coordinates>105.3117613254585,14.717797646259026,252631.57894736837 105.67218791157944,14.627793210394067,239473.68421052623							</coordinates>
						</LineString>
					</Placemark>
					<Placemark>
						<TimeSpan>
							<begin>2013-07-22</begin>
						</TimeSpan>
						<styleUrl>KmlStyle [strokeColor=java.awt.Color[r=46,g=101,b=217], strokeWidth=2.0, fillColor=null]</styleUrl>
						<LineString>
							<tessellate>1</tessellate>
							<altitudeMode>relativeToGround</altitudeMode>
							<coordinates>105.67218791157944,14.627793210394067,239473.68421052623 106.03278062898809,14.537830280706816,221052.6315789473							</coordinates>
						</LineString>
					</Placemark>
					<Placemark>
						<TimeSpan>
							<begin>2013-08-06</begin>
						</TimeSpan>
						<styleUrl>KmlStyle [strokeColor=java.awt.Color[r=46,g=101,b=217], strokeWidth=2.0, fillColor=null]</styleUrl>
						<LineString>
							<tessellate>1</tessellate>
							<altitudeMode>relativeToGround</altitudeMode>
							<coordinates>106.03278062898809,14.537830280706816,221052.6315789473 106.39353925865056,14.447915259579931,197368.42105263146							</coordinates>
						</LineString>
					</Placemark>
					<Placemark>
						<TimeSpan>
							<begin>2013-08-20</begin>
						</TimeSpan>
						<styleUrl>KmlStyle [strokeColor=java.awt.Color[r=46,g=101,b=217], strokeWidth=2.0, fillColor=null]</styleUrl>
						<LineString>
							<tessellate>1</tessellate>
							<altitudeMode>relativeToGround</altitudeMode>
							<coordinates>106.39353925865056,14.447915259579931,197368.42105263146 106.75446424378994,14.358057109464124,168421.05263157887							</coordinates>
						</LineString>
					</Placemark>
					<Placemark>
						<TimeSpan>
							<begin>2013-09-04</begin>
						</TimeSpan>
						<styleUrl>KmlStyle [strokeColor=java.awt.Color[r=46,g=101,b=217], strokeWidth=2.0, fillColor=null]</styleUrl>
						<LineString>
							<tessellate>1</tessellate>
							<altitudeMode>relativeToGround</altitudeMode>
							<coordinates>106.75446424378994,14.358057109464124,168421.05263157887 107.11555718898946,14.268269273258083,134210.52631578944							</coordinates>
						</LineString>
					</Placemark>
					<Placemark>
						<TimeSpan>
							<begin>2013-09-18</begin>
						</TimeSpan>
						<styleUrl>KmlStyle [strokeColor=java.awt.Color[r=46,g=101,b=217], strokeWidth=2.0, fillColor=null]</styleUrl>
						<LineString>
							<tessellate>1</tessellate>
							<altitudeMode>relativeToGround</altitudeMode>
							<coordinates>107.11555718898946,14.268269273258083,134210.52631578944 107.47682202621777,14.178574155484375,94736.84210526303							</coordinates>
						</LineString>
					</Placemark>
					<Placemark>
						<TimeSpan>
							<begin>2013-10-03</begin>
						</TimeSpan>
						<styleUrl>KmlStyle [strokeColor=java.awt.Color[r=46,g=101,b=217], strokeWidth=2.0, fillColor=null]</styleUrl>
						<LineString>
							<tessellate>1</tessellate>
							<altitudeMode>relativeToGround</altitudeMode>
							<coordinates>107.47682202621777,14.178574155484375,94736.84210526303 107.83826851725344,14.089016566806135,49999.99999999988							</coordinates>
						</LineString>
					</Placemark>
					<Placemark>
						<TimeSpan>
							<begin>2013-10-17</begin>
						</TimeSpan>
						<styleUrl>KmlStyle [strokeColor=java.awt.Color[r=46,g=101,b=217], strokeWidth=2.0, fillColor=null]</styleUrl>
						<LineString>
							<tessellate>1</tessellate>
							<altitudeMode>relativeToGround</altitudeMode>
							<coordinates>107.83826851725344,14.089016566806135,49999.99999999988 108.2,14.0,-2.3283064365386963E-10							</coordinates>
						</LineString>
					</Placemark>
				</Folder>
				<Folder>
					<name>IND to THA</name>
					<description>, color[height=9.28472473232949]</description>
					<Placemark>
						<TimeSpan>
							<begin>2006-05-08</begin>
						</TimeSpan>
						<styleUrl>KmlStyle [strokeColor=java.awt.Color[r=56,g=129,b=183], strokeWidth=2.0, fillColor=null]</styleUrl>
						<LineString>
							<tessellate>1</tessellate>
							<altitudeMode>relativeToGround</altitudeMode>
							<coordinates>78.9,20.6,0.0 79.9863368303129,20.35640735657398,50000.0							</coordinates>
						</LineString>
					</Placemark>
					<Placemark>
						<TimeSpan>
							<begin>2006-07-11</begin>
						</TimeSpan>
						<styleUrl>KmlStyle [strokeColor=java.awt.Color[r=56,g=129,b=183], strokeWidth=2.0, fillColor=null]</styleUrl>
						<LineString>
							<tessellate>1</tessellate>
							<altitudeMode>relativeToGround</altitudeMode>
							<coordinates>79.9863368303129,20.35640735657398,50000.0 81.07485914418284,20.11303867309981,94736.84210526316							</coordinates>
						</LineString>
					</Placemark>
					<Placemark>
						<TimeSpan>
							<begin>2006-09-14</begin>
						</TimeSpan>
						<styleUrl>KmlStyle [strokeColor=java.awt.Color[r=56,g=129,b=183], strokeWidth=2.0, fillColor=null]</styleUrl>
						<LineString>
							<tessellate>1</tessellate>
							<altitudeMode>relativeToGround</altitudeMode>
							<coordinates>81.07485914418284,20.11303867309981,94736.84210526316 82.16552673283917,19.869902730689898,134210.52631578947							</coordinates>
						</LineString>
					</Placemark>
					<Placemark>
						<TimeSpan>
							<begin>2006-11-18</begin>
						</TimeSpan>
						<styleUrl>KmlStyle [strokeColor=java.awt.Color[r=56,g=129,b=183], strokeWidth=2.0, fillColor=null]</styleUrl>
						<LineString>
							<tessellate>1</tessellate>
							<altitudeMode>relativeToGround</altitudeMode>
							<coordinates>82.16552673283917,19.869902730689898,134210.52631578947 83.2582995281436,19.627009300623637,168421.05263157893							</coordinates>
						</LineString>
					</Placemark>
					<Placemark>
						<TimeSpan>
							<begin>2007-01-21</begin>
						</TimeSpan>
						<styleUrl>KmlStyle [strokeColor=java.awt.Color[r=56,g=129,b=183], strokeWidth=2.0, fillColor=null]</styleUrl>
						<LineString>
							<tessellate>1</tessellate>
							<altitudeMode>relativeToGround</altitudeMode>
							<coordinates>83.2582995281436,19.627009300623637,168421.05263157893 84.35313764679309,19.384369330888507,197368.42105263154							</coordinates>
						</LineString>
					</Placemark>
					<Placemark>
						<TimeSpan>
							<begin>2007-03-27</begin>
						</TimeSpan>
						<styleUrl>KmlStyle [strokeColor=java.awt.Color[r=56,g=129,b=183], strokeWidth=2.0, fillColor=null]</styleUrl>
						<LineString>
							<tessellate>1</tessellate>
							<altitudeMode>relativeToGround</altitudeMode>
							<coordinates>84.35313764679309,19.384369330888507,197368.42105263154 85.45000144496989,19.141995182514453,221052.63157894736							</coordinates>
						</LineString>
					</Placemark>
					<Placemark>
						<TimeSpan>
							<begin>2007-05-31</begin>
						</TimeSpan>
						<styleUrl>KmlStyle [strokeColor=java.awt.Color[r=56,g=129,b=183], strokeWidth=2.0, fillColor=null]</styleUrl>
						<LineString>
							<tessellate>1</tessellate>
							<altitudeMode>relativeToGround</altitudeMode>
							<coordinates>85.45000144496989,19.141995182514453,221052.63157894736 86.54885158719902,18.89990093349365,239473.6842105263							</coordinates>
						</LineString>
					</Placemark>
					<Placemark>
						<TimeSpan>
							<begin>2007-08-03</begin>
						</TimeSpan>
						<styleUrl>KmlStyle [strokeColor=java.awt.Color[r=56,g=129,b=183], strokeWidth=2.0, fillColor=null]</styleUrl>
						<LineString>
							<tessellate>1</tessellate>
							<altitudeMode>relativeToGround</altitudeMode>
							<coordinates>86.54885158719902,18.89990093349365,239473.6842105263 87.64964913492301,18.658102776292615,252631.5789473684							</coordinates>
						</LineString>
					</Placemark>
					<Placemark>
						<TimeSpan>
							<begin>2007-10-07</begin>
						</TimeSpan>
						<styleUrl>KmlStyle [strokeColor=java.awt.Color[r=56,g=129,b=183], strokeWidth=2.0, fillColor=null]</styleUrl>
						<LineString>
							<tessellate>1</tessellate>
							<altitudeMode>relativeToGround</altitudeMode>
							<coordinates>87.64964913492301,18.658102776292615,252631.5789473684 88.75235566307573,18.416619547971848,260526.31578947365							</coordinates>
						</LineString>
					</Placemark>
					<Placemark>
						<TimeSpan>
							<begin>2007-12-11</begin>
						</TimeSpan>
						<styleUrl>KmlStyle [strokeColor=java.awt.Color[r=56,g=129,b=183], strokeWidth=2.0, fillColor=null]</styleUrl>
						<LineString>
							<tessellate>1</tessellate>
							<altitudeMode>relativeToGround</altitudeMode>
							<coordinates>88.75235566307573,18.416619547971848,260526.31578947365 89.8569334174863,18.17547345321662,263157.894736842							</coordinates>
						</LineString>
					</Placemark>
					<Placemark>
						<TimeSpan>
							<begin>2008-02-13</begin>
						</TimeSpan>
						<styleUrl>KmlStyle [strokeColor=java.awt.Color[r=56,g=129,b=183], strokeWidth=2.0, fillColor=null]</styleUrl>
						<LineString>
							<tessellate>1</tessellate>
							<altitudeMode>relativeToGround</altitudeMode>
							<coordinates>89.8569334174863,18.17547345321662,263157.894736842 90.96334553369333,17.934691076777067,260526.3157894736							</coordinates>
						</LineString>
					</Placemark>
					<Placemark>
						<TimeSpan>
							<begin>2008-04-18</begin>
						</TimeSpan>
						<styleUrl>KmlStyle [strokeColor=java.awt.Color[r=56,g=129,b=183], strokeWidth=2.0, fillColor=null]</styleUrl>
						<LineString>
							<tessellate>1</tessellate>
							<altitudeMode>relativeToGround</altitudeMode>
							<coordinates>90.96334553369333,17.934691076777067,260526.3157894736 92.07155635155893,17.694304846169203,252631.57894736837							</coordinates>
						</LineString>
					</Placemark>
					<Placemark>
						<TimeSpan>
							<begin>2008-06-22</begin>
						</TimeSpan>
						<styleUrl>KmlStyle [strokeColor=java.awt.Color[r=56,g=129,b=183], strokeWidth=2.0, fillColor=null]</styleUrl>
						<LineString>
							<tessellate>1</tessellate>
							<altitudeMode>relativeToGround</altitudeMode>
							<coordinates>92.07155635155893,17.694304846169203,252631.57894736837 93.18153188602324,17.45435522616549,239473.68421052623							</coordinates>
						</LineString>
					</Placemark>
					<Placemark>
						<TimeSpan>
							<begin>2008-08-25</begin>
						</TimeSpan>
						<styleUrl>KmlStyle [strokeColor=java.awt.Color[r=56,g=129,b=183], strokeWidth=2.0, fillColor=null]</styleUrl>
						<LineString>
							<tessellate>1</tessellate>
							<altitudeMode>relativeToGround</altitudeMode>
							<coordinates>93.18153188602324,17.45435522616549,239473.68421052623 94.29324056636791,17.21489416798899,221052.6315789473							</coordinates>
						</LineString>
					</Placemark>
					<Placemark>
						<TimeSpan>
							<begin>2008-10-29</begin>
						</TimeSpan>
						<styleUrl>KmlStyle [strokeColor=java.awt.Color[r=56,g=129,b=183], strokeWidth=2.0, fillColor=null]</styleUrl>
						<LineString>
							<tessellate>1</tessellate>
							<altitudeMode>relativeToGround</altitudeMode>
							<coordinates>94.29324056636791,17.21489416798899,221052.6315789473 95.40665446935468,16.975990859194567,197368.42105263146							</coordinates>
						</LineString>
					</Placemark>
					<Placemark>
						<TimeSpan>
							<begin>2009-01-02</begin>
						</TimeSpan>
						<styleUrl>KmlStyle [strokeColor=java.awt.Color[r=56,g=129,b=183], strokeWidth=2.0, fillColor=null]</styleUrl>
						<LineString>
							<tessellate>1</tessellate>
							<altitudeMode>relativeToGround</altitudeMode>
							<coordinates>95.40665446935468,16.975990859194567,197368.42105263146 96.52175154345555,16.73774207576317,168421.05263157887							</coordinates>
						</LineString>
					</Placemark>
					<Placemark>
						<TimeSpan>
							<begin>2009-03-07</begin>
						</TimeSpan>
						<styleUrl>KmlStyle [strokeColor=java.awt.Color[r=56,g=129,b=183], strokeWidth=2.0, fillColor=null]</styleUrl>
						<LineString>
							<tessellate>1</tessellate>
							<altitudeMode>relativeToGround</altitudeMode>
							<coordinates>96.52175154345555,16.73774207576317,168421.05263157887 97.63852007079811,16.500292891181427,134210.52631578944							</coordinates>
						</LineString>
					</Placemark>
					<Placemark>
						<TimeSpan>
							<begin>2009-05-11</begin>
						</TimeSpan>
						<styleUrl>KmlStyle [strokeColor=java.awt.Color[r=56,g=129,b=183], strokeWidth=2.0, fillColor=null]</styleUrl>
						<LineString>
							<tessellate>1</tessellate>
							<altitudeMode>relativeToGround</altitudeMode>
							<coordinates>97.63852007079811,16.500292891181427,134210.52631578944 98.75696911749424,16.26388500989748,94736.84210526303							</coordinates>
						</LineString>
					</Placemark>
					<Placemark>
						<TimeSpan>
							<begin>2009-07-15</begin>
						</TimeSpan>
						<styleUrl>KmlStyle [strokeColor=java.awt.Color[r=56,g=129,b=183], strokeWidth=2.0, fillColor=null]</styleUrl>
						<LineString>
							<tessellate>1</tessellate>
							<altitudeMode>relativeToGround</altitudeMode>
							<coordinates>98.75696911749424,16.26388500989748,94736.84210526303 99.87716001793798,16.029001808002857,49999.99999999988							</coordinates>
						</LineString>
					</Placemark>
					<Placemark>
						<TimeSpan>
							<begin>2009-09-17</begin>
						</TimeSpan>
						<styleUrl>KmlStyle [strokeColor=java.awt.Color[r=56,g=129,b=183], strokeWidth=2.0, fillColor=null]</styleUrl>
						<LineString>
							<tessellate>1</tessellate>
							<altitudeMode>relativeToGround</altitudeMode>
							<coordinates>99.87716001793798,16.029001808002857,49999.99999999988 101.0,15.8,-2.3283064365386963E-10							</coordinates>
						</LineString>
					</Placemark>
				</Folder>
				<Folder>
					<name>EGY to IND</name>
					<description>, color[height=19.053081477555875]</description>
					<Placemark>
						<TimeSpan>
							<begin>1990-12-30</begin>
						</TimeSpan>
						<styleUrl>KmlStyle [strokeColor=java.awt.Color[r=77,g=193,b=105], strokeWidth=2.0, fillColor=null]</styleUrl>
						<LineString>
							<tessellate>1</tessellate>
							<altitudeMode>relativeToGround</altitudeMode>
							<coordinates>30.8,26.8,0.0 33.13486946824952,26.46878995844248,50000.0							</coordinates>
						</LineString>
					</Placemark>
					<Placemark>
						<TimeSpan>
							<begin>1991-06-17</begin>
						</TimeSpan>
						<styleUrl>KmlStyle [strokeColor=java.awt.Color[r=77,g=193,b=105], strokeWidth=2.0, fillColor=null]</styleUrl>
						<LineString>
							<tessellate>1</tessellate>
							<altitudeMode>relativeToGround</altitudeMode>
							<coordinates>33.13486946824952,26.46878995844248,50000.0 35.47817975291391,26.138879412843284,94736.84210526316							</coordinates>
						</LineString>
					</Placemark>
					<Placemark>
						<TimeSpan>
							<begin>1991-12-04</begin>
						</TimeSpan>
						<styleUrl>KmlStyle [strokeColor=java.awt.Color[r=77,g=193,b=105], strokeWidth=2.0, fillColor=null]</styleUrl>
						<LineString>
							<tessellate>1</tessellate>
							<altitudeMode>relativeToGround</altitudeMode>
							<coordinates>35.47817975291391,26.138879412843284,94736.84210526316 37.82974456563895,25.810321999734597,134210.52631578947							</coordinates>
						</LineString>
					</Placemark>
					<Placemark>
						<TimeSpan>
							<begin>1992-05-22</begin>
						</TimeSpan>
						<styleUrl>KmlStyle [strokeColor=java.awt.Color[r=77,g=193,b=105], strokeWidth=2.0, fillColor=null]</styleUrl>
						<LineString>
							<tessellate>1</tessellate>
							<altitudeMode>relativeToGround</altitudeMode>
							<coordinates>37.82974456563895,25.810321999734597,134210.52631578947 40.18937810188403,25.483177260088606,168421.05263157893							</coordinates>
						</LineString>
					</Placemark>
					<Placemark>
						<TimeSpan>
							<begin>1992-11-08</begin>
						</TimeSpan>
						<styleUrl>KmlStyle [strokeColor=java.awt.Color[r=77,g=193,b=105], strokeWidth=2.0, fillColor=null]</styleUrl>
						<LineString>
							<tessellate>1</tessellate>
							<altitudeMode>relativeToGround</altitudeMode>
							<coordinates>40.18937810188403,25.483177260088606,168421.05263157893 42.556895185549656,25.157511761231255,197368.42105263154							</coordinates>
						</LineString>
					</Placemark>
					<Placemark>
						<TimeSpan>
							<begin>1993-04-27</begin>
						</TimeSpan>
						<styleUrl>KmlStyle [strokeColor=java.awt.Color[r=77,g=193,b=105], strokeWidth=2.0, fillColor=null]</styleUrl>
						<LineString>
							<tessellate>1</tessellate>
							<altitudeMode>relativeToGround</altitudeMode>
							<coordinates>42.556895185549656,25.157511761231255,197368.42105263154 44.93211143658098,24.833400518982383,221052.63157894736							</coordinates>
						</LineString>
					</Placemark>
					<Placemark>
						<TimeSpan>
							<begin>1993-10-14</begin>
						</TimeSpan>
						<styleUrl>KmlStyle [strokeColor=java.awt.Color[r=77,g=193,b=105], strokeWidth=2.0, fillColor=null]</styleUrl>
						<LineString>
							<tessellate>1</tessellate>
							<altitudeMode>relativeToGround</altitudeMode>
							<coordinates>44.93211143658098,24.833400518982383,221052.63157894736 47.314843470511924,24.51092882741778,239473.6842105263							</coordinates>
						</LineString>
					</Placemark>
					<Placemark>
						<TimeSpan>
							<begin>1994-04-02</begin>
						</TimeSpan>
						<styleUrl>KmlStyle [strokeColor=java.awt.Color[r=77,g=193,b=105], strokeWidth=2.0, fillColor=null]</styleUrl>
						<LineString>
							<tessellate>1</tessellate>
							<altitudeMode>relativeToGround</altitudeMode>
							<coordinates>47.314843470511924,24.51092882741778,239473.6842105263 49.704909143286386,24.190194653273117,252631.5789473684							</coordinates>
						</LineString>
					</Placemark>
					<Placemark>
						<TimeSpan>
							<begin>1994-09-19</begin>
						</TimeSpan>
						<styleUrl>KmlStyle [strokeColor=java.awt.Color[r=77,g=193,b=105], strokeWidth=2.0, fillColor=null]</styleUrl>
						<LineString>
							<tessellate>1</tessellate>
							<altitudeMode>relativeToGround</altitudeMode>
							<coordinates>49.704909143286386,24.190194653273117,252631.5789473684 52.102127861723105,23.87131183060686,260526.31578947365							</coordinates>
						</LineString>
					</Placemark>
					<Placemark>
						<TimeSpan>
							<begin>1995-03-08</begin>
						</TimeSpan>
						<styleUrl>KmlStyle [strokeColor=java.awt.Color[r=77,g=193,b=105], strokeWidth=2.0, fillColor=null]</styleUrl>
						<LineString>
							<tessellate>1</tessellate>
							<altitudeMode>relativeToGround</altitudeMode>
							<coordinates>52.102127861723105,23.87131183060686,260526.31578947365 54.50632099168334,23.55441441999283,263157.894736842							</coordinates>
						</LineString>
					</Placemark>
					<Placemark>
						<TimeSpan>
							<begin>1995-08-24</begin>
						</TimeSpan>
						<styleUrl>KmlStyle [strokeColor=java.awt.Color[r=77,g=193,b=105], strokeWidth=2.0, fillColor=null]</styleUrl>
						<LineString>
							<tessellate>1</tessellate>
							<altitudeMode>relativeToGround</altitudeMode>
							<coordinates>54.50632099168334,23.55441441999283,263157.894736842 56.91731241619973,23.23966281529504,260526.3157894736							</coordinates>
						</LineString>
					</Placemark>
					<Placemark>
						<TimeSpan>
							<begin>1996-02-10</begin>
						</TimeSpan>
						<styleUrl>KmlStyle [strokeColor=java.awt.Color[r=77,g=193,b=105], strokeWidth=2.0, fillColor=null]</styleUrl>
						<LineString>
							<tessellate>1</tessellate>
							<altitudeMode>relativeToGround</altitudeMode>
							<coordinates>56.91731241619973,23.23966281529504,260526.3157894736 59.33492933232323,22.927252570148504,252631.57894736837							</coordinates>
						</LineString>
					</Placemark>
					<Placemark>
						<TimeSpan>
							<begin>1996-07-29</begin>
						</TimeSpan>
						<styleUrl>KmlStyle [strokeColor=java.awt.Color[r=77,g=193,b=105], strokeWidth=2.0, fillColor=null]</styleUrl>
						<LineString>
							<tessellate>1</tessellate>
							<altitudeMode>relativeToGround</altitudeMode>
							<coordinates>59.33492933232323,22.927252570148504,252631.57894736837 61.75900344501219,22.61742764601843,239473.68421052623							</coordinates>
						</LineString>
					</Placemark>
					<Placemark>
						<TimeSpan>
							<begin>1997-01-15</begin>
						</TimeSpan>
						<styleUrl>KmlStyle [strokeColor=java.awt.Color[r=77,g=193,b=105], strokeWidth=2.0, fillColor=null]</styleUrl>
						<LineString>
							<tessellate>1</tessellate>
							<altitudeMode>relativeToGround</altitudeMode>
							<coordinates>61.75900344501219,22.61742764601843,239473.68421052623 64.18937285782032,22.310501243695434,221052.6315789473							</coordinates>
						</LineString>
					</Placemark>
					<Placemark>
						<TimeSpan>
							<begin>1997-07-04</begin>
						</TimeSpan>
						<styleUrl>KmlStyle [strokeColor=java.awt.Color[r=77,g=193,b=105], strokeWidth=2.0, fillColor=null]</styleUrl>
						<LineString>
							<tessellate>1</tessellate>
							<altitudeMode>relativeToGround</altitudeMode>
							<coordinates>64.18937285782032,22.310501243695434,221052.6315789473 66.62588527162168,22.00689054446361,197368.42105263146							</coordinates>
						</LineString>
					</Placemark>
					<Placemark>
						<TimeSpan>
							<begin>1997-12-21</begin>
						</TimeSpan>
						<styleUrl>KmlStyle [strokeColor=java.awt.Color[r=77,g=193,b=105], strokeWidth=2.0, fillColor=null]</styleUrl>
						<LineString>
							<tessellate>1</tessellate>
							<altitudeMode>relativeToGround</altitudeMode>
							<coordinates>66.62588527162168,22.00689054446361,197368.42105263146 69.06840386238247,21.707179284332625,168421.05263157887							</coordinates>
						</LineString>
					</Placemark>
					<Placemark>
						<TimeSpan>
							<begin>1998-06-09</begin>
						</TimeSpan>
						<styleUrl>KmlStyle [strokeColor=java.awt.Color[r=77,g=193,b=105], strokeWidth=2.0, fillColor=null]</styleUrl>
						<LineString>
							<tessellate>1</tessellate>
							<altitudeMode>relativeToGround</altitudeMode>
							<coordinates>69.06840386238247,21.707179284332625,168421.05263157887 71.51681933201154,21.412242984362102,134210.52631578944							</coordinates>
						</LineString>
					</Placemark>
					<Placemark>
						<TimeSpan>
							<begin>1998-11-26</begin>
						</TimeSpan>
						<styleUrl>KmlStyle [strokeColor=java.awt.Color[r=77,g=193,b=105], strokeWidth=2.0, fillColor=null]</styleUrl>
						<LineString>
							<tessellate>1</tessellate>
							<altitudeMode>relativeToGround</altitudeMode>
							<coordinates>71.51681933201154,21.412242984362102,134210.52631578944 73.97107881460953,21.123541351201975,94736.84210526303							</coordinates>
						</LineString>
					</Placemark>
					<Placemark>
						<TimeSpan>
							<begin>1999-05-15</begin>
						</TimeSpan>
						<styleUrl>KmlStyle [strokeColor=java.awt.Color[r=77,g=193,b=105], strokeWidth=2.0, fillColor=null]</styleUrl>
						<LineString>
							<tessellate>1</tessellate>
							<altitudeMode>relativeToGround</altitudeMode>
							<coordinates>73.97107881460953,21.123541351201975,94736.84210526303 76.43127516170536,20.84399609149208,49999.99999999988							</coordinates>
						</LineString>
					</Placemark>
					<Placemark>
						<TimeSpan>
							<begin>1999-10-31</begin>
						</TimeSpan>
						<styleUrl>KmlStyle [strokeColor=java.awt.Color[r=77,g=193,b=105], strokeWidth=2.0, fillColor=null]</styleUrl>
						<LineString>
							<tessellate>1</tessellate>
							<altitudeMode>relativeToGround</altitudeMode>
							<coordinates>76.43127516170536,20.84399609149208,49999.99999999988 78.9,20.6,-2.3283064365386963E-10							</coordinates>
						</LineString>
					</Placemark>
				</Folder>
				<Folder>
					<name>THA to EGY</name>
					<description>, color[height=27.78944551462273]</description>
					<Placemark>
						<TimeSpan>
							<begin>1986-09-15</begin>
						</TimeSpan>
						<styleUrl>KmlStyle [strokeColor=java.awt.Color[r=96,g=249,b=37], strokeWidth=2.0, fillColor=null]</styleUrl>
						<LineString>
							<tessellate>1</tessellate>
							<altitudeMode>relativeToGround</altitudeMode>
							<coordinates>101.0,15.8,0.0 97.41999155268986,16.32333534545593,50000.0							</coordinates>
						</LineString>
					</Placemark>
					<Placemark>
						<TimeSpan>
							<begin>1986-12-06</begin>
						</TimeSpan>
						<styleUrl>KmlStyle [strokeColor=java.awt.Color[r=96,g=249,b=37], strokeWidth=2.0, fillColor=null]</styleUrl>
						<LineString>
							<tessellate>1</tessellate>
							<altitudeMode>relativeToGround</altitudeMode>
							<coordinates>97.41999155268986,16.32333534545593,50000.0 93.84274586745605,16.84729576163584,94736.84210526316							</coordinates>
						</LineString>
					</Placemark>
					<Placemark>
						<TimeSpan>
							<begin>1987-02-26</begin>
						</TimeSpan>
						<styleUrl>KmlStyle [strokeColor=java.awt.Color[r=96,g=249,b=37], strokeWidth=2.0, fillColor=null]</styleUrl>
						<LineString>
							<tessellate>1</tessellate>
							<altitudeMode>relativeToGround</altitudeMode>
							<coordinates>93.84274586745605,16.84729576163584,94736.84210526316 90.26893001977035,17.372011267215235,134210.52631578947							</coordinates>
						</LineString>
					</Placemark>
					<Placemark>
						<TimeSpan>
							<begin>1987-05-20</begin>
						</TimeSpan>
						<styleUrl>KmlStyle [strokeColor=java.awt.Color[r=96,g=249,b=37], strokeWidth=2.0, fillColor=null]</styleUrl>
						<LineString>
							<tessellate>1</tessellate>
							<altitudeMode>relativeToGround</altitudeMode>
							<coordinates>90.26893001977035,17.372011267215235,134210.52631578947 86.69922133227418,17.89762583845247,168421.05263157893							</coordinates>
						</LineString>
					</Placemark>
					<Placemark>
						<TimeSpan>
							<begin>1987-08-10</begin>
						</TimeSpan>
						<styleUrl>KmlStyle [strokeColor=java.awt.Color[r=96,g=249,b=37], strokeWidth=2.0, fillColor=null]</styleUrl>
						<LineString>
							<tessellate>1</tessellate>
							<altitudeMode>relativeToGround</altitudeMode>
							<coordinates>86.69922133227418,17.89762583845247,168421.05263157893 83.13430845564687,18.424299973202213,197368.42105263154							</coordinates>
						</LineString>
					</Placemark>
					<Placemark>
						<TimeSpan>
							<begin>1987-11-01</begin>
						</TimeSpan>
						<styleUrl>KmlStyle [strokeColor=java.awt.Color[r=96,g=249,b=37], strokeWidth=2.0, fillColor=null]</styleUrl>
						<LineString>
							<tessellate>1</tessellate>
							<altitudeMode>relativeToGround</altitudeMode>
							<coordinates>83.13430845564687,18.424299973202213,197368.42105263154 79.57489271540608,18.95221393978813,221052.63157894736							</coordinates>
						</LineString>
					</Placemark>
					<Placemark>
						<TimeSpan>
							<begin>1988-01-22</begin>
						</TimeSpan>
						<styleUrl>KmlStyle [strokeColor=java.awt.Color[r=96,g=249,b=37], strokeWidth=2.0, fillColor=null]</styleUrl>
						<LineString>
							<tessellate>1</tessellate>
							<altitudeMode>relativeToGround</altitudeMode>
							<coordinates>79.57489271540608,18.95221393978813,221052.63157894736 76.02168980897717,19.481571955380357,239473.6842105263							</coordinates>
						</LineString>
					</Placemark>
					<Placemark>
						<TimeSpan>
							<begin>1988-04-14</begin>
						</TimeSpan>
						<styleUrl>KmlStyle [strokeColor=java.awt.Color[r=96,g=249,b=37], strokeWidth=2.0, fillColor=null]</styleUrl>
						<LineString>
							<tessellate>1</tessellate>
							<altitudeMode>relativeToGround</altitudeMode>
							<coordinates>76.02168980897717,19.481571955380357,239473.6842105263 72.47543197340387,20.012607651434028,252631.5789473684							</coordinates>
						</LineString>
					</Placemark>
					<Placemark>
						<TimeSpan>
							<begin>1988-07-05</begin>
						</TimeSpan>
						<styleUrl>KmlStyle [strokeColor=java.awt.Color[r=96,g=249,b=37], strokeWidth=2.0, fillColor=null]</styleUrl>
						<LineString>
							<tessellate>1</tessellate>
							<altitudeMode>relativeToGround</altitudeMode>
							<coordinates>72.47543197340387,20.012607651434028,252631.5789473684 68.93687080004352,20.545591362514216,260526.31578947365							</coordinates>
						</LineString>
					</Placemark>
					<Placemark>
						<TimeSpan>
							<begin>1988-09-26</begin>
						</TimeSpan>
						<styleUrl>KmlStyle [strokeColor=java.awt.Color[r=96,g=249,b=37], strokeWidth=2.0, fillColor=null]</styleUrl>
						<LineString>
							<tessellate>1</tessellate>
							<altitudeMode>relativeToGround</altitudeMode>
							<coordinates>68.93687080004352,20.545591362514216,260526.31578947365 65.40678096246093,21.080840067349953,263157.894736842							</coordinates>
						</LineString>
					</Placemark>
					<Placemark>
						<TimeSpan>
							<begin>1988-12-17</begin>
						</TimeSpan>
						<styleUrl>KmlStyle [strokeColor=java.awt.Color[r=96,g=249,b=37], strokeWidth=2.0, fillColor=null]</styleUrl>
						<LineString>
							<tessellate>1</tessellate>
							<altitudeMode>relativeToGround</altitudeMode>
							<coordinates>65.40678096246093,21.080840067349953,263157.894736842 61.88596527367983,21.61873130820956,260526.3157894736							</coordinates>
						</LineString>
					</Placemark>
					<Placemark>
						<TimeSpan>
							<begin>1989-03-10</begin>
						</TimeSpan>
						<styleUrl>KmlStyle [strokeColor=java.awt.Color[r=96,g=249,b=37], strokeWidth=2.0, fillColor=null]</styleUrl>
						<LineString>
							<tessellate>1</tessellate>
							<altitudeMode>relativeToGround</altitudeMode>
							<coordinates>61.88596527367983,21.61873130820956,260526.3157894736 58.37526175065263,22.15972329861781,252631.57894736837							</coordinates>
						</LineString>
					</Placemark>
					<Placemark>
						<TimeSpan>
							<begin>1989-05-31</begin>
						</TimeSpan>
						<styleUrl>KmlStyle [strokeColor=java.awt.Color[r=96,g=249,b=37], strokeWidth=2.0, fillColor=null]</styleUrl>
						<LineString>
							<tessellate>1</tessellate>
							<altitudeMode>relativeToGround</altitudeMode>
							<coordinates>58.37526175065263,22.15972329861781,252631.57894736837 54.875553845700175,22.704385086637945,239473.68421052623							</coordinates>
						</LineString>
					</Placemark>
					<Placemark>
						<TimeSpan>
							<begin>1989-08-22</begin>
						</TimeSpan>
						<styleUrl>KmlStyle [strokeColor=java.awt.Color[r=96,g=249,b=37], strokeWidth=2.0, fillColor=null]</styleUrl>
						<LineString>
							<tessellate>1</tessellate>
							<altitudeMode>relativeToGround</altitudeMode>
							<coordinates>54.875553845700175,22.704385086637945,239473.68421052623 51.38778595158336,23.253443954935946,221052.6315789473							</coordinates>
						</LineString>
					</Placemark>
					<Placemark>
						<TimeSpan>
							<begin>1989-11-12</begin>
						</TimeSpan>
						<styleUrl>KmlStyle [strokeColor=java.awt.Color[r=96,g=249,b=37], strokeWidth=2.0, fillColor=null]</styleUrl>
						<LineString>
							<tessellate>1</tessellate>
							<altitudeMode>relativeToGround</altitudeMode>
							<coordinates>51.38778595158336,23.253443954935946,221052.6315789473 47.912988303578125,23.80786441807376,197368.42105263146							</coordinates>
						</LineString>
					</Placemark>
					<Placemark>
						<TimeSpan>
							<begin>1990-02-03</begin>
						</TimeSpan>
						<styleUrl>KmlStyle [strokeColor=java.awt.Color[r=96,g=249,b=37], strokeWidth=2.0, fillColor=null]</styleUrl>
						<LineString>
							<tessellate>1</tessellate>
							<altitudeMode>relativeToGround</altitudeMode>
							<coordinates>47.912988303578125,23.80786441807376,197368.42105263146 44.45232016243011,24.36899040440978,168421.05263157887							</coordinates>
						</LineString>
					</Placemark>
					<Placemark>
						<TimeSpan>
							<begin>1990-04-26</begin>
						</TimeSpan>
						<styleUrl>KmlStyle [strokeColor=java.awt.Color[r=96,g=249,b=37], strokeWidth=2.0, fillColor=null]</styleUrl>
						<LineString>
							<tessellate>1</tessellate>
							<altitudeMode>relativeToGround</altitudeMode>
							<coordinates>44.45232016243011,24.36899040440978,168421.05263157887 41.00715304716437,24.93882957320331,134210.52631578944							</coordinates>
						</LineString>
					</Placemark>
					<Placemark>
						<TimeSpan>
							<begin>1990-07-18</begin>
						</TimeSpan>
						<styleUrl>KmlStyle [strokeColor=java.awt.Color[r=96,g=249,b=37], strokeWidth=2.0, fillColor=null]</styleUrl>
						<LineString>
							<tessellate>1</tessellate>
							<altitudeMode>relativeToGround</altitudeMode>
							<coordinates>41.00715304716437,24.93882957320331,134210.52631578944 37.579258095283485,25.520716550589505,94736.84210526303							</coordinates>
						</LineString>
					</Placemark>
					<Placemark>
						<TimeSpan>
							<begin>1990-10-08</begin>
						</TimeSpan>
						<styleUrl>KmlStyle [strokeColor=java.awt.Color[r=96,g=249,b=37], strokeWidth=2.0, fillColor=null]</styleUrl>
						<LineString>
							<tessellate>1</tessellate>
							<altitudeMode>relativeToGround</altitudeMode>
							<coordinates>37.579258095283485,25.520716550589505,94736.84210526303 34.171349357409845,26.1213018711472,49999.99999999988							</coordinates>
						</LineString>
					</Placemark>
					<Placemark>
						<TimeSpan>
							<begin>1990-12-29</begin>
						</TimeSpan>
						<styleUrl>KmlStyle [strokeColor=java.awt.Color[r=96,g=249,b=37], strokeWidth=2.0, fillColor=null]</styleUrl>
						<LineString>
							<tessellate>1</tessellate>
							<altitudeMode>relativeToGround</altitudeMode>
							<coordinates>34.171349357409845,26.1213018711472,49999.99999999988 30.8,26.8,-2.3283064365386963E-10							</coordinates>
						</LineString>
					</Placemark>
				</Folder>
				<Folder>
					<name>CZE to CHN</name>
					<description>, color[height=2.0]</description>
					<Placemark>
						<TimeSpan>
							<begin>2015-08-16</begin>
						</TimeSpan>
						<styleUrl>KmlStyle [strokeColor=java.awt.Color[r=40,g=82,b=240], strokeWidth=2.0, fillColor=null]</styleUrl>
						<LineString>
							<tessellate>1</tessellate>
							<altitudeMode>relativeToGround</altitudeMode>
							<coordinates>15.5,49.8,0.0 20.014417011376068,49.17572708884839,50000.0							</coordinates>
						</LineString>
					</Placemark>
					<Placemark>
						<TimeSpan>
							<begin>2015-09-11</begin>
						</TimeSpan>
						<styleUrl>KmlStyle [strokeColor=java.awt.Color[r=40,g=82,b=240], strokeWidth=2.0, fillColor=null]</styleUrl>
						<LineString>
							<tessellate>1</tessellate>
							<altitudeMode>relativeToGround</altitudeMode>
							<coordinates>20.014417011376068,49.17572708884839,50000.0 24.598327029839933,48.558112921272894,94736.84210526316							</coordinates>
						</LineString>
					</Placemark>
					<Placemark>
						<TimeSpan>
							<begin>2015-10-08</begin>
						</TimeSpan>
						<styleUrl>KmlStyle [strokeColor=java.awt.Color[r=40,g=82,b=240], strokeWidth=2.0, fillColor=null]</styleUrl>
						<LineString>
							<tessellate>1</tessellate>
							<altitudeMode>relativeToGround</altitudeMode>
							<coordinates>24.598327029839933,48.558112921272894,94736.84210526316 29.249588705027666,47.94759296497824,134210.52631578947							</coordinates>
						</LineString>
					</Placemark>
					<Placemark>
						<TimeSpan>
							<begin>2015-11-03</begin>
						</TimeSpan>
						<styleUrl>KmlStyle [strokeColor=java.awt.Color[r=40,g=82,b=240], strokeWidth=2.0, fillColor=null]</styleUrl>
						<LineString>
							<tessellate>1</tessellate>
							<altitudeMode>relativeToGround</altitudeMode>
							<coordinates>29.249588705027666,47.94759296497824,134210.52631578947 33.96602790155847,47.34464406239786,168421.05263157893							</coordinates>
						</LineString>
					</Placemark>
					<Placemark>
						<TimeSpan>
							<begin>2015-11-30</begin>
						</TimeSpan>
						<styleUrl>KmlStyle [strokeColor=java.awt.Color[r=40,g=82,b=240], strokeWidth=2.0, fillColor=null]</styleUrl>
						<LineString>
							<tessellate>1</tessellate>
							<altitudeMode>relativeToGround</altitudeMode>
							<coordinates>33.96602790155847,47.34464406239786,168421.05263157893 38.745441275872096,46.74979223738018,197368.42105263154							</coordinates>
						</LineString>
					</Placemark>
					<Placemark>
						<TimeSpan>
							<begin>2015-12-26</begin>
						</TimeSpan>
						<styleUrl>KmlStyle [strokeColor=java.awt.Color[r=40,g=82,b=240], strokeWidth=2.0, fillColor=null]</styleUrl>
						<LineString>
							<tessellate>1</tessellate>
							<altitudeMode>relativeToGround</altitudeMode>
							<coordinates>38.745441275872096,46.74979223738018,197368.42105263154 43.58559932836332,46.163622645290474,221052.63157894736							</coordinates>
						</LineString>
					</Placemark>
					<Placemark>
						<TimeSpan>
							<begin>2016-01-22</begin>
						</TimeSpan>
						<styleUrl>KmlStyle [strokeColor=java.awt.Color[r=40,g=82,b=240], strokeWidth=2.0, fillColor=null]</styleUrl>
						<LineString>
							<tessellate>1</tessellate>
							<altitudeMode>relativeToGround</altitudeMode>
							<coordinates>43.58559932836332,46.163622645290474,221052.63157894736 48.48424880820087,45.58679243361879,239473.6842105263							</coordinates>
						</LineString>
					</Placemark>
					<Placemark>
						<TimeSpan>
							<begin>2016-02-17</begin>
						</TimeSpan>
						<styleUrl>KmlStyle [strokeColor=java.awt.Color[r=40,g=82,b=240], strokeWidth=2.0, fillColor=null]</styleUrl>
						<LineString>
							<tessellate>1</tessellate>
							<altitudeMode>relativeToGround</altitudeMode>
							<coordinates>48.48424880820087,45.58679243361879,239473.6842105263 53.439114308077016,45.02004763493724,252631.5789473684							</coordinates>
						</LineString>
					</Placemark>
					<Placemark>
						<TimeSpan>
							<begin>2016-03-15</begin>
						</TimeSpan>
						<styleUrl>KmlStyle [strokeColor=java.awt.Color[r=40,g=82,b=240], strokeWidth=2.0, fillColor=null]</styleUrl>
						<LineString>
							<tessellate>1</tessellate>
							<altitudeMode>relativeToGround</altitudeMode>
							<coordinates>53.439114308077016,45.02004763493724,252631.5789473684 58.44789882577658,44.4642457761263,260526.31578947365							</coordinates>
						</LineString>
					</Placemark>
					<Placemark>
						<TimeSpan>
							<begin>2016-04-10</begin>
						</TimeSpan>
						<styleUrl>KmlStyle [strokeColor=java.awt.Color[r=40,g=82,b=240], strokeWidth=2.0, fillColor=null]</styleUrl>
						<LineString>
							<tessellate>1</tessellate>
							<altitudeMode>relativeToGround</altitudeMode>
							<coordinates>58.44789882577658,44.4642457761263,260526.31578947365 63.508282976683965,43.92038680817008,263157.894736842							</coordinates>
						</LineString>
					</Placemark>
					<Placemark>
						<TimeSpan>
							<begin>2016-05-07</begin>
						</TimeSpan>
						<styleUrl>KmlStyle [strokeColor=java.awt.Color[r=40,g=82,b=240], strokeWidth=2.0, fillColor=null]</styleUrl>
						<LineString>
							<tessellate>1</tessellate>
							<altitudeMode>relativeToGround</altitudeMode>
							<coordinates>63.508282976683965,43.92038680817008,263157.894736842 68.61792239483628,43.38965652650794,260526.3157894736							</coordinates>
						</LineString>
					</Placemark>
					<Placemark>
						<TimeSpan>
							<begin>2016-06-02</begin>
						</TimeSpan>
						<styleUrl>KmlStyle [strokeColor=java.awt.Color[r=40,g=82,b=240], strokeWidth=2.0, fillColor=null]</styleUrl>
						<LineString>
							<tessellate>1</tessellate>
							<altitudeMode>relativeToGround</altitudeMode>
							<coordinates>68.61792239483628,43.38965652650794,260526.3157894736 73.77444262085318,42.873489437205606,252631.57894736837							</coordinates>
						</LineString>
					</Placemark>
					<Placemark>
						<TimeSpan>
							<begin>2016-06-29</begin>
						</TimeSpan>
						<styleUrl>KmlStyle [strokeColor=java.awt.Color[r=40,g=82,b=240], strokeWidth=2.0, fillColor=null]</styleUrl>
						<LineString>
							<tessellate>1</tessellate>
							<altitudeMode>relativeToGround</altitudeMode>
							<coordinates>73.77444262085318,42.873489437205606,252631.57894736837 78.97543036791717,42.373663250028116,239473.68421052623							</coordinates>
						</LineString>
					</Placemark>
					<Placemark>
						<TimeSpan>
							<begin>2016-07-25</begin>
						</TimeSpan>
						<styleUrl>KmlStyle [strokeColor=java.awt.Color[r=40,g=82,b=240], strokeWidth=2.0, fillColor=null]</styleUrl>
						<LineString>
							<tessellate>1</tessellate>
							<altitudeMode>relativeToGround</altitudeMode>
							<coordinates>78.97543036791717,42.373663250028116,239473.68421052623 84.21841932806747,41.89244763799844,221052.6315789473							</coordinates>
						</LineString>
					</Placemark>
					<Placemark>
						<TimeSpan>
							<begin>2016-08-21</begin>
						</TimeSpan>
						<styleUrl>KmlStyle [strokeColor=java.awt.Color[r=40,g=82,b=240], strokeWidth=2.0, fillColor=null]</styleUrl>
						<LineString>
							<tessellate>1</tessellate>
							<altitudeMode>relativeToGround</altitudeMode>
							<coordinates>84.21841932806747,41.89244763799844,221052.6315789473 89.50086729011547,41.43285257806699,197368.42105263146							</coordinates>
						</LineString>
					</Placemark>
					<Placemark>
						<TimeSpan>
							<begin>2016-09-16</begin>
						</TimeSpan>
						<styleUrl>KmlStyle [strokeColor=java.awt.Color[r=40,g=82,b=240], strokeWidth=2.0, fillColor=null]</styleUrl>
						<LineString>
							<tessellate>1</tessellate>
							<altitudeMode>relativeToGround</altitudeMode>
							<coordinates>89.50086729011547,41.43285257806699,197368.42105263146 94.82011845824772,40.999076043883214,168421.05263157887							</coordinates>
						</LineString>
					</Placemark>
					<Placemark>
						<TimeSpan>
							<begin>2016-10-13</begin>
						</TimeSpan>
						<styleUrl>KmlStyle [strokeColor=java.awt.Color[r=40,g=82,b=240], strokeWidth=2.0, fillColor=null]</styleUrl>
						<LineString>
							<tessellate>1</tessellate>
							<altitudeMode>relativeToGround</altitudeMode>
							<coordinates>94.82011845824772,40.999076043883214,168421.05263157887 100.17333818855342,40.5974006778717,134210.52631578944							</coordinates>
						</LineString>
					</Placemark>
					<Placemark>
						<TimeSpan>
							<begin>2016-11-08</begin>
						</TimeSpan>
						<styleUrl>KmlStyle [strokeColor=java.awt.Color[r=40,g=82,b=240], strokeWidth=2.0, fillColor=null]</styleUrl>
						<LineString>
							<tessellate>1</tessellate>
							<altitudeMode>relativeToGround</altitudeMode>
							<coordinates>100.17333818855342,40.5974006778717,134210.52631578944 105.5573892652671,40.23828893448659,94736.84210526303							</coordinates>
						</LineString>
					</Placemark>
					<Placemark>
						<TimeSpan>
							<begin>2016-12-05</begin>
						</TimeSpan>
						<styleUrl>KmlStyle [strokeColor=java.awt.Color[r=40,g=82,b=240], strokeWidth=2.0, fillColor=null]</styleUrl>
						<LineString>
							<tessellate>1</tessellate>
							<altitudeMode>relativeToGround</altitudeMode>
							<coordinates>105.5573892652671,40.23828893448659,94736.84210526303 110.96855569501928,39.94267716369925,49999.99999999988							</coordinates>
						</LineString>
					</Placemark>
					<Placemark>
						<TimeSpan>
							<begin>2016-12-31</begin>
						</TimeSpan>
						<styleUrl>KmlStyle [strokeColor=java.awt.Color[r=40,g=82,b=240], strokeWidth=2.0, fillColor=null]</styleUrl>
						<LineString>
							<tessellate>1</tessellate>
							<altitudeMode>relativeToGround</altitudeMode>
							<coordinates>110.96855569501928,39.94267716369925,49999.99999999988 116.4,39.9,-2.3283064365386963E-10							</coordinates>
						</LineString>
					</Placemark>
				</Folder>
				<Folder>
					<name>CHL to ARG</name>
					<description>, color[height=3.0]</description>
					<Placemark>
						<TimeSpan>
							<begin>2015-01-28</begin>
						</TimeSpan>
						<styleUrl>KmlStyle [strokeColor=java.awt.Color[r=42,g=88,b=232], strokeWidth=2.0, fillColor=null]</styleUrl>
						<LineString>
							<tessellate>1</tessellate>
							<altitudeMode>relativeToGround</altitudeMode>
							<coordinates>-71.5,-35.6,0.0 -71.09830460211653,-35.73937672919221,50000.0							</coordinates>
						</LineString>
					</Placemark>
					<Placemark>
						<TimeSpan>
							<begin>2015-02-14</begin>
						</TimeSpan>
						<styleUrl>KmlStyle [strokeColor=java.awt.Color[r=42,g=88,b=232], strokeWidth=2.0, fillColor=null]</styleUrl>
						<LineString>
							<tessellate>1</tessellate>
							<altitudeMode>relativeToGround</altitudeMode>
							<coordinates>-71.09830460211653,-35.73937672919221,50000.0 -70.69725601019296,-35.87878528980846,94736.84210526316							</coordinates>
						</LineString>
					</Placemark>
					<Placemark>
						<TimeSpan>
							<begin>2015-03-04</begin>
						</TimeSpan>
						<styleUrl>KmlStyle [strokeColor=java.awt.Color[r=42,g=88,b=232], strokeWidth=2.0, fillColor=null]</styleUrl>
						<LineString>
							<tessellate>1</tessellate>
							<altitudeMode>relativeToGround</altitudeMode>
							<coordinates>-70.69725601019296,-35.87878528980846,94736.84210526316 -70.2968616131231,-36.018227576768375,134210.52631578947							</coordinates>
						</LineString>
					</Placemark>
					<Placemark>
						<TimeSpan>
							<begin>2015-03-22</begin>
						</TimeSpan>
						<styleUrl>KmlStyle [strokeColor=java.awt.Color[r=42,g=88,b=232], strokeWidth=2.0, fillColor=null]</styleUrl>
						<LineString>
							<tessellate>1</tessellate>
							<altitudeMode>relativeToGround</altitudeMode>
							<coordinates>-70.2968616131231,-36.018227576768375,134210.52631578947 -69.89712893675444,-36.157705705104576,168421.05263157893							</coordinates>
						</LineString>
					</Placemark>
					<Placemark>
						<TimeSpan>
							<begin>2015-04-09</begin>
						</TimeSpan>
						<styleUrl>KmlStyle [strokeColor=java.awt.Color[r=42,g=88,b=232], strokeWidth=2.0, fillColor=null]</styleUrl>
						<LineString>
							<tessellate>1</tessellate>
							<altitudeMode>relativeToGround</altitudeMode>
							<coordinates>-69.89712893675444,-36.157705705104576,168421.05263157893 -69.49806566909976,-36.29722205120267,197368.42105263154							</coordinates>
						</LineString>
					</Placemark>
					<Placemark>
						<TimeSpan>
							<begin>2015-04-27</begin>
						</TimeSpan>
						<styleUrl>KmlStyle [strokeColor=java.awt.Color[r=42,g=88,b=232], strokeWidth=2.0, fillColor=null]</styleUrl>
						<LineString>
							<tessellate>1</tessellate>
							<altitudeMode>relativeToGround</altitudeMode>
							<coordinates>-69.49806566909976,-36.29722205120267,197368.42105263154 -69.09967969225556,-36.436779305033156,221052.63157894736							</coordinates>
						</LineString>
					</Placemark>
					<Placemark>
						<TimeSpan>
							<begin>2015-05-15</begin>
						</TimeSpan>
						<styleUrl>KmlStyle [strokeColor=java.awt.Color[r=42,g=88,b=232], strokeWidth=2.0, fillColor=null]</styleUrl>
						<LineString>
							<tessellate>1</tessellate>
							<altitudeMode>relativeToGround</altitudeMode>
							<coordinates>-69.09967969225556,-36.436779305033156,221052.63157894736 -68.70197912340656,-36.57638053730007,239473.6842105263							</coordinates>
						</LineString>
					</Placemark>
					<Placemark>
						<TimeSpan>
							<begin>2015-06-01</begin>
						</TimeSpan>
						<styleUrl>KmlStyle [strokeColor=java.awt.Color[r=42,g=88,b=232], strokeWidth=2.0, fillColor=null]</styleUrl>
						<LineString>
							<tessellate>1</tessellate>
							<altitudeMode>relativeToGround</altitudeMode>
							<coordinates>-68.70197912340656,-36.57638053730007,239473.6842105263 -68.30497236838715,-36.71602928724087,252631.5789473684							</coordinates>
						</LineString>
					</Placemark>
					<Placemark>
						<TimeSpan>
							<begin>2015-06-19</begin>
						</TimeSpan>
						<styleUrl>KmlStyle [strokeColor=java.awt.Color[r=42,g=88,b=232], strokeWidth=2.0, fillColor=null]</styleUrl>
						<LineString>
							<tessellate>1</tessellate>
							<altitudeMode>relativeToGround</altitudeMode>
							<coordinates>-68.30497236838715,-36.71602928724087,252631.5789473684 -67.9086681930027,-36.85572967967938,260526.31578947365							</coordinates>
						</LineString>
					</Placemark>
					<Placemark>
						<TimeSpan>
							<begin>2015-07-07</begin>
						</TimeSpan>
						<styleUrl>KmlStyle [strokeColor=java.awt.Color[r=42,g=88,b=232], strokeWidth=2.0, fillColor=null]</styleUrl>
						<LineString>
							<tessellate>1</tessellate>
							<altitudeMode>relativeToGround</altitudeMode>
							<coordinates>-67.9086681930027,-36.85572967967938,260526.31578947365 -67.51307582013621,-36.99548658462302,263157.894736842							</coordinates>
						</LineString>
					</Placemark>
					<Placemark>
						<TimeSpan>
							<begin>2015-07-25</begin>
						</TimeSpan>
						<styleUrl>KmlStyle [strokeColor=java.awt.Color[r=42,g=88,b=232], strokeWidth=2.0, fillColor=null]</styleUrl>
						<LineString>
							<tessellate>1</tessellate>
							<altitudeMode>relativeToGround</altitudeMode>
							<coordinates>-67.51307582013621,-36.99548658462302,263157.894736842 -67.11820506546904,-37.13530584066886,260526.3157894736							</coordinates>
						</LineString>
					</Placemark>
					<Placemark>
						<TimeSpan>
							<begin>2015-08-12</begin>
						</TimeSpan>
						<styleUrl>KmlStyle [strokeColor=java.awt.Color[r=42,g=88,b=232], strokeWidth=2.0, fillColor=null]</styleUrl>
						<LineString>
							<tessellate>1</tessellate>
							<altitudeMode>relativeToGround</altitudeMode>
							<coordinates>-67.11820506546904,-37.13530584066886,260526.3157894736 -66.72406653316413,-37.27519457765357,252631.57894736837							</coordinates>
						</LineString>
					</Placemark>
					<Placemark>
						<TimeSpan>
							<begin>2015-08-30</begin>
						</TimeSpan>
						<styleUrl>KmlStyle [strokeColor=java.awt.Color[r=42,g=88,b=232], strokeWidth=2.0, fillColor=null]</styleUrl>
						<LineString>
							<tessellate>1</tessellate>
							<altitudeMode>relativeToGround</altitudeMode>
							<coordinates>-66.72406653316413,-37.27519457765357,252631.57894736837 -66.33067190882892,-37.415161700551245,239473.68421052623							</coordinates>
						</LineString>
					</Placemark>
					<Placemark>
						<TimeSpan>
							<begin>2015-09-16</begin>
						</TimeSpan>
						<styleUrl>KmlStyle [strokeColor=java.awt.Color[r=42,g=88,b=232], strokeWidth=2.0, fillColor=null]</styleUrl>
						<LineString>
							<tessellate>1</tessellate>
							<altitudeMode>relativeToGround</altitudeMode>
							<coordinates>-66.33067190882892,-37.415161700551245,239473.68421052623 -65.93803441897197,-37.5552186497515,221052.6315789473							</coordinates>
						</LineString>
					</Placemark>
					<Placemark>
						<TimeSpan>
							<begin>2015-10-04</begin>
						</TimeSpan>
						<styleUrl>KmlStyle [strokeColor=java.awt.Color[r=42,g=88,b=232], strokeWidth=2.0, fillColor=null]</styleUrl>
						<LineString>
							<tessellate>1</tessellate>
							<altitudeMode>relativeToGround</altitudeMode>
							<coordinates>-65.93803441897197,-37.5552186497515,221052.6315789473 -65.54616959521779,-37.695380667945805,197368.42105263146							</coordinates>
						</LineString>
					</Placemark>
					<Placemark>
						<TimeSpan>
							<begin>2015-10-22</begin>
						</TimeSpan>
						<styleUrl>KmlStyle [strokeColor=java.awt.Color[r=42,g=88,b=232], strokeWidth=2.0, fillColor=null]</styleUrl>
						<LineString>
							<tessellate>1</tessellate>
							<altitudeMode>relativeToGround</altitudeMode>
							<coordinates>-65.54616959521779,-37.695380667945805,197368.42105263146 -65.15509664710727,-37.83566908003426,168421.05263157887							</coordinates>
						</LineString>
					</Placemark>
					<Placemark>
						<TimeSpan>
							<begin>2015-11-09</begin>
						</TimeSpan>
						<styleUrl>KmlStyle [strokeColor=java.awt.Color[r=42,g=88,b=232], strokeWidth=2.0, fillColor=null]</styleUrl>
						<LineString>
							<tessellate>1</tessellate>
							<altitudeMode>relativeToGround</altitudeMode>
							<coordinates>-65.15509664710727,-37.83566908003426,168421.05263157887 -64.76484120219985,-37.97611585183838,134210.52631578944							</coordinates>
						</LineString>
					</Placemark>
					<Placemark>
						<TimeSpan>
							<begin>2015-11-27</begin>
						</TimeSpan>
						<styleUrl>KmlStyle [strokeColor=java.awt.Color[r=42,g=88,b=232], strokeWidth=2.0, fillColor=null]</styleUrl>
						<LineString>
							<tessellate>1</tessellate>
							<altitudeMode>relativeToGround</altitudeMode>
							<coordinates>-64.76484120219985,-37.97611585183838,134210.52631578944 -64.37544168720217,-38.11677422415792,94736.84210526303							</coordinates>
						</LineString>
					</Placemark>
					<Placemark>
						<TimeSpan>
							<begin>2015-12-15</begin>
						</TimeSpan>
						<styleUrl>KmlStyle [strokeColor=java.awt.Color[r=42,g=88,b=232], strokeWidth=2.0, fillColor=null]</styleUrl>
						<LineString>
							<tessellate>1</tessellate>
							<altitudeMode>relativeToGround</altitudeMode>
							<coordinates>-64.37544168720217,-38.11677422415792,94736.84210526303 -63.98696843586378,-38.25775060463647,49999.99999999988							</coordinates>
						</LineString>
					</Placemark>
					<Placemark>
						<TimeSpan>
							<begin>2016-01-01</begin>
						</TimeSpan>
						<styleUrl>KmlStyle [strokeColor=java.awt.Color[r=42,g=88,b=232], strokeWidth=2.0, fillColor=null]</styleUrl>
						<LineString>
							<tessellate>1</tessellate>
							<altitudeMode>relativeToGround</altitudeMode>
							<coordinates>-63.98696843586378,-38.25775060463647,49999.99999999988 -63.6,-38.4,-2.3283064365386963E-10							</coordinates>
						</LineString>
					</Placemark>
				</Folder>
				<Folder>
					<name>VNM to JPN</name>
					<description>, color[height=5.0]</description>
					<Placemark>
						<TimeSpan>
							<begin>2013-03-30</begin>
						</TimeSpan>
						<styleUrl>KmlStyle [strokeColor=java.awt.Color[r=46,g=101,b=216], strokeWidth=2.0, fillColor=null]</styleUrl>
						<LineString>
							<tessellate>1</tessellate>
							<altitudeMode>relativeToGround</altitudeMode>
							<coordinates>108.2,14.0,0.0 109.72400364150279,15.105935817163443,50000.0							</coordinates>
						</LineString>
					</Placemark>
					<Placemark>
						<TimeSpan>
							<begin>2013-04-13</begin>
						</TimeSpan>
						<styleUrl>KmlStyle [strokeColor=java.awt.Color[r=46,g=101,b=216], strokeWidth=2.0, fillColor=null]</styleUrl>
						<LineString>
							<tessellate>1</tessellate>
							<altitudeMode>relativeToGround</altitudeMode>
							<coordinates>109.72400364150279,15.105935817163443,50000.0 111.25303420442233,16.211797104850426,94736.84210526316							</coordinates>
						</LineString>
					</Placemark>
					<Placemark>
						<TimeSpan>
							<begin>2013-04-28</begin>
						</TimeSpan>
						<styleUrl>KmlStyle [strokeColor=java.awt.Color[r=46,g=101,b=216], strokeWidth=2.0, fillColor=null]</styleUrl>
						<LineString>
							<tessellate>1</tessellate>
							<altitudeMode>relativeToGround</altitudeMode>
							<coordinates>111.25303420442233,16.211797104850426,94736.84210526316 112.78600649149809,17.317617731294707,134210.52631578947							</coordinates>
						</LineString>
					</Placemark>
					<Placemark>
						<TimeSpan>
							<begin>2013-05-12</begin>
						</TimeSpan>
						<styleUrl>KmlStyle [strokeColor=java.awt.Color[r=46,g=101,b=216], strokeWidth=2.0, fillColor=null]</styleUrl>
						<LineString>
							<tessellate>1</tessellate>
							<altitudeMode>relativeToGround</altitudeMode>
							<coordinates>112.78600649149809,17.317617731294707,134210.52631578947 114.32180066141655,18.42343500292917,168421.05263157893							</coordinates>
						</LineString>
					</Placemark>
					<Placemark>
						<TimeSpan>
							<begin>2013-05-27</begin>
						</TimeSpan>
						<styleUrl>KmlStyle [strokeColor=java.awt.Color[r=46,g=101,b=216], strokeWidth=2.0, fillColor=null]</styleUrl>
						<LineString>
							<tessellate>1</tessellate>
							<altitudeMode>relativeToGround</altitudeMode>
							<coordinates>114.32180066141655,18.42343500292917,168421.05263157893 115.85926246464372,19.529290186421186,197368.42105263154							</coordinates>
						</LineString>
					</Placemark>
					<Placemark>
						<TimeSpan>
							<begin>2013-06-11</begin>
						</TimeSpan>
						<styleUrl>KmlStyle [strokeColor=java.awt.Color[r=46,g=101,b=216], strokeWidth=2.0, fillColor=null]</styleUrl>
						<LineString>
							<tessellate>1</tessellate>
							<altitudeMode>relativeToGround</altitudeMode>
							<coordinates>115.85926246464372,19.529290186421186,197368.42105263154 117.39720344134616,20.635229169031938,221052.63157894736							</coordinates>
						</LineString>
					</Placemark>
					<Placemark>
						<TimeSpan>
							<begin>2013-06-25</begin>
						</TimeSpan>
						<styleUrl>KmlStyle [strokeColor=java.awt.Color[r=46,g=101,b=216], strokeWidth=2.0, fillColor=null]</styleUrl>
						<LineString>
							<tessellate>1</tessellate>
							<altitudeMode>relativeToGround</altitudeMode>
							<coordinates>117.39720344134616,20.635229169031938,221052.63157894736 118.93440102680323,21.74130330720023,239473.6842105263							</coordinates>
						</LineString>
					</Placemark>
					<Placemark>
						<TimeSpan>
							<begin>2013-07-10</begin>
						</TimeSpan>
						<styleUrl>KmlStyle [strokeColor=java.awt.Color[r=46,g=101,b=216], strokeWidth=2.0, fillColor=null]</styleUrl>
						<LineString>
							<tessellate>1</tessellate>
							<altitudeMode>relativeToGround</altitudeMode>
							<coordinates>118.93440102680323,21.74130330720023,239473.6842105263 120.46959848154867,22.847570536260644,252631.5789473684							</coordinates>
						</LineString>
					</Placemark>
					<Placemark>
						<TimeSpan>
							<begin>2013-07-25</begin>
						</TimeSpan>
						<styleUrl>KmlStyle [strokeColor=java.awt.Color[r=46,g=101,b=216], strokeWidth=2.0, fillColor=null]</styleUrl>
						<LineString>
							<tessellate>1</tessellate>
							<altitudeMode>relativeToGround</altitudeMode>
							<coordinates>120.46959848154867,22.847570536260644,252631.5789473684 122.0015045189342,23.954096850607222,260526.31578947365							</coordinates>
						</LineString>
					</Placemark>
					<Placemark>
						<TimeSpan>
							<begin>2013-08-08</begin>
						</TimeSpan>
						<styleUrl>KmlStyle [strokeColor=java.awt.Color[r=46,g=101,b=216], strokeWidth=2.0, fillColor=null]</styleUrl>
						<LineString>
							<tessellate>1</tessellate>
							<altitudeMode>relativeToGround</altitudeMode>
							<coordinates>122.0015045189342,23.954096850607222,260526.31578947365 123.52879243000967,25.060958323127345,263157.894736842							</coordinates>
						</LineString>
					</Placemark>
					<Placemark>
						<TimeSpan>
							<begin>2013-08-23</begin>
						</TimeSpan>
						<styleUrl>KmlStyle [strokeColor=java.awt.Color[r=46,g=101,b=216], strokeWidth=2.0, fillColor=null]</styleUrl>
						<LineString>
							<tessellate>1</tessellate>
							<altitudeMode>relativeToGround</altitudeMode>
							<coordinates>123.52879243000967,25.060958323127345,263157.894736842 125.05009838204073,26.168243933813258,260526.3157894736							</coordinates>
						</LineString>
					</Placemark>
					<Placemark>
						<TimeSpan>
							<begin>2013-09-06</begin>
						</TimeSpan>
						<styleUrl>KmlStyle [strokeColor=java.awt.Color[r=46,g=101,b=216], strokeWidth=2.0, fillColor=null]</styleUrl>
						<LineString>
							<tessellate>1</tessellate>
							<altitudeMode>relativeToGround</altitudeMode>
							<coordinates>125.05009838204073,26.168243933813258,260526.3157894736 126.5640183475971,27.27605965699129,252631.57894736837							</coordinates>
						</LineString>
					</Placemark>
					<Placemark>
						<TimeSpan>
							<begin>2013-09-21</begin>
						</TimeSpan>
						<styleUrl>KmlStyle [strokeColor=java.awt.Color[r=46,g=101,b=216], strokeWidth=2.0, fillColor=null]</styleUrl>
						<LineString>
							<tessellate>1</tessellate>
							<altitudeMode>relativeToGround</altitudeMode>
							<coordinates>126.5640183475971,27.27605965699129,252631.57894736837 128.0691027102837,28.384534592899975,239473.68421052623							</coordinates>
						</LineString>
					</Placemark>
					<Placemark>
						<TimeSpan>
							<begin>2013-10-06</begin>
						</TimeSpan>
						<styleUrl>KmlStyle [strokeColor=java.awt.Color[r=46,g=101,b=216], strokeWidth=2.0, fillColor=null]</styleUrl>
						<LineString>
							<tessellate>1</tessellate>
							<altitudeMode>relativeToGround</altitudeMode>
							<coordinates>128.0691027102837,28.384534592899975,239473.68421052623 129.56384677228598,29.49383060122272,221052.6315789473							</coordinates>
						</LineString>
					</Placemark>
					<Placemark>
						<TimeSpan>
							<begin>2013-10-20</begin>
						</TimeSpan>
						<styleUrl>KmlStyle [strokeColor=java.awt.Color[r=46,g=101,b=216], strokeWidth=2.0, fillColor=null]</styleUrl>
						<LineString>
							<tessellate>1</tessellate>
							<altitudeMode>relativeToGround</altitudeMode>
							<coordinates>129.56384677228598,29.49383060122272,221052.6315789473 131.04667361168438,30.604158348272463,197368.42105263146							</coordinates>
						</LineString>
					</Placemark>
					<Placemark>
						<TimeSpan>
							<begin>2013-11-04</begin>
						</TimeSpan>
						<styleUrl>KmlStyle [strokeColor=java.awt.Color[r=46,g=101,b=216], strokeWidth=2.0, fillColor=null]</styleUrl>
						<LineString>
							<tessellate>1</tessellate>
							<altitudeMode>relativeToGround</altitudeMode>
							<coordinates>131.04667361168438,30.604158348272463,197368.42105263146 132.51590147479865,31.715806165111402,168421.05263157887							</coordinates>
						</LineString>
					</Placemark>
					<Placemark>
						<TimeSpan>
							<begin>2013-11-19</begin>
						</TimeSpan>
						<styleUrl>KmlStyle [strokeColor=java.awt.Color[r=46,g=101,b=216], strokeWidth=2.0, fillColor=null]</styleUrl>
						<LineString>
							<tessellate>1</tessellate>
							<altitudeMode>relativeToGround</altitudeMode>
							<coordinates>132.51590147479865,31.715806165111402,168421.05263157887 133.96967617188653,32.82919768659394,134210.52631578944							</coordinates>
						</LineString>
					</Placemark>
					<Placemark>
						<TimeSpan>
							<begin>2013-12-03</begin>
						</TimeSpan>
						<styleUrl>KmlStyle [strokeColor=java.awt.Color[r=46,g=101,b=216], strokeWidth=2.0, fillColor=null]</styleUrl>
						<LineString>
							<tessellate>1</tessellate>
							<altitudeMode>relativeToGround</altitudeMode>
							<coordinates>133.96967617188653,32.82919768659394,134210.52631578944 135.40580990169966,33.94502610402558,94736.84210526303							</coordinates>
						</LineString>
					</Placemark>
					<Placemark>
						<TimeSpan>
							<begin>2013-12-18</begin>
						</TimeSpan>
						<styleUrl>KmlStyle [strokeColor=java.awt.Color[r=46,g=101,b=216], strokeWidth=2.0, fillColor=null]</styleUrl>
						<LineString>
							<tessellate>1</tessellate>
							<altitudeMode>relativeToGround</altitudeMode>
							<coordinates>135.40580990169966,33.94502610402558,94736.84210526303 136.82129228213327,35.06465601468697,49999.99999999988							</coordinates>
						</LineString>
					</Placemark>
					<Placemark>
						<TimeSpan>
							<begin>2014-01-01</begin>
						</TimeSpan>
						<styleUrl>KmlStyle [strokeColor=java.awt.Color[r=46,g=101,b=216], strokeWidth=2.0, fillColor=null]</styleUrl>
						<LineString>
							<tessellate>1</tessellate>
							<altitudeMode>relativeToGround</altitudeMode>
							<coordinates>136.82129228213327,35.06465601468697,49999.99999999988 138.2,36.2,-2.3283064365386963E-10							</coordinates>
						</LineString>
					</Placemark>
				</Folder>
			</Folder>
		</Folder>
	</Document>
</kml>
