# Supplementary material for: Phylogeography of Rotavirus G8P[8] Detected in Argentina: Evidence of Transpacific Dissemination
Source: Viruses. 2022 Oct 9;14(10):2223. doi: 10.3390/v14102223 (PMC9609476; doi:10.3390/v14102223)
Supplement: Supplementary file 1 [file viruses-14-02223-s001.zip › BF_rendered_KML.kml]

<?xml version="1.0" encoding="UTF-8"?>
<kml xmlns="http://www.opengis.net/kml/2.2">
	<Document>
		<Style id="KmlStyle [strokeColor=null, strokeWidth=null, fillColor=java.awt.Color[r=50,g=250,b=50]]">
			<PolyStyle>
				<color>6432fa32</color>
				<outline>0</outline>
			</PolyStyle>
		</Style>
		<Style id="KmlStyle [strokeColor=java.awt.Color[r=50,g=250,b=50], strokeWidth=3.0, fillColor=null]">
			<LineStyle>
				<color>ff32fa32</color>
				<width>3.0</width>
			</LineStyle>
		</Style>
		<Folder>
			<name>locations</name>
			<Placemark>
				<name>THA</name>
				<Point>
					<altitudeMode>relativeToGround</altitudeMode>
					<coordinates>101.0,15.8,0.0</coordinates>
				</Point>
			</Placemark>
			<Placemark>
				<name>CZE</name>
				<Point>
					<altitudeMode>relativeToGround</altitudeMode>
					<coordinates>15.5,49.8,0.0</coordinates>
				</Point>
			</Placemark>
			<Placemark>
				<name>SGP</name>
				<Point>
					<altitudeMode>relativeToGround</altitudeMode>
					<coordinates>103.8,1.3,0.0</coordinates>
				</Point>
			</Placemark>
			<Placemark>
				<name>ARG</name>
				<Point>
					<altitudeMode>relativeToGround</altitudeMode>
					<coordinates>-63.6,-38.4,0.0</coordinates>
				</Point>
			</Placemark>
			<Placemark>
				<name>SKO</name>
				<Point>
					<altitudeMode>relativeToGround</altitudeMode>
					<coordinates>127.8,35.9,0.0</coordinates>
				</Point>
			</Placemark>
			<Placemark>
				<name>JPN</name>
				<Point>
					<altitudeMode>relativeToGround</altitudeMode>
					<coordinates>138.2,36.2,0.0</coordinates>
				</Point>
			</Placemark>
			<Placemark>
				<name>CHL</name>
				<Point>
					<altitudeMode>relativeToGround</altitudeMode>
					<coordinates>-71.5,-35.6,0.0</coordinates>
				</Point>
			</Placemark>
			<Placemark>
				<name>VNM</name>
				<Point>
					<altitudeMode>relativeToGround</altitudeMode>
					<coordinates>108.2,14.0,0.0</coordinates>
				</Point>
			</Placemark>
			<Placemark>
				<name>IND</name>
				<Point>
					<altitudeMode>relativeToGround</altitudeMode>
					<coordinates>78.9,20.6,0.0</coordinates>
				</Point>
			</Placemark>
			<Placemark>
				<name>EGY</name>
				<Point>
					<altitudeMode>relativeToGround</altitudeMode>
					<coordinates>30.8,26.8,0.0</coordinates>
				</Point>
			</Placemark>
			<Placemark>
				<name>CHN</name>
				<Point>
					<altitudeMode>relativeToGround</altitudeMode>
					<coordinates>116.4,39.9,0.0</coordinates>
				</Point>
			</Placemark>
		</Folder>
		<Folder>
			<name>C:\Users\jdegiuseppe\Dropbox\FILOGEOGRAFIA G8\aln_G8P8_LIV_trimmed_20210707_asim.xml.Pais.rates.log</name>
			<description>BF graph layer</description>
			<Folder>
				<name>points</name>
				<Placemark>
					<name></name>
					<description></description>
					<styleUrl>KmlStyle [strokeColor=null, strokeWidth=null, fillColor=java.awt.Color[r=50,g=250,b=50]]</styleUrl>
					<Polygon>
						<tessellate>1</tessellate>
						<outerBoundaryIs>
							<LinearRing>
								<coordinates>-63.6,-38.239549863470316,0.0 -63.56444799487052,-38.2419874615737,0.0 -63.529976219426715,-38.24922619069896,0.0 -63.497632081121886,-38.26104610572461,0.0 -63.4683983402315,-38.277088064513755,0.0 -63.44316324917953,-38.2968646402662,0.0 -63.42269356343802,-38.319774931735154,0.0 -63.407611244050045,-38.34512282130749,0.0 -63.398374559658215,-38.372138126185206,0.0 -63.39526416224377,-38.4,0.0 -63.398374559658215,-38.42786187381479,0.0 -63.407611244050045,-38.454877178692506,0.0 -63.42269356343802,-38.48022506826484,0.0 -63.44316324917953,-38.5031353597338,0.0 -63.4683983402315,-38.52291193548624,0.0 -63.497632081121886,-38.53895389427539,0.0 -63.529976219426715,-38.550773809301035,0.0 -63.56444799487052,-38.5580125384263,0.0 -63.6,-38.56045013652968,0.0 -63.63555200512948,-38.5580125384263,0.0 -63.67002378057329,-38.550773809301035,0.0 -63.70236791887812,-38.53895389427539,0.0 -63.7316016597685,-38.52291193548624,0.0 -63.756836750820476,-38.5031353597338,0.0 -63.777306436561986,-38.48022506826484,0.0 -63.79238875594996,-38.454877178692506,0.0 -63.80162544034179,-38.42786187381479,0.0 -63.80473583775623,-38.4,0.0 -63.80162544034179,-38.372138126185206,0.0 -63.79238875594996,-38.34512282130749,0.0 -63.777306436561986,-38.319774931735154,0.0 -63.756836750820476,-38.2968646402662,0.0 -63.7316016597685,-38.277088064513755,0.0 -63.70236791887812,-38.26104610572461,0.0 -63.67002378057329,-38.24922619069896,0.0 -63.63555200512948,-38.2419874615737,0.0								 -63.6,-38.239549863470316,0.0								</coordinates>
							</LinearRing>
						</outerBoundaryIs>
					</Polygon>
				</Placemark>
				<Placemark>
					<name></name>
					<description></description>
					<styleUrl>KmlStyle [strokeColor=null, strokeWidth=null, fillColor=java.awt.Color[r=50,g=250,b=50]]</styleUrl>
					<Polygon>
						<tessellate>1</tessellate>
						<outerBoundaryIs>
							<LinearRing>
								<coordinates>108.2,14.160450136529684,0.0 108.22871482689276,14.1580125384263,0.0 108.25655716830077,14.150773809301036,0.0 108.28268104876928,14.138953894275389,0.0 108.30629270740955,14.122911935486247,0.0 108.3266747159219,14.103135359733795,0.0 108.34320777729147,14.080225068264843,0.0 108.35538954281465,14.054877178692506,0.0 108.36284987571032,14.027861873814789,0.0 108.36536209753855,14.0,0.0 108.36284987571032,13.972138126185211,0.0 108.35538954281465,13.945122821307494,0.0 108.34320777729147,13.919774931735157,0.0 108.3266747159219,13.896864640266205,0.0 108.30629270740955,13.877088064513753,0.0 108.28268104876928,13.861046105724611,0.0 108.25655716830077,13.849226190698964,0.0 108.22871482689276,13.8419874615737,0.0 108.2,13.839549863470316,0.0 108.17128517310725,13.8419874615737,0.0 108.14344283169923,13.849226190698964,0.0 108.11731895123073,13.861046105724611,0.0 108.09370729259045,13.877088064513753,0.0 108.07332528407811,13.896864640266205,0.0 108.05679222270854,13.919774931735157,0.0 108.04461045718536,13.945122821307494,0.0 108.03715012428968,13.972138126185211,0.0 108.03463790246145,14.0,0.0 108.03715012428968,14.027861873814789,0.0 108.04461045718536,14.054877178692506,0.0 108.05679222270854,14.080225068264843,0.0 108.07332528407811,14.103135359733795,0.0 108.09370729259045,14.122911935486247,0.0 108.11731895123073,14.138953894275389,0.0 108.14344283169923,14.150773809301036,0.0 108.17128517310725,14.1580125384263,0.0								 108.2,14.160450136529684,0.0								</coordinates>
							</LinearRing>
						</outerBoundaryIs>
					</Polygon>
				</Placemark>
				<Placemark>
					<name></name>
					<description></description>
					<styleUrl>KmlStyle [strokeColor=null, strokeWidth=null, fillColor=java.awt.Color[r=50,g=250,b=50]]</styleUrl>
					<Polygon>
						<tessellate>1</tessellate>
						<outerBoundaryIs>
							<LinearRing>
								<coordinates>138.2,36.360450136529685,0.0 138.23452694438066,36.3580125384263,0.0 138.26800480502777,36.35077380930104,0.0 138.29941637408623,36.33895389427539,0.0 138.3278072269252,36.322911935486246,0.0 138.3523147218476,36.3031353597338,0.0 138.37219421102165,36.28022506826485,0.0 138.38684166622826,36.25487717869251,0.0 138.39581203195297,36.227861873814796,0.0 138.39883274817248,36.2,0.0 138.39581203195297,36.17213812618521,0.0 138.38684166622826,36.145122821307496,0.0 138.37219421102165,36.11977493173516,0.0 138.3523147218476,36.096864640266205,0.0 138.3278072269252,36.07708806451376,0.0 138.29941637408623,36.061046105724614,0.0 138.26800480502777,36.04922619069897,0.0 138.23452694438066,36.041987461573704,0.0 138.2,36.03954986347032,0.0 138.16547305561932,36.041987461573704,0.0 138.1319951949722,36.04922619069897,0.0 138.10058362591374,36.061046105724614,0.0 138.0721927730748,36.07708806451376,0.0 138.0476852781524,36.096864640266205,0.0 138.02780578897833,36.11977493173516,0.0 138.0131583337717,36.145122821307496,0.0 138.004187968047,36.17213812618521,0.0 138.0011672518275,36.2,0.0 138.004187968047,36.227861873814796,0.0 138.0131583337717,36.25487717869251,0.0 138.02780578897833,36.28022506826485,0.0 138.0476852781524,36.3031353597338,0.0 138.0721927730748,36.322911935486246,0.0 138.10058362591374,36.33895389427539,0.0 138.1319951949722,36.35077380930104,0.0 138.16547305561932,36.3580125384263,0.0								 138.2,36.360450136529685,0.0								</coordinates>
							</LinearRing>
						</outerBoundaryIs>
					</Polygon>
				</Placemark>
				<Placemark>
					<name></name>
					<description></description>
					<styleUrl>KmlStyle [strokeColor=null, strokeWidth=null, fillColor=java.awt.Color[r=50,g=250,b=50]]</styleUrl>
					<Polygon>
						<tessellate>1</tessellate>
						<outerBoundaryIs>
							<LinearRing>
								<coordinates>127.8,36.06045013652968,0.0 127.83439560687208,36.0580125384263,0.0 127.86774612063437,36.050773809301035,0.0 127.89903820280237,36.03895389427539,0.0 127.92732105929399,36.02291193548624,0.0 127.9517353298265,36.0031353597338,0.0 127.97153919914403,35.98022506826484,0.0 127.98613093669859,35.954877178692506,0.0 127.99506717992836,35.92786187381479,0.0 127.99807640560475,35.9,0.0 127.99506717992836,35.872138126185206,0.0 127.98613093669859,35.84512282130749,0.0 127.97153919914403,35.819774931735154,0.0 127.9517353298265,35.7968646402662,0.0 127.92732105929399,35.777088064513755,0.0 127.89903820280237,35.76104610572461,0.0 127.86774612063437,35.74922619069896,0.0 127.83439560687208,35.7419874615737,0.0 127.8,35.739549863470316,0.0 127.76560439312792,35.7419874615737,0.0 127.73225387936563,35.74922619069896,0.0 127.70096179719762,35.76104610572461,0.0 127.672678940706,35.777088064513755,0.0 127.64826467017349,35.7968646402662,0.0 127.62846080085596,35.819774931735154,0.0 127.61386906330141,35.84512282130749,0.0 127.60493282007164,35.872138126185206,0.0 127.60192359439525,35.9,0.0 127.60493282007164,35.92786187381479,0.0 127.61386906330141,35.954877178692506,0.0 127.62846080085596,35.98022506826484,0.0 127.64826467017349,36.0031353597338,0.0 127.672678940706,36.02291193548624,0.0 127.70096179719762,36.03895389427539,0.0 127.73225387936563,36.050773809301035,0.0 127.76560439312792,36.0580125384263,0.0								 127.8,36.06045013652968,0.0								</coordinates>
							</LinearRing>
						</outerBoundaryIs>
					</Polygon>
				</Placemark>
				<Placemark>
					<name></name>
					<description></description>
					<styleUrl>KmlStyle [strokeColor=null, strokeWidth=null, fillColor=java.awt.Color[r=50,g=250,b=50]]</styleUrl>
					<Polygon>
						<tessellate>1</tessellate>
						<outerBoundaryIs>
							<LinearRing>
								<coordinates>-71.5,-35.43954986347032,0.0 -71.46573379936466,-35.4419874615737,0.0 -71.43250875989608,-35.449226190698965,0.0 -71.40133440760584,-35.46104610572461,0.0 -71.3731579594133,-35.47708806451376,0.0 -71.34883554243883,-35.4968646402662,0.0 -71.32910618101444,-35.51977493173516,0.0 -71.31456934180349,-35.545122821307494,0.0 -71.30566671930939,-35.57213812618521,0.0 -71.30266881521169,-35.6,0.0 -71.30566671930939,-35.627861873814794,0.0 -71.31456934180349,-35.65487717869251,0.0 -71.32910618101444,-35.680225068264846,0.0 -71.34883554243883,-35.7031353597338,0.0 -71.3731579594133,-35.722911935486245,0.0 -71.40133440760584,-35.73895389427539,0.0 -71.43250875989608,-35.75077380930104,0.0 -71.46573379936466,-35.7580125384263,0.0 -71.5,-35.760450136529684,0.0 -71.53426620063534,-35.7580125384263,0.0 -71.56749124010392,-35.75077380930104,0.0 -71.59866559239416,-35.73895389427539,0.0 -71.6268420405867,-35.722911935486245,0.0 -71.65116445756117,-35.7031353597338,0.0 -71.67089381898556,-35.680225068264846,0.0 -71.68543065819651,-35.65487717869251,0.0 -71.69433328069061,-35.627861873814794,0.0 -71.69733118478831,-35.6,0.0 -71.69433328069061,-35.57213812618521,0.0 -71.68543065819651,-35.545122821307494,0.0 -71.67089381898556,-35.51977493173516,0.0 -71.65116445756117,-35.4968646402662,0.0 -71.6268420405867,-35.47708806451376,0.0 -71.59866559239416,-35.46104610572461,0.0 -71.56749124010392,-35.449226190698965,0.0 -71.53426620063534,-35.4419874615737,0.0								 -71.5,-35.43954986347032,0.0								</coordinates>
							</LinearRing>
						</outerBoundaryIs>
					</Polygon>
				</Placemark>
				<Placemark>
					<name></name>
					<description></description>
					<styleUrl>KmlStyle [strokeColor=null, strokeWidth=null, fillColor=java.awt.Color[r=50,g=250,b=50]]</styleUrl>
					<Polygon>
						<tessellate>1</tessellate>
						<outerBoundaryIs>
							<LinearRing>
								<coordinates>30.8,26.960450136529687,0.0 30.831214784325283,26.958012538426303,0.0 30.861481123224287,26.950773809301037,0.0 30.88987938930507,26.93895389427539,0.0 30.915546715622984,26.922911935486248,0.0 30.937703213456153,26.903135359733795,0.0 30.95567566882964,26.880225068264842,0.0 30.968917997781436,26.854877178692508,0.0 30.97702783884727,26.82786187381479,0.0 30.97975877861014,26.8,0.0 30.97702783884727,26.77213812618521,0.0 30.968917997781436,26.745122821307493,0.0 30.95567566882964,26.71977493173516,0.0 30.937703213456153,26.696864640266206,0.0 30.915546715622984,26.677088064513754,0.0 30.88987938930507,26.661046105724612,0.0 30.861481123224287,26.649226190698965,0.0 30.831214784325283,26.6419874615737,0.0 30.8,26.639549863470315,0.0 30.76878521567472,26.6419874615737,0.0 30.738518876775714,26.649226190698965,0.0 30.710120610694933,26.661046105724612,0.0 30.684453284377017,26.677088064513754,0.0 30.66229678654385,26.696864640266206,0.0 30.64432433117036,26.71977493173516,0.0 30.631082002218566,26.745122821307493,0.0 30.62297216115273,26.77213812618521,0.0 30.62024122138986,26.8,0.0 30.62297216115273,26.82786187381479,0.0 30.631082002218566,26.854877178692508,0.0 30.64432433117036,26.880225068264842,0.0 30.66229678654385,26.903135359733795,0.0 30.684453284377017,26.922911935486248,0.0 30.710120610694933,26.93895389427539,0.0 30.738518876775714,26.950773809301037,0.0 30.76878521567472,26.958012538426303,0.0								 30.8,26.960450136529687,0.0								</coordinates>
							</LinearRing>
						</outerBoundaryIs>
					</Polygon>
				</Placemark>
				<Placemark>
					<name></name>
					<description></description>
					<styleUrl>KmlStyle [strokeColor=null, strokeWidth=null, fillColor=java.awt.Color[r=50,g=250,b=50]]</styleUrl>
					<Polygon>
						<tessellate>1</tessellate>
						<outerBoundaryIs>
							<LinearRing>
								<coordinates>116.4,40.06045013652968,0.0 116.43631796067491,40.0580125384263,0.0 116.4715324184925,40.050773809301035,0.0 116.50457339997133,40.03895389427539,0.0 116.53443697160873,40.02291193548624,0.0 116.56021574389219,40.0031353597338,0.0 116.58112644187057,39.98022506826484,0.0 116.5965337045671,39.954877178692506,0.0 116.60596939010122,39.92786187381479,0.0 116.60914679994265,39.9,0.0 116.60596939010122,39.872138126185206,0.0 116.5965337045671,39.84512282130749,0.0 116.58112644187057,39.819774931735154,0.0 116.56021574389219,39.7968646402662,0.0 116.53443697160873,39.777088064513755,0.0 116.50457339997133,39.76104610572461,0.0 116.4715324184925,39.74922619069896,0.0 116.43631796067491,39.7419874615737,0.0 116.4,39.739549863470316,0.0 116.3636820393251,39.7419874615737,0.0 116.32846758150751,39.74922619069896,0.0 116.29542660002868,39.76104610572461,0.0 116.26556302839128,39.777088064513755,0.0 116.23978425610782,39.7968646402662,0.0 116.21887355812945,39.819774931735154,0.0 116.20346629543292,39.84512282130749,0.0 116.19403060989879,39.872138126185206,0.0 116.19085320005736,39.9,0.0 116.19403060989879,39.92786187381479,0.0 116.20346629543292,39.954877178692506,0.0 116.21887355812945,39.98022506826484,0.0 116.23978425610782,40.0031353597338,0.0 116.26556302839128,40.02291193548624,0.0 116.29542660002868,40.03895389427539,0.0 116.32846758150751,40.050773809301035,0.0 116.3636820393251,40.0580125384263,0.0								 116.4,40.06045013652968,0.0								</coordinates>
							</LinearRing>
						</outerBoundaryIs>
					</Polygon>
				</Placemark>
				<Placemark>
					<name></name>
					<description></description>
					<styleUrl>KmlStyle [strokeColor=null, strokeWidth=null, fillColor=java.awt.Color[r=50,g=250,b=50]]</styleUrl>
					<Polygon>
						<tessellate>1</tessellate>
						<outerBoundaryIs>
							<LinearRing>
								<coordinates>103.8,1.4604501365296847,0.0 103.82786904704768,1.4580125384263007,0.0 103.85489130720325,1.4507738093010363,0.0 103.88024572276578,1.4389538942753886,0.0 103.90316191264836,1.4229119354862463,0.0 103.92294358001757,1.403135359733795,0.0 103.93898966892041,1.3802250682648423,0.0 103.95081262706526,1.3548771786925058,0.0 103.9580532198516,1.32786187381479,0.0 103.96049144553155,1.3,0.0 103.9580532198516,1.27213812618521,0.0 103.95081262706526,1.2451228213074943,0.0 103.93898966892041,1.2197749317351578,0.0 103.92294358001757,1.196864640266205,0.0 103.90316191264836,1.1770880645137538,0.0 103.88024572276578,1.1610461057246115,0.0 103.85489130720325,1.1492261906989638,0.0 103.82786904704768,1.1419874615736993,0.0 103.8,1.1395498634703154,0.0 103.77213095295231,1.1419874615736993,0.0 103.74510869279675,1.1492261906989638,0.0 103.71975427723422,1.1610461057246115,0.0 103.69683808735164,1.1770880645137538,0.0 103.67705641998242,1.196864640266205,0.0 103.66101033107958,1.2197749317351576,0.0 103.64918737293473,1.245122821307494,0.0 103.64194678014839,1.27213812618521,0.0 103.63950855446845,1.3,0.0 103.64194678014839,1.3278618738147898,0.0 103.64918737293473,1.354877178692506,0.0 103.66101033107958,1.3802250682648423,0.0 103.67705641998242,1.403135359733795,0.0 103.69683808735164,1.4229119354862463,0.0 103.71975427723422,1.4389538942753883,0.0 103.74510869279675,1.450773809301036,0.0 103.77213095295231,1.4580125384263007,0.0								 103.8,1.4604501365296847,0.0								</coordinates>
							</LinearRing>
						</outerBoundaryIs>
					</Polygon>
				</Placemark>
				<Placemark>
					<name></name>
					<description></description>
					<styleUrl>KmlStyle [strokeColor=null, strokeWidth=null, fillColor=java.awt.Color[r=50,g=250,b=50]]</styleUrl>
					<Polygon>
						<tessellate>1</tessellate>
						<outerBoundaryIs>
							<LinearRing>
								<coordinates>15.5,49.96045013652968,0.0 15.543166073229429,49.958012538426296,0.0 15.585020567166868,49.95077380930103,0.0 15.624291754193425,49.938953894275386,0.0 15.659786399163478,49.92291193548624,0.0 15.690426015250768,49.903135359733795,0.0 15.715279633224876,49.88022506826484,0.0 15.733592088480197,49.854877178692504,0.0 15.744806966330346,49.82786187381479,0.0 15.74858350838685,49.8,0.0 15.744806966330346,49.772138126185204,0.0 15.733592088480197,49.74512282130749,0.0 15.715279633224876,49.71977493173515,0.0 15.690426015250768,49.6968646402662,0.0 15.659786399163478,49.677088064513754,0.0 15.624291754193425,49.66104610572461,0.0 15.585020567166868,49.64922619069896,0.0 15.543166073229429,49.6419874615737,0.0 15.5,49.639549863470315,0.0 15.456833926770571,49.6419874615737,0.0 15.414979432833132,49.64922619069896,0.0 15.375708245806575,49.66104610572461,0.0 15.340213600836522,49.677088064513754,0.0 15.309573984749232,49.6968646402662,0.0 15.284720366775124,49.71977493173515,0.0 15.266407911519803,49.74512282130749,0.0 15.255193033669654,49.772138126185204,0.0 15.25141649161315,49.8,0.0 15.255193033669654,49.82786187381479,0.0 15.266407911519803,49.854877178692504,0.0 15.284720366775124,49.88022506826484,0.0 15.309573984749232,49.903135359733795,0.0 15.340213600836522,49.92291193548624,0.0 15.375708245806575,49.938953894275386,0.0 15.414979432833132,49.95077380930103,0.0 15.456833926770571,49.958012538426296,0.0								 15.5,49.96045013652968,0.0								</coordinates>
							</LinearRing>
						</outerBoundaryIs>
					</Polygon>
				</Placemark>
				<Placemark>
					<name></name>
					<description></description>
					<styleUrl>KmlStyle [strokeColor=null, strokeWidth=null, fillColor=java.awt.Color[r=50,g=250,b=50]]</styleUrl>
					<Polygon>
						<tessellate>1</tessellate>
						<outerBoundaryIs>
							<LinearRing>
								<coordinates>101.0,15.960450136529685,0.0 101.02895588525901,15.958012538426301,0.0 101.05703196059682,15.950773809301037,0.0 101.08337514867145,15.93895389427539,0.0 101.10718502504355,15.922911935486248,0.0 101.12773813866795,15.903135359733795,0.0 101.14440999358754,15.880225068264844,0.0 101.15669402392697,15.854877178692506,0.0 101.16421698564037,15.82786187381479,0.0 101.16675029734289,15.8,0.0 101.16421698564037,15.772138126185212,0.0 101.15669402392697,15.745122821307495,0.0 101.14440999358754,15.719774931735158,0.0 101.12773813866795,15.696864640266206,0.0 101.10718502504355,15.677088064513754,0.0 101.08337514867145,15.661046105724612,0.0 101.05703196059682,15.649226190698965,0.0 101.02895588525901,15.6419874615737,0.0 101.0,15.639549863470316,0.0 100.97104411474099,15.6419874615737,0.0 100.94296803940318,15.649226190698965,0.0 100.91662485132855,15.661046105724612,0.0 100.89281497495645,15.677088064513754,0.0 100.87226186133205,15.696864640266206,0.0 100.85559000641246,15.719774931735158,0.0 100.84330597607303,15.745122821307495,0.0 100.83578301435963,15.772138126185212,0.0 100.83324970265711,15.8,0.0 100.83578301435963,15.82786187381479,0.0 100.84330597607303,15.854877178692506,0.0 100.85559000641246,15.880225068264844,0.0 100.87226186133205,15.903135359733795,0.0 100.89281497495645,15.922911935486248,0.0 100.91662485132855,15.93895389427539,0.0 100.94296803940318,15.950773809301037,0.0 100.97104411474099,15.958012538426301,0.0								 101.0,15.960450136529685,0.0								</coordinates>
							</LinearRing>
						</outerBoundaryIs>
					</Polygon>
				</Placemark>
				<Placemark>
					<name></name>
					<description></description>
					<styleUrl>KmlStyle [strokeColor=null, strokeWidth=null, fillColor=java.awt.Color[r=50,g=250,b=50]]</styleUrl>
					<Polygon>
						<tessellate>1</tessellate>
						<outerBoundaryIs>
							<LinearRing>
								<coordinates>78.9,20.760450136529688,0.0 78.92976506595042,20.758012538426303,0.0 78.9586257354338,20.750773809301037,0.0 78.98570509161206,20.73895389427539,0.0 79.01018034195056,20.72291193548625,0.0 79.03130781835283,20.703135359733796,0.0 79.04844557313942,20.680225068264843,0.0 79.06107288430326,20.65487717869251,0.0 79.06880607738434,20.62786187381479,0.0 79.0714101832241,20.6,0.0 79.06880607738434,20.572138126185212,0.0 79.06107288430326,20.545122821307494,0.0 79.04844557313942,20.51977493173516,0.0 79.03130781835283,20.496864640266207,0.0 79.01018034195056,20.477088064513755,0.0 78.98570509161206,20.461046105724613,0.0 78.9586257354338,20.449226190698965,0.0 78.92976506595042,20.4419874615737,0.0 78.9,20.439549863470315,0.0 78.87023493404959,20.4419874615737,0.0 78.84137426456621,20.449226190698965,0.0 78.81429490838795,20.461046105724613,0.0 78.78981965804945,20.477088064513755,0.0 78.76869218164718,20.496864640266207,0.0 78.7515544268606,20.51977493173516,0.0 78.73892711569675,20.545122821307494,0.0 78.73119392261567,20.572138126185212,0.0 78.72858981677591,20.6,0.0 78.73119392261567,20.62786187381479,0.0 78.73892711569675,20.65487717869251,0.0 78.7515544268606,20.680225068264843,0.0 78.76869218164718,20.703135359733796,0.0 78.78981965804945,20.72291193548625,0.0 78.81429490838795,20.73895389427539,0.0 78.84137426456621,20.750773809301037,0.0 78.87023493404959,20.758012538426303,0.0								 78.9,20.760450136529688,0.0								</coordinates>
							</LinearRing>
						</outerBoundaryIs>
					</Polygon>
				</Placemark>
			</Folder>
			<Folder>
				<name>lines</name>
				<Folder>
					<name>THA to CZE</name>
					<description></description>
					<Placemark>
						<TimeSpan>
							<begin>2022-04-12</begin>
						</TimeSpan>
						<styleUrl>KmlStyle [strokeColor=java.awt.Color[r=50,g=250,b=50], strokeWidth=3.0, fillColor=null]</styleUrl>
						<LineString>
							<tessellate>1</tessellate>
							<altitudeMode>relativeToGround</altitudeMode>
							<coordinates>101.0,15.8,0.0 96.75326149662155,17.468528658824333,50000.0							</coordinates>
						</LineString>
					</Placemark>
					<Placemark>
						<TimeSpan>
							<begin>2022-04-12</begin>
						</TimeSpan>
						<styleUrl>KmlStyle [strokeColor=java.awt.Color[r=50,g=250,b=50], strokeWidth=3.0, fillColor=null]</styleUrl>
						<LineString>
							<tessellate>1</tessellate>
							<altitudeMode>relativeToGround</altitudeMode>
							<coordinates>96.75326149662155,17.468528658824333,50000.0 92.45788803933266,19.13576981184175,94736.84210526316							</coordinates>
						</LineString>
					</Placemark>
					<Placemark>
						<TimeSpan>
							<begin>2022-04-12</begin>
						</TimeSpan>
						<styleUrl>KmlStyle [strokeColor=java.awt.Color[r=50,g=250,b=50], strokeWidth=3.0, fillColor=null]</styleUrl>
						<LineString>
							<tessellate>1</tessellate>
							<altitudeMode>relativeToGround</altitudeMode>
							<coordinates>92.45788803933266,19.13576981184175,94736.84210526316 88.119222504023,20.80207240759029,134210.52631578947							</coordinates>
						</LineString>
					</Placemark>
					<Placemark>
						<TimeSpan>
							<begin>2022-04-12</begin>
						</TimeSpan>
						<styleUrl>KmlStyle [strokeColor=java.awt.Color[r=50,g=250,b=50], strokeWidth=3.0, fillColor=null]</styleUrl>
						<LineString>
							<tessellate>1</tessellate>
							<altitudeMode>relativeToGround</altitudeMode>
							<coordinates>88.119222504023,20.80207240759029,134210.52631578947 83.74303076680762,22.467821135658504,168421.05263157893							</coordinates>
						</LineString>
					</Placemark>
					<Placemark>
						<TimeSpan>
							<begin>2022-04-12</begin>
						</TimeSpan>
						<styleUrl>KmlStyle [strokeColor=java.awt.Color[r=50,g=250,b=50], strokeWidth=3.0, fillColor=null]</styleUrl>
						<LineString>
							<tessellate>1</tessellate>
							<altitudeMode>relativeToGround</altitudeMode>
							<coordinates>83.74303076680762,22.467821135658504,168421.05263157893 79.3355206385792,24.133440614487792,197368.42105263154							</coordinates>
						</LineString>
					</Placemark>
					<Placemark>
						<TimeSpan>
							<begin>2022-04-12</begin>
						</TimeSpan>
						<styleUrl>KmlStyle [strokeColor=java.awt.Color[r=50,g=250,b=50], strokeWidth=3.0, fillColor=null]</styleUrl>
						<LineString>
							<tessellate>1</tessellate>
							<altitudeMode>relativeToGround</altitudeMode>
							<coordinates>79.3355206385792,24.133440614487792,197368.42105263154 74.90336151436506,25.799400587965938,221052.63157894736							</coordinates>
						</LineString>
					</Placemark>
					<Placemark>
						<TimeSpan>
							<begin>2022-04-12</begin>
						</TimeSpan>
						<styleUrl>KmlStyle [strokeColor=java.awt.Color[r=50,g=250,b=50], strokeWidth=3.0, fillColor=null]</styleUrl>
						<LineString>
							<tessellate>1</tessellate>
							<altitudeMode>relativeToGround</altitudeMode>
							<coordinates>74.90336151436506,25.799400587965938,221052.63157894736 70.45370494759048,27.466222504126982,239473.6842105263							</coordinates>
						</LineString>
					</Placemark>
					<Placemark>
						<TimeSpan>
							<begin>2022-04-12</begin>
						</TimeSpan>
						<styleUrl>KmlStyle [strokeColor=java.awt.Color[r=50,g=250,b=50], strokeWidth=3.0, fillColor=null]</styleUrl>
						<LineString>
							<tessellate>1</tessellate>
							<altitudeMode>relativeToGround</altitudeMode>
							<coordinates>70.45370494759048,27.466222504126982,239473.6842105263 65.99420652123551,29.134488023645346,252631.5789473684							</coordinates>
						</LineString>
					</Placemark>
					<Placemark>
						<TimeSpan>
							<begin>2022-04-12</begin>
						</TimeSpan>
						<styleUrl>KmlStyle [strokeColor=java.awt.Color[r=50,g=250,b=50], strokeWidth=3.0, fillColor=null]</styleUrl>
						<LineString>
							<tessellate>1</tessellate>
							<altitudeMode>relativeToGround</altitudeMode>
							<coordinates>65.99420652123551,29.134488023645346,252631.5789473684 61.533049664391726,30.804850281759776,260526.31578947365							</coordinates>
						</LineString>
					</Placemark>
					<Placemark>
						<TimeSpan>
							<begin>2022-04-12</begin>
						</TimeSpan>
						<styleUrl>KmlStyle [strokeColor=java.awt.Color[r=50,g=250,b=50], strokeWidth=3.0, fillColor=null]</styleUrl>
						<LineString>
							<tessellate>1</tessellate>
							<altitudeMode>relativeToGround</altitudeMode>
							<coordinates>61.533049664391726,30.804850281759776,260526.31578947365 57.078972541276485,32.47804917834902,263157.894736842							</coordinates>
						</LineString>
					</Placemark>
					<Placemark>
						<TimeSpan>
							<begin>2022-04-12</begin>
						</TimeSpan>
						<styleUrl>KmlStyle [strokeColor=java.awt.Color[r=50,g=250,b=50], strokeWidth=3.0, fillColor=null]</styleUrl>
						<LineString>
							<tessellate>1</tessellate>
							<altitudeMode>relativeToGround</altitudeMode>
							<coordinates>57.078972541276485,32.47804917834902,263157.894736842 52.641299986430916,34.15493273660333,260526.3157894736							</coordinates>
						</LineString>
					</Placemark>
					<Placemark>
						<TimeSpan>
							<begin>2022-04-12</begin>
						</TimeSpan>
						<styleUrl>KmlStyle [strokeColor=java.awt.Color[r=50,g=250,b=50], strokeWidth=3.0, fillColor=null]</styleUrl>
						<LineString>
							<tessellate>1</tessellate>
							<altitudeMode>relativeToGround</altitudeMode>
							<coordinates>52.641299986430916,34.15493273660333,260526.3157894736 48.22998400614182,35.83648792952541,252631.57894736837							</coordinates>
						</LineString>
					</Placemark>
					<Placemark>
						<TimeSpan>
							<begin>2022-04-12</begin>
						</TimeSpan>
						<styleUrl>KmlStyle [strokeColor=java.awt.Color[r=50,g=250,b=50], strokeWidth=3.0, fillColor=null]</styleUrl>
						<LineString>
							<tessellate>1</tessellate>
							<altitudeMode>relativeToGround</altitudeMode>
							<coordinates>48.22998400614182,35.83648792952541,252631.57894736837 43.855659314212325,37.523886915745734,239473.68421052623							</coordinates>
						</LineString>
					</Placemark>
					<Placemark>
						<TimeSpan>
							<begin>2022-04-12</begin>
						</TimeSpan>
						<styleUrl>KmlStyle [strokeColor=java.awt.Color[r=50,g=250,b=50], strokeWidth=3.0, fillColor=null]</styleUrl>
						<LineString>
							<tessellate>1</tessellate>
							<altitudeMode>relativeToGround</altitudeMode>
							<coordinates>43.855659314212325,37.523886915745734,239473.68421052623 39.52972631845598,39.21855969827116,221052.6315789473							</coordinates>
						</LineString>
					</Placemark>
					<Placemark>
						<TimeSpan>
							<begin>2022-04-12</begin>
						</TimeSpan>
						<styleUrl>KmlStyle [strokeColor=java.awt.Color[r=50,g=250,b=50], strokeWidth=3.0, fillColor=null]</styleUrl>
						<LineString>
							<tessellate>1</tessellate>
							<altitudeMode>relativeToGround</altitudeMode>
							<coordinates>39.52972631845598,39.21855969827116,221052.6315789473 35.26448690155273,40.922315179724414,197368.42105263146							</coordinates>
						</LineString>
					</Placemark>
					<Placemark>
						<TimeSpan>
							<begin>2022-04-12</begin>
						</TimeSpan>
						<styleUrl>KmlStyle [strokeColor=java.awt.Color[r=50,g=250,b=50], strokeWidth=3.0, fillColor=null]</styleUrl>
						<LineString>
							<tessellate>1</tessellate>
							<altitudeMode>relativeToGround</altitudeMode>
							<coordinates>35.26448690155273,40.922315179724414,197368.42105263146 31.07338933998144,42.63755881321502,168421.05263157887							</coordinates>
						</LineString>
					</Placemark>
					<Placemark>
						<TimeSpan>
							<begin>2022-04-12</begin>
						</TimeSpan>
						<styleUrl>KmlStyle [strokeColor=java.awt.Color[r=50,g=250,b=50], strokeWidth=3.0, fillColor=null]</styleUrl>
						<LineString>
							<tessellate>1</tessellate>
							<altitudeMode>relativeToGround</altitudeMode>
							<coordinates>31.07338933998144,42.63755881321502,168421.05263157887 26.971523689296678,44.367726931920146,134210.52631578944							</coordinates>
						</LineString>
					</Placemark>
					<Placemark>
						<TimeSpan>
							<begin>2022-04-12</begin>
						</TimeSpan>
						<styleUrl>KmlStyle [strokeColor=java.awt.Color[r=50,g=250,b=50], strokeWidth=3.0, fillColor=null]</styleUrl>
						<LineString>
							<tessellate>1</tessellate>
							<altitudeMode>relativeToGround</altitudeMode>
							<coordinates>26.971523689296678,44.367726931920146,134210.52631578944 22.976791059297913,46.11829658254503,94736.84210526303							</coordinates>
						</LineString>
					</Placemark>
					<Placemark>
						<TimeSpan>
							<begin>2022-04-12</begin>
						</TimeSpan>
						<styleUrl>KmlStyle [strokeColor=java.awt.Color[r=50,g=250,b=50], strokeWidth=3.0, fillColor=null]</styleUrl>
						<LineString>
							<tessellate>1</tessellate>
							<altitudeMode>relativeToGround</altitudeMode>
							<coordinates>22.976791059297913,46.11829658254503,94736.84210526303 19.113434072096176,47.899799637465144,49999.99999999988							</coordinates>
						</LineString>
					</Placemark>
					<Placemark>
						<TimeSpan>
							<begin>2022-04-12</begin>
						</TimeSpan>
						<styleUrl>KmlStyle [strokeColor=java.awt.Color[r=50,g=250,b=50], strokeWidth=3.0, fillColor=null]</styleUrl>
						<LineString>
							<tessellate>1</tessellate>
							<altitudeMode>relativeToGround</altitudeMode>
							<coordinates>19.113434072096176,47.899799637465144,49999.99999999988 15.5,49.8,-2.3283064365386963E-10							</coordinates>
						</LineString>
					</Placemark>
				</Folder>
				<Folder>
					<name>THA to SGP</name>
					<description></description>
					<Placemark>
						<TimeSpan>
							<begin>2022-04-12</begin>
						</TimeSpan>
						<styleUrl>KmlStyle [strokeColor=java.awt.Color[r=50,g=250,b=50], strokeWidth=3.0, fillColor=null]</styleUrl>
						<LineString>
							<tessellate>1</tessellate>
							<altitudeMode>relativeToGround</altitudeMode>
							<coordinates>101.0,15.8,0.0 101.1336742030349,15.074953798346717,50000.0							</coordinates>
						</LineString>
					</Placemark>
					<Placemark>
						<TimeSpan>
							<begin>2022-04-12</begin>
						</TimeSpan>
						<styleUrl>KmlStyle [strokeColor=java.awt.Color[r=50,g=250,b=50], strokeWidth=3.0, fillColor=null]</styleUrl>
						<LineString>
							<tessellate>1</tessellate>
							<altitudeMode>relativeToGround</altitudeMode>
							<coordinates>101.1336742030349,15.074953798346717,50000.0 101.26826115300858,14.349911961579284,94736.84210526316							</coordinates>
						</LineString>
					</Placemark>
					<Placemark>
						<TimeSpan>
							<begin>2022-04-12</begin>
						</TimeSpan>
						<styleUrl>KmlStyle [strokeColor=java.awt.Color[r=50,g=250,b=50], strokeWidth=3.0, fillColor=null]</styleUrl>
						<LineString>
							<tessellate>1</tessellate>
							<altitudeMode>relativeToGround</altitudeMode>
							<coordinates>101.26826115300858,14.349911961579284,94736.84210526316 101.40372195145193,13.62487454647337,134210.52631578947							</coordinates>
						</LineString>
					</Placemark>
					<Placemark>
						<TimeSpan>
							<begin>2022-04-12</begin>
						</TimeSpan>
						<styleUrl>KmlStyle [strokeColor=java.awt.Color[r=50,g=250,b=50], strokeWidth=3.0, fillColor=null]</styleUrl>
						<LineString>
							<tessellate>1</tessellate>
							<altitudeMode>relativeToGround</altitudeMode>
							<coordinates>101.40372195145193,13.62487454647337,134210.52631578947 101.54001704310109,12.89984161032154,168421.05263157893							</coordinates>
						</LineString>
					</Placemark>
					<Placemark>
						<TimeSpan>
							<begin>2022-04-12</begin>
						</TimeSpan>
						<styleUrl>KmlStyle [strokeColor=java.awt.Color[r=50,g=250,b=50], strokeWidth=3.0, fillColor=null]</styleUrl>
						<LineString>
							<tessellate>1</tessellate>
							<altitudeMode>relativeToGround</altitudeMode>
							<coordinates>101.54001704310109,12.89984161032154,168421.05263157893 101.67710624684769,12.174813211250562,197368.42105263154							</coordinates>
						</LineString>
					</Placemark>
					<Placemark>
						<TimeSpan>
							<begin>2022-04-12</begin>
						</TimeSpan>
						<styleUrl>KmlStyle [strokeColor=java.awt.Color[r=50,g=250,b=50], strokeWidth=3.0, fillColor=null]</styleUrl>
						<LineString>
							<tessellate>1</tessellate>
							<altitudeMode>relativeToGround</altitudeMode>
							<coordinates>101.67710624684769,12.174813211250562,197368.42105263154 101.81494878795556,11.44978940863707,221052.63157894736							</coordinates>
						</LineString>
					</Placemark>
					<Placemark>
						<TimeSpan>
							<begin>2022-04-12</begin>
						</TimeSpan>
						<styleUrl>KmlStyle [strokeColor=java.awt.Color[r=50,g=250,b=50], strokeWidth=3.0, fillColor=null]</styleUrl>
						<LineString>
							<tessellate>1</tessellate>
							<altitudeMode>relativeToGround</altitudeMode>
							<coordinates>101.81494878795556,11.44978940863707,221052.63157894736 101.95350333168194,10.724770263656154,239473.6842105263							</coordinates>
						</LineString>
					</Placemark>
					<Placemark>
						<TimeSpan>
							<begin>2022-04-12</begin>
						</TimeSpan>
						<styleUrl>KmlStyle [strokeColor=java.awt.Color[r=50,g=250,b=50], strokeWidth=3.0, fillColor=null]</styleUrl>
						<LineString>
							<tessellate>1</tessellate>
							<altitudeMode>relativeToGround</altitudeMode>
							<coordinates>101.95350333168194,10.724770263656154,239473.6842105263 102.09272801852082,9.999755840013528,252631.5789473684							</coordinates>
						</LineString>
					</Placemark>
					<Placemark>
						<TimeSpan>
							<begin>2022-04-12</begin>
						</TimeSpan>
						<styleUrl>KmlStyle [strokeColor=java.awt.Color[r=50,g=250,b=50], strokeWidth=3.0, fillColor=null]</styleUrl>
						<LineString>
							<tessellate>1</tessellate>
							<altitudeMode>relativeToGround</altitudeMode>
							<coordinates>102.09272801852082,9.999755840013528,252631.5789473684 102.23258050141045,9.274746204936951,260526.31578947365							</coordinates>
						</LineString>
					</Placemark>
					<Placemark>
						<TimeSpan>
							<begin>2022-04-12</begin>
						</TimeSpan>
						<styleUrl>KmlStyle [strokeColor=java.awt.Color[r=50,g=250,b=50], strokeWidth=3.0, fillColor=null]</styleUrl>
						<LineString>
							<tessellate>1</tessellate>
							<altitudeMode>relativeToGround</altitudeMode>
							<coordinates>102.23258050141045,9.274746204936951,260526.31578947365 102.37301798545491,8.549741430544094,263157.894736842							</coordinates>
						</LineString>
					</Placemark>
					<Placemark>
						<TimeSpan>
							<begin>2022-04-12</begin>
						</TimeSpan>
						<styleUrl>KmlStyle [strokeColor=java.awt.Color[r=50,g=250,b=50], strokeWidth=3.0, fillColor=null]</styleUrl>
						<LineString>
							<tessellate>1</tessellate>
							<altitudeMode>relativeToGround</altitudeMode>
							<coordinates>102.37301798545491,8.549741430544094,263157.894736842 102.51399727106173,7.824741595774073,260526.3157894736							</coordinates>
						</LineString>
					</Placemark>
					<Placemark>
						<TimeSpan>
							<begin>2022-04-12</begin>
						</TimeSpan>
						<styleUrl>KmlStyle [strokeColor=java.awt.Color[r=50,g=250,b=50], strokeWidth=3.0, fillColor=null]</styleUrl>
						<LineString>
							<tessellate>1</tessellate>
							<altitudeMode>relativeToGround</altitudeMode>
							<coordinates>102.51399727106173,7.824741595774073,260526.3157894736 102.65547480202535,7.099746789194707,252631.57894736837							</coordinates>
						</LineString>
					</Placemark>
					<Placemark>
						<TimeSpan>
							<begin>2022-04-12</begin>
						</TimeSpan>
						<styleUrl>KmlStyle [strokeColor=java.awt.Color[r=50,g=250,b=50], strokeWidth=3.0, fillColor=null]</styleUrl>
						<LineString>
							<tessellate>1</tessellate>
							<altitudeMode>relativeToGround</altitudeMode>
							<coordinates>102.65547480202535,7.099746789194707,252631.57894736837 102.7974067212643,6.3747571132316105,239473.68421052623							</coordinates>
						</LineString>
					</Placemark>
					<Placemark>
						<TimeSpan>
							<begin>2022-04-12</begin>
						</TimeSpan>
						<styleUrl>KmlStyle [strokeColor=java.awt.Color[r=50,g=250,b=50], strokeWidth=3.0, fillColor=null]</styleUrl>
						<LineString>
							<tessellate>1</tessellate>
							<altitudeMode>relativeToGround</altitudeMode>
							<coordinates>102.7974067212643,6.3747571132316105,239473.68421052623 102.93974893927849,5.6497726908330685,221052.6315789473							</coordinates>
						</LineString>
					</Placemark>
					<Placemark>
						<TimeSpan>
							<begin>2022-04-12</begin>
						</TimeSpan>
						<styleUrl>KmlStyle [strokeColor=java.awt.Color[r=50,g=250,b=50], strokeWidth=3.0, fillColor=null]</styleUrl>
						<LineString>
							<tessellate>1</tessellate>
							<altitudeMode>relativeToGround</altitudeMode>
							<coordinates>102.93974893927849,5.6497726908330685,221052.6315789473 103.08245722550288,4.924793676598595,197368.42105263146							</coordinates>
						</LineString>
					</Placemark>
					<Placemark>
						<TimeSpan>
							<begin>2022-04-12</begin>
						</TimeSpan>
						<styleUrl>KmlStyle [strokeColor=java.awt.Color[r=50,g=250,b=50], strokeWidth=3.0, fillColor=null]</styleUrl>
						<LineString>
							<tessellate>1</tessellate>
							<altitudeMode>relativeToGround</altitudeMode>
							<coordinates>103.08245722550288,4.924793676598595,197368.42105263146 103.22548734500168,4.199820276832336,168421.05263157887							</coordinates>
						</LineString>
					</Placemark>
					<Placemark>
						<TimeSpan>
							<begin>2022-04-12</begin>
						</TimeSpan>
						<styleUrl>KmlStyle [strokeColor=java.awt.Color[r=50,g=250,b=50], strokeWidth=3.0, fillColor=null]</styleUrl>
						<LineString>
							<tessellate>1</tessellate>
							<altitudeMode>relativeToGround</altitudeMode>
							<coordinates>103.22548734500168,4.199820276832336,168421.05263157887 103.36879529668569,3.4748527896738706,134210.52631578944							</coordinates>
						</LineString>
					</Placemark>
					<Placemark>
						<TimeSpan>
							<begin>2022-04-12</begin>
						</TimeSpan>
						<styleUrl>KmlStyle [strokeColor=java.awt.Color[r=50,g=250,b=50], strokeWidth=3.0, fillColor=null]</styleUrl>
						<LineString>
							<tessellate>1</tessellate>
							<altitudeMode>relativeToGround</altitudeMode>
							<coordinates>103.36879529668569,3.4748527896738706,134210.52631578944 103.51233782170986,2.749891698763265,94736.84210526303							</coordinates>
						</LineString>
					</Placemark>
					<Placemark>
						<TimeSpan>
							<begin>2022-04-12</begin>
						</TimeSpan>
						<styleUrl>KmlStyle [strokeColor=java.awt.Color[r=50,g=250,b=50], strokeWidth=3.0, fillColor=null]</styleUrl>
						<LineString>
							<tessellate>1</tessellate>
							<altitudeMode>relativeToGround</altitudeMode>
							<coordinates>103.51233782170986,2.749891698763265,94736.84210526303 103.65607385684802,2.024937954265991,49999.99999999988							</coordinates>
						</LineString>
					</Placemark>
					<Placemark>
						<TimeSpan>
							<begin>2022-04-12</begin>
						</TimeSpan>
						<styleUrl>KmlStyle [strokeColor=java.awt.Color[r=50,g=250,b=50], strokeWidth=3.0, fillColor=null]</styleUrl>
						<LineString>
							<tessellate>1</tessellate>
							<altitudeMode>relativeToGround</altitudeMode>
							<coordinates>103.65607385684802,2.024937954265991,49999.99999999988 103.8,1.3,-2.3283064365386963E-10							</coordinates>
						</LineString>
					</Placemark>
				</Folder>
				<Folder>
					<name>THA to ARG</name>
					<description></description>
					<Placemark>
						<TimeSpan>
							<begin>2022-04-12</begin>
						</TimeSpan>
						<styleUrl>KmlStyle [strokeColor=java.awt.Color[r=50,g=250,b=50], strokeWidth=3.0, fillColor=null]</styleUrl>
						<LineString>
							<tessellate>1</tessellate>
							<altitudeMode>relativeToGround</altitudeMode>
							<coordinates>101.0,15.8,0.0 94.62415540505253,12.952397959609112,50000.0							</coordinates>
						</LineString>
					</Placemark>
					<Placemark>
						<TimeSpan>
							<begin>2022-04-12</begin>
						</TimeSpan>
						<styleUrl>KmlStyle [strokeColor=java.awt.Color[r=50,g=250,b=50], strokeWidth=3.0, fillColor=null]</styleUrl>
						<LineString>
							<tessellate>1</tessellate>
							<altitudeMode>relativeToGround</altitudeMode>
							<coordinates>94.62415540505253,12.952397959609112,50000.0 87.93000560323671,10.136744441711876,94736.84210526316							</coordinates>
						</LineString>
					</Placemark>
					<Placemark>
						<TimeSpan>
							<begin>2022-04-12</begin>
						</TimeSpan>
						<styleUrl>KmlStyle [strokeColor=java.awt.Color[r=50,g=250,b=50], strokeWidth=3.0, fillColor=null]</styleUrl>
						<LineString>
							<tessellate>1</tessellate>
							<altitudeMode>relativeToGround</altitudeMode>
							<coordinates>87.93000560323671,10.136744441711876,94736.84210526316 80.92804849499245,7.352651082539231,134210.52631578947							</coordinates>
						</LineString>
					</Placemark>
					<Placemark>
						<TimeSpan>
							<begin>2022-04-12</begin>
						</TimeSpan>
						<styleUrl>KmlStyle [strokeColor=java.awt.Color[r=50,g=250,b=50], strokeWidth=3.0, fillColor=null]</styleUrl>
						<LineString>
							<tessellate>1</tessellate>
							<altitudeMode>relativeToGround</altitudeMode>
							<coordinates>80.92804849499245,7.352651082539231,134210.52631578947 73.63088586910571,4.599458059319051,168421.05263157893							</coordinates>
						</LineString>
					</Placemark>
					<Placemark>
						<TimeSpan>
							<begin>2022-04-12</begin>
						</TimeSpan>
						<styleUrl>KmlStyle [strokeColor=java.awt.Color[r=50,g=250,b=50], strokeWidth=3.0, fillColor=null]</styleUrl>
						<LineString>
							<tessellate>1</tessellate>
							<altitudeMode>relativeToGround</altitudeMode>
							<coordinates>73.63088586910571,4.599458059319051,168421.05263157893 66.05326128428963,1.8762027463293627,197368.42105263154							</coordinates>
						</LineString>
					</Placemark>
					<Placemark>
						<TimeSpan>
							<begin>2022-04-12</begin>
						</TimeSpan>
						<styleUrl>KmlStyle [strokeColor=java.awt.Color[r=50,g=250,b=50], strokeWidth=3.0, fillColor=null]</styleUrl>
						<LineString>
							<tessellate>1</tessellate>
							<altitudeMode>relativeToGround</altitudeMode>
							<coordinates>66.05326128428963,1.8762027463293627,197368.42105263154 58.21209355974352,-0.8184150274980255,221052.63157894736							</coordinates>
						</LineString>
					</Placemark>
					<Placemark>
						<TimeSpan>
							<begin>2022-04-12</begin>
						</TimeSpan>
						<styleUrl>KmlStyle [strokeColor=java.awt.Color[r=50,g=250,b=50], strokeWidth=3.0, fillColor=null]</styleUrl>
						<LineString>
							<tessellate>1</tessellate>
							<altitudeMode>relativeToGround</altitudeMode>
							<coordinates>58.21209355974352,-0.8184150274980255,221052.63157894736 50.12650847742764,-3.486072893763878,239473.6842105263							</coordinates>
						</LineString>
					</Placemark>
					<Placemark>
						<TimeSpan>
							<begin>2022-04-12</begin>
						</TimeSpan>
						<styleUrl>KmlStyle [strokeColor=java.awt.Color[r=50,g=250,b=50], strokeWidth=3.0, fillColor=null]</styleUrl>
						<LineString>
							<tessellate>1</tessellate>
							<altitudeMode>relativeToGround</altitudeMode>
							<coordinates>50.12650847742764,-3.486072893763878,239473.6842105263 41.817872325664965,-6.128873655504044,252631.5789473684							</coordinates>
						</LineString>
					</Placemark>
					<Placemark>
						<TimeSpan>
							<begin>2022-04-12</begin>
						</TimeSpan>
						<styleUrl>KmlStyle [strokeColor=java.awt.Color[r=50,g=250,b=50], strokeWidth=3.0, fillColor=null]</styleUrl>
						<LineString>
							<tessellate>1</tessellate>
							<altitudeMode>relativeToGround</altitudeMode>
							<coordinates>41.817872325664965,-6.128873655504044,252631.5789473684 33.30983229471443,-8.749404746319614,260526.31578947365							</coordinates>
						</LineString>
					</Placemark>
					<Placemark>
						<TimeSpan>
							<begin>2022-04-12</begin>
						</TimeSpan>
						<styleUrl>KmlStyle [strokeColor=java.awt.Color[r=50,g=250,b=50], strokeWidth=3.0, fillColor=null]</styleUrl>
						<LineString>
							<tessellate>1</tessellate>
							<altitudeMode>relativeToGround</altitudeMode>
							<coordinates>33.30983229471443,-8.749404746319614,260526.31578947365 24.62837072553212,-11.350815545658444,263157.894736842							</coordinates>
						</LineString>
					</Placemark>
					<Placemark>
						<TimeSpan>
							<begin>2022-04-12</begin>
						</TimeSpan>
						<styleUrl>KmlStyle [strokeColor=java.awt.Color[r=50,g=250,b=50], strokeWidth=3.0, fillColor=null]</styleUrl>
						<LineString>
							<tessellate>1</tessellate>
							<altitudeMode>relativeToGround</altitudeMode>
							<coordinates>24.62837072553212,-11.350815545658444,263157.894736842 15.801883299199893,-13.936922295434652,260526.3157894736							</coordinates>
						</LineString>
					</Placemark>
					<Placemark>
						<TimeSpan>
							<begin>2022-04-12</begin>
						</TimeSpan>
						<styleUrl>KmlStyle [strokeColor=java.awt.Color[r=50,g=250,b=50], strokeWidth=3.0, fillColor=null]</styleUrl>
						<LineString>
							<tessellate>1</tessellate>
							<altitudeMode>relativeToGround</altitudeMode>
							<coordinates>15.801883299199893,-13.936922295434652,260526.3157894736 6.861296399995325,-16.512356793864086,252631.57894736837							</coordinates>
						</LineString>
					</Placemark>
					<Placemark>
						<TimeSpan>
							<begin>2022-04-12</begin>
						</TimeSpan>
						<styleUrl>KmlStyle [strokeColor=java.awt.Color[r=50,g=250,b=50], strokeWidth=3.0, fillColor=null]</styleUrl>
						<LineString>
							<tessellate>1</tessellate>
							<altitudeMode>relativeToGround</altitudeMode>
							<coordinates>6.861296399995325,-16.512356793864086,252631.57894736837 -2.159751893744441,-19.082787050021622,239473.68421052623							</coordinates>
						</LineString>
					</Placemark>
					<Placemark>
						<TimeSpan>
							<begin>2022-04-12</begin>
						</TimeSpan>
						<styleUrl>KmlStyle [strokeColor=java.awt.Color[r=50,g=250,b=50], strokeWidth=3.0, fillColor=null]</styleUrl>
						<LineString>
							<tessellate>1</tessellate>
							<altitudeMode>relativeToGround</altitudeMode>
							<coordinates>-2.159751893744441,-19.082787050021622,239473.68421052623 -11.224624914913859,-21.655262017867912,221052.6315789473							</coordinates>
						</LineString>
					</Placemark>
					<Placemark>
						<TimeSpan>
							<begin>2022-04-12</begin>
						</TimeSpan>
						<styleUrl>KmlStyle [strokeColor=java.awt.Color[r=50,g=250,b=50], strokeWidth=3.0, fillColor=null]</styleUrl>
						<LineString>
							<tessellate>1</tessellate>
							<altitudeMode>relativeToGround</altitudeMode>
							<coordinates>-11.224624914913859,-21.655262017867912,221052.6315789473 -20.293214817394254,-24.23878423373603,197368.42105263146							</coordinates>
						</LineString>
					</Placemark>
					<Placemark>
						<TimeSpan>
							<begin>2022-04-12</begin>
						</TimeSpan>
						<styleUrl>KmlStyle [strokeColor=java.awt.Color[r=50,g=250,b=50], strokeWidth=3.0, fillColor=null]</styleUrl>
						<LineString>
							<tessellate>1</tessellate>
							<altitudeMode>relativeToGround</altitudeMode>
							<coordinates>-20.293214817394254,-24.23878423373603,197368.42105263146 -29.3211168342344,-26.845337908370187,168421.05263157887							</coordinates>
						</LineString>
					</Placemark>
					<Placemark>
						<TimeSpan>
							<begin>2022-04-12</begin>
						</TimeSpan>
						<styleUrl>KmlStyle [strokeColor=java.awt.Color[r=50,g=250,b=50], strokeWidth=3.0, fillColor=null]</styleUrl>
						<LineString>
							<tessellate>1</tessellate>
							<altitudeMode>relativeToGround</altitudeMode>
							<coordinates>-29.3211168342344,-26.845337908370187,168421.05263157887 -38.258048007232,-29.491939212782402,134210.52631578944							</coordinates>
						</LineString>
					</Placemark>
					<Placemark>
						<TimeSpan>
							<begin>2022-04-12</begin>
						</TimeSpan>
						<styleUrl>KmlStyle [strokeColor=java.awt.Color[r=50,g=250,b=50], strokeWidth=3.0, fillColor=null]</styleUrl>
						<LineString>
							<tessellate>1</tessellate>
							<altitudeMode>relativeToGround</altitudeMode>
							<coordinates>-38.258048007232,-29.491939212782402,134210.52631578944 -47.04434432312176,-32.20540224327638,94736.84210526303							</coordinates>
						</LineString>
					</Placemark>
					<Placemark>
						<TimeSpan>
							<begin>2022-04-12</begin>
						</TimeSpan>
						<styleUrl>KmlStyle [strokeColor=java.awt.Color[r=50,g=250,b=50], strokeWidth=3.0, fillColor=null]</styleUrl>
						<LineString>
							<tessellate>1</tessellate>
							<altitudeMode>relativeToGround</altitudeMode>
							<coordinates>-47.04434432312176,-32.20540224327638,94736.84210526303 -55.60101369071949,-35.03656487086804,49999.99999999988							</coordinates>
						</LineString>
					</Placemark>
					<Placemark>
						<TimeSpan>
							<begin>2022-04-12</begin>
						</TimeSpan>
						<styleUrl>KmlStyle [strokeColor=java.awt.Color[r=50,g=250,b=50], strokeWidth=3.0, fillColor=null]</styleUrl>
						<LineString>
							<tessellate>1</tessellate>
							<altitudeMode>relativeToGround</altitudeMode>
							<coordinates>-55.60101369071949,-35.03656487086804,49999.99999999988 -63.6,-38.4,-2.3283064365386963E-10							</coordinates>
						</LineString>
					</Placemark>
				</Folder>
				<Folder>
					<name>THA to SKO</name>
					<description></description>
					<Placemark>
						<TimeSpan>
							<begin>2022-04-12</begin>
						</TimeSpan>
						<styleUrl>KmlStyle [strokeColor=java.awt.Color[r=50,g=250,b=50], strokeWidth=3.0, fillColor=null]</styleUrl>
						<LineString>
							<tessellate>1</tessellate>
							<altitudeMode>relativeToGround</altitudeMode>
							<coordinates>101.0,15.8,0.0 102.37052077435933,16.80137186104177,50000.0							</coordinates>
						</LineString>
					</Placemark>
					<Placemark>
						<TimeSpan>
							<begin>2022-04-12</begin>
						</TimeSpan>
						<styleUrl>KmlStyle [strokeColor=java.awt.Color[r=50,g=250,b=50], strokeWidth=3.0, fillColor=null]</styleUrl>
						<LineString>
							<tessellate>1</tessellate>
							<altitudeMode>relativeToGround</altitudeMode>
							<coordinates>102.37052077435933,16.80137186104177,50000.0 103.74355268916102,17.80273225760683,94736.84210526316							</coordinates>
						</LineString>
					</Placemark>
					<Placemark>
						<TimeSpan>
							<begin>2022-04-12</begin>
						</TimeSpan>
						<styleUrl>KmlStyle [strokeColor=java.awt.Color[r=50,g=250,b=50], strokeWidth=3.0, fillColor=null]</styleUrl>
						<LineString>
							<tessellate>1</tessellate>
							<altitudeMode>relativeToGround</altitudeMode>
							<coordinates>103.74355268916102,17.80273225760683,94736.84210526316 105.11825901019654,18.804107489607276,134210.52631578947							</coordinates>
						</LineString>
					</Placemark>
					<Placemark>
						<TimeSpan>
							<begin>2022-04-12</begin>
						</TimeSpan>
						<styleUrl>KmlStyle [strokeColor=java.awt.Color[r=50,g=250,b=50], strokeWidth=3.0, fillColor=null]</styleUrl>
						<LineString>
							<tessellate>1</tessellate>
							<altitudeMode>relativeToGround</altitudeMode>
							<coordinates>105.11825901019654,18.804107489607276,134210.52631578947 106.49378076237032,19.805526468264215,168421.05263157893							</coordinates>
						</LineString>
					</Placemark>
					<Placemark>
						<TimeSpan>
							<begin>2022-04-12</begin>
						</TimeSpan>
						<styleUrl>KmlStyle [strokeColor=java.awt.Color[r=50,g=250,b=50], strokeWidth=3.0, fillColor=null]</styleUrl>
						<LineString>
							<tessellate>1</tessellate>
							<altitudeMode>relativeToGround</altitudeMode>
							<coordinates>106.49378076237032,19.805526468264215,168421.05263157893 107.86923689208156,20.80702113215834,197368.42105263154							</coordinates>
						</LineString>
					</Placemark>
					<Placemark>
						<TimeSpan>
							<begin>2022-04-12</begin>
						</TimeSpan>
						<styleUrl>KmlStyle [strokeColor=java.awt.Color[r=50,g=250,b=50], strokeWidth=3.0, fillColor=null]</styleUrl>
						<LineString>
							<tessellate>1</tessellate>
							<altitudeMode>relativeToGround</altitudeMode>
							<coordinates>107.86923689208156,20.80702113215834,197368.42105263154 109.24372437066803,21.808626974194528,221052.63157894736							</coordinates>
						</LineString>
					</Placemark>
					<Placemark>
						<TimeSpan>
							<begin>2022-04-12</begin>
						</TimeSpan>
						<styleUrl>KmlStyle [strokeColor=java.awt.Color[r=50,g=250,b=50], strokeWidth=3.0, fillColor=null]</styleUrl>
						<LineString>
							<tessellate>1</tessellate>
							<altitudeMode>relativeToGround</altitudeMode>
							<coordinates>109.24372437066803,21.808626974194528,221052.63157894736 110.61631819304459,22.81038371932892,239473.6842105263							</coordinates>
						</LineString>
					</Placemark>
					<Placemark>
						<TimeSpan>
							<begin>2022-04-12</begin>
						</TimeSpan>
						<styleUrl>KmlStyle [strokeColor=java.awt.Color[r=50,g=250,b=50], strokeWidth=3.0, fillColor=null]</styleUrl>
						<LineString>
							<tessellate>1</tessellate>
							<altitudeMode>relativeToGround</altitudeMode>
							<coordinates>110.61631819304459,22.81038371932892,239473.6842105263 111.98607120310805,23.812336211271667,252631.5789473684							</coordinates>
						</LineString>
					</Placemark>
					<Placemark>
						<TimeSpan>
							<begin>2022-04-12</begin>
						</TimeSpan>
						<styleUrl>KmlStyle [strokeColor=java.awt.Color[r=50,g=250,b=50], strokeWidth=3.0, fillColor=null]</styleUrl>
						<LineString>
							<tessellate>1</tessellate>
							<altitudeMode>relativeToGround</altitudeMode>
							<coordinates>111.98607120310805,23.812336211271667,252631.5789473684 113.35201364180848,24.814535595434798,260526.31578947365							</coordinates>
						</LineString>
					</Placemark>
					<Placemark>
						<TimeSpan>
							<begin>2022-04-12</begin>
						</TimeSpan>
						<styleUrl>KmlStyle [strokeColor=java.awt.Color[r=50,g=250,b=50], strokeWidth=3.0, fillColor=null]</styleUrl>
						<LineString>
							<tessellate>1</tessellate>
							<altitudeMode>relativeToGround</altitudeMode>
							<coordinates>113.35201364180848,24.814535595434798,260526.31578947365 114.71315225550428,25.817040932905353,263157.894736842							</coordinates>
						</LineString>
					</Placemark>
					<Placemark>
						<TimeSpan>
							<begin>2022-04-12</begin>
						</TimeSpan>
						<styleUrl>KmlStyle [strokeColor=java.awt.Color[r=50,g=250,b=50], strokeWidth=3.0, fillColor=null]</styleUrl>
						<LineString>
							<tessellate>1</tessellate>
							<altitudeMode>relativeToGround</altitudeMode>
							<coordinates>114.71315225550428,25.817040932905353,263157.894736842 116.06846870327,26.81992146092723,260526.3157894736							</coordinates>
						</LineString>
					</Placemark>
					<Placemark>
						<TimeSpan>
							<begin>2022-04-12</begin>
						</TimeSpan>
						<styleUrl>KmlStyle [strokeColor=java.awt.Color[r=50,g=250,b=50], strokeWidth=3.0, fillColor=null]</styleUrl>
						<LineString>
							<tessellate>1</tessellate>
							<altitudeMode>relativeToGround</altitudeMode>
							<coordinates>116.06846870327,26.81992146092723,260526.3157894736 117.4169168261225,27.82325985872937,252631.57894736837							</coordinates>
						</LineString>
					</Placemark>
					<Placemark>
						<TimeSpan>
							<begin>2022-04-12</begin>
						</TimeSpan>
						<styleUrl>KmlStyle [strokeColor=java.awt.Color[r=50,g=250,b=50], strokeWidth=3.0, fillColor=null]</styleUrl>
						<LineString>
							<tessellate>1</tessellate>
							<altitudeMode>relativeToGround</altitudeMode>
							<coordinates>117.4169168261225,27.82325985872937,252631.57894736837 118.7574180119913,28.827157146089576,239473.68421052623							</coordinates>
						</LineString>
					</Placemark>
					<Placemark>
						<TimeSpan>
							<begin>2022-04-12</begin>
						</TimeSpan>
						<styleUrl>KmlStyle [strokeColor=java.awt.Color[r=50,g=250,b=50], strokeWidth=3.0, fillColor=null]</styleUrl>
						<LineString>
							<tessellate>1</tessellate>
							<altitudeMode>relativeToGround</altitudeMode>
							<coordinates>118.7574180119913,28.827157146089576,239473.68421052623 120.08885323248515,29.83174037862443,221052.6315789473							</coordinates>
						</LineString>
					</Placemark>
					<Placemark>
						<TimeSpan>
							<begin>2022-04-12</begin>
						</TimeSpan>
						<styleUrl>KmlStyle [strokeColor=java.awt.Color[r=50,g=250,b=50], strokeWidth=3.0, fillColor=null]</styleUrl>
						<LineString>
							<tessellate>1</tessellate>
							<altitudeMode>relativeToGround</altitudeMode>
							<coordinates>120.08885323248515,29.83174037862443,221052.6315789473 121.41004890315267,30.837175465264938,197368.42105263146							</coordinates>
						</LineString>
					</Placemark>
					<Placemark>
						<TimeSpan>
							<begin>2022-04-12</begin>
						</TimeSpan>
						<styleUrl>KmlStyle [strokeColor=java.awt.Color[r=50,g=250,b=50], strokeWidth=3.0, fillColor=null]</styleUrl>
						<LineString>
							<tessellate>1</tessellate>
							<altitudeMode>relativeToGround</altitudeMode>
							<coordinates>121.41004890315267,30.837175465264938,197368.42105263146 122.71975030202658,31.84369021788254,168421.05263157887							</coordinates>
						</LineString>
					</Placemark>
					<Placemark>
						<TimeSpan>
							<begin>2022-04-12</begin>
						</TimeSpan>
						<styleUrl>KmlStyle [strokeColor=java.awt.Color[r=50,g=250,b=50], strokeWidth=3.0, fillColor=null]</styleUrl>
						<LineString>
							<tessellate>1</tessellate>
							<altitudeMode>relativeToGround</altitudeMode>
							<coordinates>122.71975030202658,31.84369021788254,168421.05263157887 124.01656688791807,32.85162039138147,134210.52631578944							</coordinates>
						</LineString>
					</Placemark>
					<Placemark>
						<TimeSpan>
							<begin>2022-04-12</begin>
						</TimeSpan>
						<styleUrl>KmlStyle [strokeColor=java.awt.Color[r=50,g=250,b=50], strokeWidth=3.0, fillColor=null]</styleUrl>
						<LineString>
							<tessellate>1</tessellate>
							<altitudeMode>relativeToGround</altitudeMode>
							<coordinates>124.01656688791807,32.85162039138147,134210.52631578944 125.29884255675043,33.86151693399166,94736.84210526303							</coordinates>
						</LineString>
					</Placemark>
					<Placemark>
						<TimeSpan>
							<begin>2022-04-12</begin>
						</TimeSpan>
						<styleUrl>KmlStyle [strokeColor=java.awt.Color[r=50,g=250,b=50], strokeWidth=3.0, fillColor=null]</styleUrl>
						<LineString>
							<tessellate>1</tessellate>
							<altitudeMode>relativeToGround</altitudeMode>
							<coordinates>125.29884255675043,33.86151693399166,94736.84210526303 126.56426303533974,34.87446707842196,49999.99999999988							</coordinates>
						</LineString>
					</Placemark>
					<Placemark>
						<TimeSpan>
							<begin>2022-04-12</begin>
						</TimeSpan>
						<styleUrl>KmlStyle [strokeColor=java.awt.Color[r=50,g=250,b=50], strokeWidth=3.0, fillColor=null]</styleUrl>
						<LineString>
							<tessellate>1</tessellate>
							<altitudeMode>relativeToGround</altitudeMode>
							<coordinates>126.56426303533974,34.87446707842196,49999.99999999988 127.8,35.9,-2.3283064365386963E-10							</coordinates>
						</LineString>
					</Placemark>
				</Folder>
				<Folder>
					<name>THA to JPN</name>
					<description></description>
					<Placemark>
						<TimeSpan>
							<begin>2022-04-12</begin>
						</TimeSpan>
						<styleUrl>KmlStyle [strokeColor=java.awt.Color[r=50,g=250,b=50], strokeWidth=3.0, fillColor=null]</styleUrl>
						<LineString>
							<tessellate>1</tessellate>
							<altitudeMode>relativeToGround</altitudeMode>
							<coordinates>101.0,15.8,0.0 102.90205096734888,16.813028743434963,50000.0							</coordinates>
						</LineString>
					</Placemark>
					<Placemark>
						<TimeSpan>
							<begin>2022-04-12</begin>
						</TimeSpan>
						<styleUrl>KmlStyle [strokeColor=java.awt.Color[r=50,g=250,b=50], strokeWidth=3.0, fillColor=null]</styleUrl>
						<LineString>
							<tessellate>1</tessellate>
							<altitudeMode>relativeToGround</altitudeMode>
							<coordinates>102.90205096734888,16.813028743434963,50000.0 104.80783101928499,17.826030958479464,94736.84210526316							</coordinates>
						</LineString>
					</Placemark>
					<Placemark>
						<TimeSpan>
							<begin>2022-04-12</begin>
						</TimeSpan>
						<styleUrl>KmlStyle [strokeColor=java.awt.Color[r=50,g=250,b=50], strokeWidth=3.0, fillColor=null]</styleUrl>
						<LineString>
							<tessellate>1</tessellate>
							<altitudeMode>relativeToGround</altitudeMode>
							<coordinates>104.80783101928499,17.826030958479464,94736.84210526316 106.71615448657752,18.839057632196468,134210.52631578947							</coordinates>
						</LineString>
					</Placemark>
					<Placemark>
						<TimeSpan>
							<begin>2022-04-12</begin>
						</TimeSpan>
						<styleUrl>KmlStyle [strokeColor=java.awt.Color[r=50,g=250,b=50], strokeWidth=3.0, fillColor=null]</styleUrl>
						<LineString>
							<tessellate>1</tessellate>
							<altitudeMode>relativeToGround</altitudeMode>
							<coordinates>106.71615448657752,18.839057632196468,134210.52631578947 108.62580324125463,19.852164800986436,168421.05263157893							</coordinates>
						</LineString>
					</Placemark>
					<Placemark>
						<TimeSpan>
							<begin>2022-04-12</begin>
						</TimeSpan>
						<styleUrl>KmlStyle [strokeColor=java.awt.Color[r=50,g=250,b=50], strokeWidth=3.0, fillColor=null]</styleUrl>
						<LineString>
							<tessellate>1</tessellate>
							<altitudeMode>relativeToGround</altitudeMode>
							<coordinates>108.62580324125463,19.852164800986436,168421.05263157893 110.53552680305822,20.86541435268951,197368.42105263154							</coordinates>
						</LineString>
					</Placemark>
					<Placemark>
						<TimeSpan>
							<begin>2022-04-12</begin>
						</TimeSpan>
						<styleUrl>KmlStyle [strokeColor=java.awt.Color[r=50,g=250,b=50], strokeWidth=3.0, fillColor=null]</styleUrl>
						<LineString>
							<tessellate>1</tessellate>
							<altitudeMode>relativeToGround</altitudeMode>
							<coordinates>110.53552680305822,20.86541435268951,197368.42105263154 112.44404234460967,21.87887504247835,221052.63157894736							</coordinates>
						</LineString>
					</Placemark>
					<Placemark>
						<TimeSpan>
							<begin>2022-04-12</begin>
						</TimeSpan>
						<styleUrl>KmlStyle [strokeColor=java.awt.Color[r=50,g=250,b=50], strokeWidth=3.0, fillColor=null]</styleUrl>
						<LineString>
							<tessellate>1</tessellate>
							<altitudeMode>relativeToGround</altitudeMode>
							<coordinates>112.44404234460967,21.87887504247835,221052.63157894736 114.35003452635081,22.892623799348176,239473.6842105263							</coordinates>
						</LineString>
					</Placemark>
					<Placemark>
						<TimeSpan>
							<begin>2022-04-12</begin>
						</TimeSpan>
						<styleUrl>KmlStyle [strokeColor=java.awt.Color[r=50,g=250,b=50], strokeWidth=3.0, fillColor=null]</styleUrl>
						<LineString>
							<tessellate>1</tessellate>
							<altitudeMode>relativeToGround</altitudeMode>
							<coordinates>114.35003452635081,22.892623799348176,239473.6842105263 116.25215505884398,23.906747435406796,252631.5789473684							</coordinates>
						</LineString>
					</Placemark>
					<Placemark>
						<TimeSpan>
							<begin>2022-04-12</begin>
						</TimeSpan>
						<styleUrl>KmlStyle [strokeColor=java.awt.Color[r=50,g=250,b=50], strokeWidth=3.0, fillColor=null]</styleUrl>
						<LineString>
							<tessellate>1</tessellate>
							<altitudeMode>relativeToGround</altitudeMode>
							<coordinates>116.25215505884398,23.906747435406796,252631.5789473684 118.14902183717237,24.921344926170015,260526.31578947365							</coordinates>
						</LineString>
					</Placemark>
					<Placemark>
						<TimeSpan>
							<begin>2022-04-12</begin>
						</TimeSpan>
						<styleUrl>KmlStyle [strokeColor=java.awt.Color[r=50,g=250,b=50], strokeWidth=3.0, fillColor=null]</styleUrl>
						<LineString>
							<tessellate>1</tessellate>
							<altitudeMode>relativeToGround</altitudeMode>
							<coordinates>118.14902183717237,24.921344926170015,260526.31578947365 120.03921740601302,25.936530521637323,263157.894736842							</coordinates>
						</LineString>
					</Placemark>
					<Placemark>
						<TimeSpan>
							<begin>2022-04-12</begin>
						</TimeSpan>
						<styleUrl>KmlStyle [strokeColor=java.awt.Color[r=50,g=250,b=50], strokeWidth=3.0, fillColor=null]</styleUrl>
						<LineString>
							<tessellate>1</tessellate>
							<altitudeMode>relativeToGround</altitudeMode>
							<coordinates>120.03921740601302,25.936530521637323,263157.894736842 121.92128636794243,26.952438103466164,260526.3157894736							</coordinates>
						</LineString>
					</Placemark>
					<Placemark>
						<TimeSpan>
							<begin>2022-04-12</begin>
						</TimeSpan>
						<styleUrl>KmlStyle [strokeColor=java.awt.Color[r=50,g=250,b=50], strokeWidth=3.0, fillColor=null]</styleUrl>
						<LineString>
							<tessellate>1</tessellate>
							<altitudeMode>relativeToGround</altitudeMode>
							<coordinates>121.92128636794243,26.952438103466164,260526.3157894736 123.79373108877657,27.969227479850296,252631.57894736837							</coordinates>
						</LineString>
					</Placemark>
					<Placemark>
						<TimeSpan>
							<begin>2022-04-12</begin>
						</TimeSpan>
						<styleUrl>KmlStyle [strokeColor=java.awt.Color[r=50,g=250,b=50], strokeWidth=3.0, fillColor=null]</styleUrl>
						<LineString>
							<tessellate>1</tessellate>
							<altitudeMode>relativeToGround</altitudeMode>
							<coordinates>123.79373108877657,27.969227479850296,252631.57894736837 125.65500456999551,28.98709382728385,239473.68421052623							</coordinates>
						</LineString>
					</Placemark>
					<Placemark>
						<TimeSpan>
							<begin>2022-04-12</begin>
						</TimeSpan>
						<styleUrl>KmlStyle [strokeColor=java.awt.Color[r=50,g=250,b=50], strokeWidth=3.0, fillColor=null]</styleUrl>
						<LineString>
							<tessellate>1</tessellate>
							<altitudeMode>relativeToGround</altitudeMode>
							<coordinates>125.65500456999551,28.98709382728385,239473.68421052623 127.50349839341767,30.006282522558465,221052.6315789473							</coordinates>
						</LineString>
					</Placemark>
					<Placemark>
						<TimeSpan>
							<begin>2022-04-12</begin>
						</TimeSpan>
						<styleUrl>KmlStyle [strokeColor=java.awt.Color[r=50,g=250,b=50], strokeWidth=3.0, fillColor=null]</styleUrl>
						<LineString>
							<tessellate>1</tessellate>
							<altitudeMode>relativeToGround</altitudeMode>
							<coordinates>127.50349839341767,30.006282522558465,221052.6315789473 129.3375215579133,31.02711384674574,197368.42105263146							</coordinates>
						</LineString>
					</Placemark>
					<Placemark>
						<TimeSpan>
							<begin>2022-04-12</begin>
						</TimeSpan>
						<styleUrl>KmlStyle [strokeColor=java.awt.Color[r=50,g=250,b=50], strokeWidth=3.0, fillColor=null]</styleUrl>
						<LineString>
							<tessellate>1</tessellate>
							<altitudeMode>relativeToGround</altitudeMode>
							<coordinates>129.3375215579133,31.02711384674574,197368.42105263146 131.15526103441996,32.05002740915732,168421.05263157887							</coordinates>
						</LineString>
					</Placemark>
					<Placemark>
						<TimeSpan>
							<begin>2022-04-12</begin>
						</TimeSpan>
						<styleUrl>KmlStyle [strokeColor=java.awt.Color[r=50,g=250,b=50], strokeWidth=3.0, fillColor=null]</styleUrl>
						<LineString>
							<tessellate>1</tessellate>
							<altitudeMode>relativeToGround</altitudeMode>
							<coordinates>131.15526103441996,32.05002740915732,168421.05263157887 132.9547011616788,33.07567087867308,134210.52631578944							</coordinates>
						</LineString>
					</Placemark>
					<Placemark>
						<TimeSpan>
							<begin>2022-04-12</begin>
						</TimeSpan>
						<styleUrl>KmlStyle [strokeColor=java.awt.Color[r=50,g=250,b=50], strokeWidth=3.0, fillColor=null]</styleUrl>
						<LineString>
							<tessellate>1</tessellate>
							<altitudeMode>relativeToGround</altitudeMode>
							<coordinates>132.9547011616788,33.07567087867308,134210.52631578944 134.73343341052527,34.105106676063876,94736.84210526303							</coordinates>
						</LineString>
					</Placemark>
					<Placemark>
						<TimeSpan>
							<begin>2022-04-12</begin>
						</TimeSpan>
						<styleUrl>KmlStyle [strokeColor=java.awt.Color[r=50,g=250,b=50], strokeWidth=3.0, fillColor=null]</styleUrl>
						<LineString>
							<tessellate>1</tessellate>
							<altitudeMode>relativeToGround</altitudeMode>
							<coordinates>134.73343341052527,34.105106676063876,94736.84210526303 136.48808320706294,35.140430753014755,49999.99999999988							</coordinates>
						</LineString>
					</Placemark>
					<Placemark>
						<TimeSpan>
							<begin>2022-04-12</begin>
						</TimeSpan>
						<styleUrl>KmlStyle [strokeColor=java.awt.Color[r=50,g=250,b=50], strokeWidth=3.0, fillColor=null]</styleUrl>
						<LineString>
							<tessellate>1</tessellate>
							<altitudeMode>relativeToGround</altitudeMode>
							<coordinates>136.48808320706294,35.140430753014755,49999.99999999988 138.2,36.2,-2.3283064365386963E-10							</coordinates>
						</LineString>
					</Placemark>
				</Folder>
				<Folder>
					<name>THA to CHL</name>
					<description></description>
					<Placemark>
						<TimeSpan>
							<begin>2022-04-12</begin>
						</TimeSpan>
						<styleUrl>KmlStyle [strokeColor=java.awt.Color[r=50,g=250,b=50], strokeWidth=3.0, fillColor=null]</styleUrl>
						<LineString>
							<tessellate>1</tessellate>
							<altitudeMode>relativeToGround</altitudeMode>
							<coordinates>101.0,15.8,0.0 94.19090385528274,13.075378386313657,50000.0							</coordinates>
						</LineString>
					</Placemark>
					<Placemark>
						<TimeSpan>
							<begin>2022-04-12</begin>
						</TimeSpan>
						<styleUrl>KmlStyle [strokeColor=java.awt.Color[r=50,g=250,b=50], strokeWidth=3.0, fillColor=null]</styleUrl>
						<LineString>
							<tessellate>1</tessellate>
							<altitudeMode>relativeToGround</altitudeMode>
							<coordinates>94.19090385528274,13.075378386313657,50000.0 87.06506667552031,10.385313138420218,94736.84210526316							</coordinates>
						</LineString>
					</Placemark>
					<Placemark>
						<TimeSpan>
							<begin>2022-04-12</begin>
						</TimeSpan>
						<styleUrl>KmlStyle [strokeColor=java.awt.Color[r=50,g=250,b=50], strokeWidth=3.0, fillColor=null]</styleUrl>
						<LineString>
							<tessellate>1</tessellate>
							<altitudeMode>relativeToGround</altitudeMode>
							<coordinates>87.06506667552031,10.385313138420218,94736.84210526316 79.63474628166114,7.729356726111483,134210.52631578947							</coordinates>
						</LineString>
					</Placemark>
					<Placemark>
						<TimeSpan>
							<begin>2022-04-12</begin>
						</TimeSpan>
						<styleUrl>KmlStyle [strokeColor=java.awt.Color[r=50,g=250,b=50], strokeWidth=3.0, fillColor=null]</styleUrl>
						<LineString>
							<tessellate>1</tessellate>
							<altitudeMode>relativeToGround</altitudeMode>
							<coordinates>79.63474628166114,7.729356726111483,134210.52631578947 71.91413964338831,5.1067810085592935,168421.05263157893							</coordinates>
						</LineString>
					</Placemark>
					<Placemark>
						<TimeSpan>
							<begin>2022-04-12</begin>
						</TimeSpan>
						<styleUrl>KmlStyle [strokeColor=java.awt.Color[r=50,g=250,b=50], strokeWidth=3.0, fillColor=null]</styleUrl>
						<LineString>
							<tessellate>1</tessellate>
							<altitudeMode>relativeToGround</altitudeMode>
							<coordinates>71.91413964338831,5.1067810085592935,168421.05263157893 63.91937266224182,2.5165477882332823,197368.42105263154							</coordinates>
						</LineString>
					</Placemark>
					<Placemark>
						<TimeSpan>
							<begin>2022-04-12</begin>
						</TimeSpan>
						<styleUrl>KmlStyle [strokeColor=java.awt.Color[r=50,g=250,b=50], strokeWidth=3.0, fillColor=null]</styleUrl>
						<LineString>
							<tessellate>1</tessellate>
							<altitudeMode>relativeToGround</altitudeMode>
							<coordinates>63.91937266224182,2.5165477882332823,197368.42105263154 55.668485297698226,-0.04272410303884776,221052.63157894736							</coordinates>
						</LineString>
					</Placemark>
					<Placemark>
						<TimeSpan>
							<begin>2022-04-12</begin>
						</TimeSpan>
						<styleUrl>KmlStyle [strokeColor=java.awt.Color[r=50,g=250,b=50], strokeWidth=3.0, fillColor=null]</styleUrl>
						<LineString>
							<tessellate>1</tessellate>
							<altitudeMode>relativeToGround</altitudeMode>
							<coordinates>55.668485297698226,-0.04272410303884776,221052.63157894736 47.18141535913189,-2.5727971351931624,239473.6842105263							</coordinates>
						</LineString>
					</Placemark>
					<Placemark>
						<TimeSpan>
							<begin>2022-04-12</begin>
						</TimeSpan>
						<styleUrl>KmlStyle [strokeColor=java.awt.Color[r=50,g=250,b=50], strokeWidth=3.0, fillColor=null]</styleUrl>
						<LineString>
							<tessellate>1</tessellate>
							<altitudeMode>relativeToGround</altitudeMode>
							<coordinates>47.18141535913189,-2.5727971351931624,239473.6842105263 38.479985253590016,-5.075861685030951,252631.5789473684							</coordinates>
						</LineString>
					</Placemark>
					<Placemark>
						<TimeSpan>
							<begin>2022-04-12</begin>
						</TimeSpan>
						<styleUrl>KmlStyle [strokeColor=java.awt.Color[r=50,g=250,b=50], strokeWidth=3.0, fillColor=null]</styleUrl>
						<LineString>
							<tessellate>1</tessellate>
							<altitudeMode>relativeToGround</altitudeMode>
							<coordinates>38.479985253590016,-5.075861685030951,252631.5789473684 29.587897267110154,-7.554595188695001,260526.31578947365							</coordinates>
						</LineString>
					</Placemark>
					<Placemark>
						<TimeSpan>
							<begin>2022-04-12</begin>
						</TimeSpan>
						<styleUrl>KmlStyle [strokeColor=java.awt.Color[r=50,g=250,b=50], strokeWidth=3.0, fillColor=null]</styleUrl>
						<LineString>
							<tessellate>1</tessellate>
							<altitudeMode>relativeToGround</altitudeMode>
							<coordinates>29.587897267110154,-7.554595188695001,260526.31578947365 20.530744816507607,-10.012240408041436,263157.894736842							</coordinates>
						</LineString>
					</Placemark>
					<Placemark>
						<TimeSpan>
							<begin>2022-04-12</begin>
						</TimeSpan>
						<styleUrl>KmlStyle [strokeColor=java.awt.Color[r=50,g=250,b=50], strokeWidth=3.0, fillColor=null]</styleUrl>
						<LineString>
							<tessellate>1</tessellate>
							<altitudeMode>relativeToGround</altitudeMode>
							<coordinates>20.530744816507607,-10.012240408041436,263157.894736842 11.336050010400374,-12.452713246162158,260526.3157894736							</coordinates>
						</LineString>
					</Placemark>
					<Placemark>
						<TimeSpan>
							<begin>2022-04-12</begin>
						</TimeSpan>
						<styleUrl>KmlStyle [strokeColor=java.awt.Color[r=50,g=250,b=50], strokeWidth=3.0, fillColor=null]</styleUrl>
						<LineString>
							<tessellate>1</tessellate>
							<altitudeMode>relativeToGround</altitudeMode>
							<coordinates>11.336050010400374,-12.452713246162158,260526.3157894736 2.033342726466128,-14.880757389578848,252631.57894736837							</coordinates>
						</LineString>
					</Placemark>
					<Placemark>
						<TimeSpan>
							<begin>2022-04-12</begin>
						</TimeSpan>
						<styleUrl>KmlStyle [strokeColor=java.awt.Color[r=50,g=250,b=50], strokeWidth=3.0, fillColor=null]</styleUrl>
						<LineString>
							<tessellate>1</tessellate>
							<altitudeMode>relativeToGround</altitudeMode>
							<coordinates>2.033342726466128,-14.880757389578848,252631.57894736837 -7.345694837221147,-17.302175837998707,239473.68421052623							</coordinates>
						</LineString>
					</Placemark>
					<Placemark>
						<TimeSpan>
							<begin>2022-04-12</begin>
						</TimeSpan>
						<styleUrl>KmlStyle [strokeColor=java.awt.Color[r=50,g=250,b=50], strokeWidth=3.0, fillColor=null]</styleUrl>
						<LineString>
							<tessellate>1</tessellate>
							<altitudeMode>relativeToGround</altitudeMode>
							<coordinates>-7.345694837221147,-17.302175837998707,239473.68421052623 -16.766977274085704,-19.72419488018981,221052.6315789473							</coordinates>
						</LineString>
					</Placemark>
					<Placemark>
						<TimeSpan>
							<begin>2022-04-12</begin>
						</TimeSpan>
						<styleUrl>KmlStyle [strokeColor=java.awt.Color[r=50,g=250,b=50], strokeWidth=3.0, fillColor=null]</styleUrl>
						<LineString>
							<tessellate>1</tessellate>
							<altitudeMode>relativeToGround</altitudeMode>
							<coordinates>-16.766977274085704,-19.72419488018981,221052.6315789473 -26.19358240489053,-22.15607119083516,197368.42105263146							</coordinates>
						</LineString>
					</Placemark>
					<Placemark>
						<TimeSpan>
							<begin>2022-04-12</begin>
						</TimeSpan>
						<styleUrl>KmlStyle [strokeColor=java.awt.Color[r=50,g=250,b=50], strokeWidth=3.0, fillColor=null]</styleUrl>
						<LineString>
							<tessellate>1</tessellate>
							<altitudeMode>relativeToGround</altitudeMode>
							<coordinates>-26.19358240489053,-22.15607119083516,197368.42105263146 -35.584976163948845,-24.610184701998687,168421.05263157887							</coordinates>
						</LineString>
					</Placemark>
					<Placemark>
						<TimeSpan>
							<begin>2022-04-12</begin>
						</TimeSpan>
						<styleUrl>KmlStyle [strokeColor=java.awt.Color[r=50,g=250,b=50], strokeWidth=3.0, fillColor=null]</styleUrl>
						<LineString>
							<tessellate>1</tessellate>
							<altitudeMode>relativeToGround</altitudeMode>
							<coordinates>-35.584976163948845,-24.610184701998687,168421.05263157887 -44.89551694427008,-27.104221974174287,134210.52631578944							</coordinates>
						</LineString>
					</Placemark>
					<Placemark>
						<TimeSpan>
							<begin>2022-04-12</begin>
						</TimeSpan>
						<styleUrl>KmlStyle [strokeColor=java.awt.Color[r=50,g=250,b=50], strokeWidth=3.0, fillColor=null]</styleUrl>
						<LineString>
							<tessellate>1</tessellate>
							<altitudeMode>relativeToGround</altitudeMode>
							<coordinates>-44.89551694427008,-27.104221974174287,134210.52631578944 -54.07114809203355,-29.666258506918997,94736.84210526303							</coordinates>
						</LineString>
					</Placemark>
					<Placemark>
						<TimeSpan>
							<begin>2022-04-12</begin>
						</TimeSpan>
						<styleUrl>KmlStyle [strokeColor=java.awt.Color[r=50,g=250,b=50], strokeWidth=3.0, fillColor=null]</styleUrl>
						<LineString>
							<tessellate>1</tessellate>
							<altitudeMode>relativeToGround</altitudeMode>
							<coordinates>-54.07114809203355,-29.666258506918997,94736.84210526303 -63.04006918450117,-32.34994893342497,49999.99999999988							</coordinates>
						</LineString>
					</Placemark>
					<Placemark>
						<TimeSpan>
							<begin>2022-04-12</begin>
						</TimeSpan>
						<styleUrl>KmlStyle [strokeColor=java.awt.Color[r=50,g=250,b=50], strokeWidth=3.0, fillColor=null]</styleUrl>
						<LineString>
							<tessellate>1</tessellate>
							<altitudeMode>relativeToGround</altitudeMode>
							<coordinates>-63.04006918450117,-32.34994893342497,49999.99999999988 -71.5,-35.6,-2.3283064365386963E-10							</coordinates>
						</LineString>
					</Placemark>
				</Folder>
				<Folder>
					<name>THA to VNM</name>
					<description></description>
					<Placemark>
						<TimeSpan>
							<begin>2022-04-12</begin>
						</TimeSpan>
						<styleUrl>KmlStyle [strokeColor=java.awt.Color[r=50,g=250,b=50], strokeWidth=3.0, fillColor=null]</styleUrl>
						<LineString>
							<tessellate>1</tessellate>
							<altitudeMode>relativeToGround</altitudeMode>
							<coordinates>101.0,15.8,0.0 101.35834003158037,15.709701840974105,50000.0							</coordinates>
						</LineString>
					</Placemark>
					<Placemark>
						<TimeSpan>
							<begin>2022-04-12</begin>
						</TimeSpan>
						<styleUrl>KmlStyle [strokeColor=java.awt.Color[r=50,g=250,b=50], strokeWidth=3.0, fillColor=null]</styleUrl>
						<LineString>
							<tessellate>1</tessellate>
							<altitudeMode>relativeToGround</altitudeMode>
							<coordinates>101.35834003158037,15.709701840974105,50000.0 101.71686232146119,15.619420898921206,94736.84210526316							</coordinates>
						</LineString>
					</Placemark>
					<Placemark>
						<TimeSpan>
							<begin>2022-04-12</begin>
						</TimeSpan>
						<styleUrl>KmlStyle [strokeColor=java.awt.Color[r=50,g=250,b=50], strokeWidth=3.0, fillColor=null]</styleUrl>
						<LineString>
							<tessellate>1</tessellate>
							<altitudeMode>relativeToGround</altitudeMode>
							<coordinates>101.71686232146119,15.619420898921206,94736.84210526316 102.07556521286959,15.529157963344757,134210.52631578947							</coordinates>
						</LineString>
					</Placemark>
					<Placemark>
						<TimeSpan>
							<begin>2022-04-12</begin>
						</TimeSpan>
						<styleUrl>KmlStyle [strokeColor=java.awt.Color[r=50,g=250,b=50], strokeWidth=3.0, fillColor=null]</styleUrl>
						<LineString>
							<tessellate>1</tessellate>
							<altitudeMode>relativeToGround</altitudeMode>
							<coordinates>102.07556521286959,15.529157963344757,134210.52631578947 102.43444707181885,15.438913916146443,168421.05263157893							</coordinates>
						</LineString>
					</Placemark>
					<Placemark>
						<TimeSpan>
							<begin>2022-04-12</begin>
						</TimeSpan>
						<styleUrl>KmlStyle [strokeColor=java.awt.Color[r=50,g=250,b=50], strokeWidth=3.0, fillColor=null]</styleUrl>
						<LineString>
							<tessellate>1</tessellate>
							<altitudeMode>relativeToGround</altitudeMode>
							<coordinates>102.43444707181885,15.438913916146443,168421.05263157893 102.79350629158057,15.348689748958524,197368.42105263154							</coordinates>
						</LineString>
					</Placemark>
					<Placemark>
						<TimeSpan>
							<begin>2022-04-12</begin>
						</TimeSpan>
						<styleUrl>KmlStyle [strokeColor=java.awt.Color[r=50,g=250,b=50], strokeWidth=3.0, fillColor=null]</styleUrl>
						<LineString>
							<tessellate>1</tessellate>
							<altitudeMode>relativeToGround</altitudeMode>
							<coordinates>102.79350629158057,15.348689748958524,197368.42105263154 103.15274129834678,15.25848658509887,221052.63157894736							</coordinates>
						</LineString>
					</Placemark>
					<Placemark>
						<TimeSpan>
							<begin>2022-04-12</begin>
						</TimeSpan>
						<styleUrl>KmlStyle [strokeColor=java.awt.Color[r=50,g=250,b=50], strokeWidth=3.0, fillColor=null]</styleUrl>
						<LineString>
							<tessellate>1</tessellate>
							<altitudeMode>relativeToGround</altitudeMode>
							<coordinates>103.15274129834678,15.25848658509887,221052.63157894736 103.5121505585101,15.168305707799751,239473.6842105263							</coordinates>
						</LineString>
					</Placemark>
					<Placemark>
						<TimeSpan>
							<begin>2022-04-12</begin>
						</TimeSpan>
						<styleUrl>KmlStyle [strokeColor=java.awt.Color[r=50,g=250,b=50], strokeWidth=3.0, fillColor=null]</styleUrl>
						<LineString>
							<tessellate>1</tessellate>
							<altitudeMode>relativeToGround</altitudeMode>
							<coordinates>103.5121505585101,15.168305707799751,239473.6842105263 103.87173258818484,15.078148597123645,252631.5789473684							</coordinates>
						</LineString>
					</Placemark>
					<Placemark>
						<TimeSpan>
							<begin>2022-04-12</begin>
						</TimeSpan>
						<styleUrl>KmlStyle [strokeColor=java.awt.Color[r=50,g=250,b=50], strokeWidth=3.0, fillColor=null]</styleUrl>
						<LineString>
							<tessellate>1</tessellate>
							<altitudeMode>relativeToGround</altitudeMode>
							<coordinates>103.87173258818484,15.078148597123645,252631.5789473684 104.23148596590751,14.98801697918601,260526.31578947365							</coordinates>
						</LineString>
					</Placemark>
					<Placemark>
						<TimeSpan>
							<begin>2022-04-12</begin>
						</TimeSpan>
						<styleUrl>KmlStyle [strokeColor=java.awt.Color[r=50,g=250,b=50], strokeWidth=3.0, fillColor=null]</styleUrl>
						<LineString>
							<tessellate>1</tessellate>
							<altitudeMode>relativeToGround</altitudeMode>
							<coordinates>104.23148596590751,14.98801697918601,260526.31578947365 104.59140934996493,14.897912893279699,263157.894736842							</coordinates>
						</LineString>
					</Placemark>
					<Placemark>
						<TimeSpan>
							<begin>2022-04-12</begin>
						</TimeSpan>
						<styleUrl>KmlStyle [strokeColor=java.awt.Color[r=50,g=250,b=50], strokeWidth=3.0, fillColor=null]</styleUrl>
						<LineString>
							<tessellate>1</tessellate>
							<altitudeMode>relativeToGround</altitudeMode>
							<coordinates>104.59140934996493,14.897912893279699,263157.894736842 104.95150150267027,14.807838785852677,260526.3157894736							</coordinates>
						</LineString>
					</Placemark>
					<Placemark>
						<TimeSpan>
							<begin>2022-04-12</begin>
						</TimeSpan>
						<styleUrl>KmlStyle [strokeColor=java.awt.Color[r=50,g=250,b=50], strokeWidth=3.0, fillColor=null]</styleUrl>
						<LineString>
							<tessellate>1</tessellate>
							<altitudeMode>relativeToGround</altitudeMode>
							<coordinates>104.95150150267027,14.807838785852677,260526.3157894736 105.3117613254585,14.717797646259026,252631.57894736837							</coordinates>
						</LineString>
					</Placemark>
					<Placemark>
						<TimeSpan>
							<begin>2022-04-12</begin>
						</TimeSpan>
						<styleUrl>KmlStyle [strokeColor=java.awt.Color[r=50,g=250,b=50], strokeWidth=3.0, fillColor=null]</styleUrl>
						<LineString>
							<tessellate>1</tessellate>
							<altitudeMode>relativeToGround</altitudeMode>
							<coordinates>105.3117613254585,14.717797646259026,252631.57894736837 105.67218791157944,14.627793210394067,239473.68421052623							</coordinates>
						</LineString>
					</Placemark>
					<Placemark>
						<TimeSpan>
							<begin>2022-04-12</begin>
						</TimeSpan>
						<styleUrl>KmlStyle [strokeColor=java.awt.Color[r=50,g=250,b=50], strokeWidth=3.0, fillColor=null]</styleUrl>
						<LineString>
							<tessellate>1</tessellate>
							<altitudeMode>relativeToGround</altitudeMode>
							<coordinates>105.67218791157944,14.627793210394067,239473.68421052623 106.03278062898809,14.537830280706816,221052.6315789473							</coordinates>
						</LineString>
					</Placemark>
					<Placemark>
						<TimeSpan>
							<begin>2022-04-12</begin>
						</TimeSpan>
						<styleUrl>KmlStyle [strokeColor=java.awt.Color[r=50,g=250,b=50], strokeWidth=3.0, fillColor=null]</styleUrl>
						<LineString>
							<tessellate>1</tessellate>
							<altitudeMode>relativeToGround</altitudeMode>
							<coordinates>106.03278062898809,14.537830280706816,221052.6315789473 106.39353925865056,14.447915259579931,197368.42105263146							</coordinates>
						</LineString>
					</Placemark>
					<Placemark>
						<TimeSpan>
							<begin>2022-04-12</begin>
						</TimeSpan>
						<styleUrl>KmlStyle [strokeColor=java.awt.Color[r=50,g=250,b=50], strokeWidth=3.0, fillColor=null]</styleUrl>
						<LineString>
							<tessellate>1</tessellate>
							<altitudeMode>relativeToGround</altitudeMode>
							<coordinates>106.39353925865056,14.447915259579931,197368.42105263146 106.75446424378994,14.358057109464124,168421.05263157887							</coordinates>
						</LineString>
					</Placemark>
					<Placemark>
						<TimeSpan>
							<begin>2022-04-12</begin>
						</TimeSpan>
						<styleUrl>KmlStyle [strokeColor=java.awt.Color[r=50,g=250,b=50], strokeWidth=3.0, fillColor=null]</styleUrl>
						<LineString>
							<tessellate>1</tessellate>
							<altitudeMode>relativeToGround</altitudeMode>
							<coordinates>106.75446424378994,14.358057109464124,168421.05263157887 107.11555718898946,14.268269273258083,134210.52631578944							</coordinates>
						</LineString>
					</Placemark>
					<Placemark>
						<TimeSpan>
							<begin>2022-04-12</begin>
						</TimeSpan>
						<styleUrl>KmlStyle [strokeColor=java.awt.Color[r=50,g=250,b=50], strokeWidth=3.0, fillColor=null]</styleUrl>
						<LineString>
							<tessellate>1</tessellate>
							<altitudeMode>relativeToGround</altitudeMode>
							<coordinates>107.11555718898946,14.268269273258083,134210.52631578944 107.47682202621777,14.178574155484375,94736.84210526303							</coordinates>
						</LineString>
					</Placemark>
					<Placemark>
						<TimeSpan>
							<begin>2022-04-12</begin>
						</TimeSpan>
						<styleUrl>KmlStyle [strokeColor=java.awt.Color[r=50,g=250,b=50], strokeWidth=3.0, fillColor=null]</styleUrl>
						<LineString>
							<tessellate>1</tessellate>
							<altitudeMode>relativeToGround</altitudeMode>
							<coordinates>107.47682202621777,14.178574155484375,94736.84210526303 107.83826851725344,14.089016566806135,49999.99999999988							</coordinates>
						</LineString>
					</Placemark>
					<Placemark>
						<TimeSpan>
							<begin>2022-04-12</begin>
						</TimeSpan>
						<styleUrl>KmlStyle [strokeColor=java.awt.Color[r=50,g=250,b=50], strokeWidth=3.0, fillColor=null]</styleUrl>
						<LineString>
							<tessellate>1</tessellate>
							<altitudeMode>relativeToGround</altitudeMode>
							<coordinates>107.83826851725344,14.089016566806135,49999.99999999988 108.2,14.0,-2.3283064365386963E-10							</coordinates>
						</LineString>
					</Placemark>
				</Folder>
				<Folder>
					<name>THA to IND</name>
					<description></description>
					<Placemark>
						<TimeSpan>
							<begin>2022-04-12</begin>
						</TimeSpan>
						<styleUrl>KmlStyle [strokeColor=java.awt.Color[r=50,g=250,b=50], strokeWidth=3.0, fillColor=null]</styleUrl>
						<LineString>
							<tessellate>1</tessellate>
							<altitudeMode>relativeToGround</altitudeMode>
							<coordinates>101.0,15.8,0.0 99.88331275162702,16.03726430680135,50000.0							</coordinates>
						</LineString>
					</Placemark>
					<Placemark>
						<TimeSpan>
							<begin>2022-04-12</begin>
						</TimeSpan>
						<styleUrl>KmlStyle [strokeColor=java.awt.Color[r=50,g=250,b=50], strokeWidth=3.0, fillColor=null]</styleUrl>
						<LineString>
							<tessellate>1</tessellate>
							<altitudeMode>relativeToGround</altitudeMode>
							<coordinates>99.88331275162702,16.03726430680135,50000.0 98.76755924704896,16.274636153836724,94736.84210526316							</coordinates>
						</LineString>
					</Placemark>
					<Placemark>
						<TimeSpan>
							<begin>2022-04-12</begin>
						</TimeSpan>
						<styleUrl>KmlStyle [strokeColor=java.awt.Color[r=50,g=250,b=50], strokeWidth=3.0, fillColor=null]</styleUrl>
						<LineString>
							<tessellate>1</tessellate>
							<altitudeMode>relativeToGround</altitudeMode>
							<coordinates>98.76755924704896,16.274636153836724,94736.84210526316 97.65278298584579,16.512125755000493,134210.52631578947							</coordinates>
						</LineString>
					</Placemark>
					<Placemark>
						<TimeSpan>
							<begin>2022-04-12</begin>
						</TimeSpan>
						<styleUrl>KmlStyle [strokeColor=java.awt.Color[r=50,g=250,b=50], strokeWidth=3.0, fillColor=null]</styleUrl>
						<LineString>
							<tessellate>1</tessellate>
							<altitudeMode>relativeToGround</altitudeMode>
							<coordinates>97.65278298584579,16.512125755000493,134210.52631578947 96.53902788547848,16.749744495503073,168421.05263157893							</coordinates>
						</LineString>
					</Placemark>
					<Placemark>
						<TimeSpan>
							<begin>2022-04-12</begin>
						</TimeSpan>
						<styleUrl>KmlStyle [strokeColor=java.awt.Color[r=50,g=250,b=50], strokeWidth=3.0, fillColor=null]</styleUrl>
						<LineString>
							<tessellate>1</tessellate>
							<altitudeMode>relativeToGround</altitudeMode>
							<coordinates>96.53902788547848,16.749744495503073,168421.05263157893 95.42633834564684,16.98750515088333,197368.42105263154							</coordinates>
						</LineString>
					</Placemark>
					<Placemark>
						<TimeSpan>
							<begin>2022-04-12</begin>
						</TimeSpan>
						<styleUrl>KmlStyle [strokeColor=java.awt.Color[r=50,g=250,b=50], strokeWidth=3.0, fillColor=null]</styleUrl>
						<LineString>
							<tessellate>1</tessellate>
							<altitudeMode>relativeToGround</altitudeMode>
							<coordinates>95.42633834564684,16.98750515088333,197368.42105263154 94.31475932964338,17.225422164424028,221052.63157894736							</coordinates>
						</LineString>
					</Placemark>
					<Placemark>
						<TimeSpan>
							<begin>2022-04-12</begin>
						</TimeSpan>
						<styleUrl>KmlStyle [strokeColor=java.awt.Color[r=50,g=250,b=50], strokeWidth=3.0, fillColor=null]</styleUrl>
						<LineString>
							<tessellate>1</tessellate>
							<altitudeMode>relativeToGround</altitudeMode>
							<coordinates>94.31475932964338,17.225422164424028,221052.63157894736 93.20433646859875,17.463512003826217,239473.6842105263							</coordinates>
						</LineString>
					</Placemark>
					<Placemark>
						<TimeSpan>
							<begin>2022-04-12</begin>
						</TimeSpan>
						<styleUrl>KmlStyle [strokeColor=java.awt.Color[r=50,g=250,b=50], strokeWidth=3.0, fillColor=null]</styleUrl>
						<LineString>
							<tessellate>1</tessellate>
							<altitudeMode>relativeToGround</altitudeMode>
							<coordinates>93.20433646859875,17.463512003826217,239473.6842105263 92.09511619718218,17.701793627622614,252631.5789473684							</coordinates>
						</LineString>
					</Placemark>
					<Placemark>
						<TimeSpan>
							<begin>2022-04-12</begin>
						</TimeSpan>
						<styleUrl>KmlStyle [strokeColor=java.awt.Color[r=50,g=250,b=50], strokeWidth=3.0, fillColor=null]</styleUrl>
						<LineString>
							<tessellate>1</tessellate>
							<altitudeMode>relativeToGround</altitudeMode>
							<coordinates>92.09511619718218,17.701793627622614,252631.5789473684 90.98714593353246,17.940289107048056,260526.31578947365							</coordinates>
						</LineString>
					</Placemark>
					<Placemark>
						<TimeSpan>
							<begin>2022-04-12</begin>
						</TimeSpan>
						<styleUrl>KmlStyle [strokeColor=java.awt.Color[r=50,g=250,b=50], strokeWidth=3.0, fillColor=null]</styleUrl>
						<LineString>
							<tessellate>1</tessellate>
							<altitudeMode>relativeToGround</altitudeMode>
							<coordinates>90.98714593353246,17.940289107048056,260526.31578947365 89.88047432305295,18.179024474018544,263157.894736842							</coordinates>
						</LineString>
					</Placemark>
					<Placemark>
						<TimeSpan>
							<begin>2022-04-12</begin>
						</TimeSpan>
						<styleUrl>KmlStyle [strokeColor=java.awt.Color[r=50,g=250,b=50], strokeWidth=3.0, fillColor=null]</styleUrl>
						<LineString>
							<tessellate>1</tessellate>
							<altitudeMode>relativeToGround</altitudeMode>
							<coordinates>89.88047432305295,18.179024474018544,263157.894736842 88.775151577315,18.418030908254487,260526.3157894736							</coordinates>
						</LineString>
					</Placemark>
					<Placemark>
						<TimeSpan>
							<begin>2022-04-12</begin>
						</TimeSpan>
						<styleUrl>KmlStyle [strokeColor=java.awt.Color[r=50,g=250,b=50], strokeWidth=3.0, fillColor=null]</styleUrl>
						<LineString>
							<tessellate>1</tessellate>
							<altitudeMode>relativeToGround</altitudeMode>
							<coordinates>88.775151577315,18.418030908254487,260526.3157894736 87.67122995986946,18.657346451928728,252631.57894736837							</coordinates>
						</LineString>
					</Placemark>
					<Placemark>
						<TimeSpan>
							<begin>2022-04-12</begin>
						</TimeSpan>
						<styleUrl>KmlStyle [strokeColor=java.awt.Color[r=50,g=250,b=50], strokeWidth=3.0, fillColor=null]</styleUrl>
						<LineString>
							<tessellate>1</tessellate>
							<altitudeMode>relativeToGround</altitudeMode>
							<coordinates>87.67122995986946,18.657346451928728,252631.57894736837 86.5687645091518,18.897018581481092,239473.68421052623							</coordinates>
						</LineString>
					</Placemark>
					<Placemark>
						<TimeSpan>
							<begin>2022-04-12</begin>
						</TimeSpan>
						<styleUrl>KmlStyle [strokeColor=java.awt.Color[r=50,g=250,b=50], strokeWidth=3.0, fillColor=null]</styleUrl>
						<LineString>
							<tessellate>1</tessellate>
							<altitudeMode>relativeToGround</altitudeMode>
							<coordinates>86.5687645091518,18.897018581481092,239473.68421052623 85.46781416513937,19.13710824874083,221052.6315789473							</coordinates>
						</LineString>
					</Placemark>
					<Placemark>
						<TimeSpan>
							<begin>2022-04-12</begin>
						</TimeSpan>
						<styleUrl>KmlStyle [strokeColor=java.awt.Color[r=50,g=250,b=50], strokeWidth=3.0, fillColor=null]</styleUrl>
						<LineString>
							<tessellate>1</tessellate>
							<altitudeMode>relativeToGround</altitudeMode>
							<coordinates>85.46781416513937,19.13710824874083,221052.6315789473 84.36844363148052,19.377696615526514,197368.42105263146							</coordinates>
						</LineString>
					</Placemark>
					<Placemark>
						<TimeSpan>
							<begin>2022-04-12</begin>
						</TimeSpan>
						<styleUrl>KmlStyle [strokeColor=java.awt.Color[r=50,g=250,b=50], strokeWidth=3.0, fillColor=null]</styleUrl>
						<LineString>
							<tessellate>1</tessellate>
							<altitudeMode>relativeToGround</altitudeMode>
							<coordinates>84.36844363148052,19.377696615526514,197368.42105263146 83.27072669952982,19.61889717461161,168421.05263157887							</coordinates>
						</LineString>
					</Placemark>
					<Placemark>
						<TimeSpan>
							<begin>2022-04-12</begin>
						</TimeSpan>
						<styleUrl>KmlStyle [strokeColor=java.awt.Color[r=50,g=250,b=50], strokeWidth=3.0, fillColor=null]</styleUrl>
						<LineString>
							<tessellate>1</tessellate>
							<altitudeMode>relativeToGround</altitudeMode>
							<coordinates>83.27072669952982,19.61889717461161,168421.05263157887 82.17475284241513,19.86087998846564,134210.52631578944							</coordinates>
						</LineString>
					</Placemark>
					<Placemark>
						<TimeSpan>
							<begin>2022-04-12</begin>
						</TimeSpan>
						<styleUrl>KmlStyle [strokeColor=java.awt.Color[r=50,g=250,b=50], strokeWidth=3.0, fillColor=null]</styleUrl>
						<LineString>
							<tessellate>1</tessellate>
							<altitudeMode>relativeToGround</altitudeMode>
							<coordinates>82.17475284241513,19.86087998846564,134210.52631578944 81.08064248105924,20.103928237186782,94736.84210526303							</coordinates>
						</LineString>
					</Placemark>
					<Placemark>
						<TimeSpan>
							<begin>2022-04-12</begin>
						</TimeSpan>
						<styleUrl>KmlStyle [strokeColor=java.awt.Color[r=50,g=250,b=50], strokeWidth=3.0, fillColor=null]</styleUrl>
						<LineString>
							<tessellate>1</tessellate>
							<altitudeMode>relativeToGround</altitudeMode>
							<coordinates>81.08064248105924,20.103928237186782,94736.84210526303 79.98859244644352,20.34860782814808,49999.99999999988							</coordinates>
						</LineString>
					</Placemark>
					<Placemark>
						<TimeSpan>
							<begin>2022-04-12</begin>
						</TimeSpan>
						<styleUrl>KmlStyle [strokeColor=java.awt.Color[r=50,g=250,b=50], strokeWidth=3.0, fillColor=null]</styleUrl>
						<LineString>
							<tessellate>1</tessellate>
							<altitudeMode>relativeToGround</altitudeMode>
							<coordinates>79.98859244644352,20.34860782814808,49999.99999999988 78.9,20.6,-2.3283064365386963E-10							</coordinates>
						</LineString>
					</Placemark>
				</Folder>
				<Folder>
					<name>THA to EGY</name>
					<description></description>
					<Placemark>
						<TimeSpan>
							<begin>2022-04-12</begin>
						</TimeSpan>
						<styleUrl>KmlStyle [strokeColor=java.awt.Color[r=50,g=250,b=50], strokeWidth=3.0, fillColor=null]</styleUrl>
						<LineString>
							<tessellate>1</tessellate>
							<altitudeMode>relativeToGround</altitudeMode>
							<coordinates>101.0,15.8,0.0 97.41999155268986,16.32333534545593,50000.0							</coordinates>
						</LineString>
					</Placemark>
					<Placemark>
						<TimeSpan>
							<begin>2022-04-12</begin>
						</TimeSpan>
						<styleUrl>KmlStyle [strokeColor=java.awt.Color[r=50,g=250,b=50], strokeWidth=3.0, fillColor=null]</styleUrl>
						<LineString>
							<tessellate>1</tessellate>
							<altitudeMode>relativeToGround</altitudeMode>
							<coordinates>97.41999155268986,16.32333534545593,50000.0 93.84274586745605,16.84729576163584,94736.84210526316							</coordinates>
						</LineString>
					</Placemark>
					<Placemark>
						<TimeSpan>
							<begin>2022-04-12</begin>
						</TimeSpan>
						<styleUrl>KmlStyle [strokeColor=java.awt.Color[r=50,g=250,b=50], strokeWidth=3.0, fillColor=null]</styleUrl>
						<LineString>
							<tessellate>1</tessellate>
							<altitudeMode>relativeToGround</altitudeMode>
							<coordinates>93.84274586745605,16.84729576163584,94736.84210526316 90.26893001977035,17.372011267215235,134210.52631578947							</coordinates>
						</LineString>
					</Placemark>
					<Placemark>
						<TimeSpan>
							<begin>2022-04-12</begin>
						</TimeSpan>
						<styleUrl>KmlStyle [strokeColor=java.awt.Color[r=50,g=250,b=50], strokeWidth=3.0, fillColor=null]</styleUrl>
						<LineString>
							<tessellate>1</tessellate>
							<altitudeMode>relativeToGround</altitudeMode>
							<coordinates>90.26893001977035,17.372011267215235,134210.52631578947 86.69922133227418,17.89762583845247,168421.05263157893							</coordinates>
						</LineString>
					</Placemark>
					<Placemark>
						<TimeSpan>
							<begin>2022-04-12</begin>
						</TimeSpan>
						<styleUrl>KmlStyle [strokeColor=java.awt.Color[r=50,g=250,b=50], strokeWidth=3.0, fillColor=null]</styleUrl>
						<LineString>
							<tessellate>1</tessellate>
							<altitudeMode>relativeToGround</altitudeMode>
							<coordinates>86.69922133227418,17.89762583845247,168421.05263157893 83.13430845564687,18.424299973202213,197368.42105263154							</coordinates>
						</LineString>
					</Placemark>
					<Placemark>
						<TimeSpan>
							<begin>2022-04-12</begin>
						</TimeSpan>
						<styleUrl>KmlStyle [strokeColor=java.awt.Color[r=50,g=250,b=50], strokeWidth=3.0, fillColor=null]</styleUrl>
						<LineString>
							<tessellate>1</tessellate>
							<altitudeMode>relativeToGround</altitudeMode>
							<coordinates>83.13430845564687,18.424299973202213,197368.42105263154 79.57489271540608,18.95221393978813,221052.63157894736							</coordinates>
						</LineString>
					</Placemark>
					<Placemark>
						<TimeSpan>
							<begin>2022-04-12</begin>
						</TimeSpan>
						<styleUrl>KmlStyle [strokeColor=java.awt.Color[r=50,g=250,b=50], strokeWidth=3.0, fillColor=null]</styleUrl>
						<LineString>
							<tessellate>1</tessellate>
							<altitudeMode>relativeToGround</altitudeMode>
							<coordinates>79.57489271540608,18.95221393978813,221052.63157894736 76.02168980897717,19.481571955380357,239473.6842105263							</coordinates>
						</LineString>
					</Placemark>
					<Placemark>
						<TimeSpan>
							<begin>2022-04-12</begin>
						</TimeSpan>
						<styleUrl>KmlStyle [strokeColor=java.awt.Color[r=50,g=250,b=50], strokeWidth=3.0, fillColor=null]</styleUrl>
						<LineString>
							<tessellate>1</tessellate>
							<altitudeMode>relativeToGround</altitudeMode>
							<coordinates>76.02168980897717,19.481571955380357,239473.6842105263 72.47543197340387,20.012607651434028,252631.5789473684							</coordinates>
						</LineString>
					</Placemark>
					<Placemark>
						<TimeSpan>
							<begin>2022-04-12</begin>
						</TimeSpan>
						<styleUrl>KmlStyle [strokeColor=java.awt.Color[r=50,g=250,b=50], strokeWidth=3.0, fillColor=null]</styleUrl>
						<LineString>
							<tessellate>1</tessellate>
							<altitudeMode>relativeToGround</altitudeMode>
							<coordinates>72.47543197340387,20.012607651434028,252631.5789473684 68.93687080004352,20.545591362514216,260526.31578947365							</coordinates>
						</LineString>
					</Placemark>
					<Placemark>
						<TimeSpan>
							<begin>2022-04-12</begin>
						</TimeSpan>
						<styleUrl>KmlStyle [strokeColor=java.awt.Color[r=50,g=250,b=50], strokeWidth=3.0, fillColor=null]</styleUrl>
						<LineString>
							<tessellate>1</tessellate>
							<altitudeMode>relativeToGround</altitudeMode>
							<coordinates>68.93687080004352,20.545591362514216,260526.31578947365 65.40678096246093,21.080840067349953,263157.894736842							</coordinates>
						</LineString>
					</Placemark>
					<Placemark>
						<TimeSpan>
							<begin>2022-04-12</begin>
						</TimeSpan>
						<styleUrl>KmlStyle [strokeColor=java.awt.Color[r=50,g=250,b=50], strokeWidth=3.0, fillColor=null]</styleUrl>
						<LineString>
							<tessellate>1</tessellate>
							<altitudeMode>relativeToGround</altitudeMode>
							<coordinates>65.40678096246093,21.080840067349953,263157.894736842 61.88596527367983,21.61873130820956,260526.3157894736							</coordinates>
						</LineString>
					</Placemark>
					<Placemark>
						<TimeSpan>
							<begin>2022-04-12</begin>
						</TimeSpan>
						<styleUrl>KmlStyle [strokeColor=java.awt.Color[r=50,g=250,b=50], strokeWidth=3.0, fillColor=null]</styleUrl>
						<LineString>
							<tessellate>1</tessellate>
							<altitudeMode>relativeToGround</altitudeMode>
							<coordinates>61.88596527367983,21.61873130820956,260526.3157894736 58.37526175065263,22.15972329861781,252631.57894736837							</coordinates>
						</LineString>
					</Placemark>
					<Placemark>
						<TimeSpan>
							<begin>2022-04-12</begin>
						</TimeSpan>
						<styleUrl>KmlStyle [strokeColor=java.awt.Color[r=50,g=250,b=50], strokeWidth=3.0, fillColor=null]</styleUrl>
						<LineString>
							<tessellate>1</tessellate>
							<altitudeMode>relativeToGround</altitudeMode>
							<coordinates>58.37526175065263,22.15972329861781,252631.57894736837 54.875553845700175,22.704385086637945,239473.68421052623							</coordinates>
						</LineString>
					</Placemark>
					<Placemark>
						<TimeSpan>
							<begin>2022-04-12</begin>
						</TimeSpan>
						<styleUrl>KmlStyle [strokeColor=java.awt.Color[r=50,g=250,b=50], strokeWidth=3.0, fillColor=null]</styleUrl>
						<LineString>
							<tessellate>1</tessellate>
							<altitudeMode>relativeToGround</altitudeMode>
							<coordinates>54.875553845700175,22.704385086637945,239473.68421052623 51.38778595158336,23.253443954935946,221052.6315789473							</coordinates>
						</LineString>
					</Placemark>
					<Placemark>
						<TimeSpan>
							<begin>2022-04-12</begin>
						</TimeSpan>
						<styleUrl>KmlStyle [strokeColor=java.awt.Color[r=50,g=250,b=50], strokeWidth=3.0, fillColor=null]</styleUrl>
						<LineString>
							<tessellate>1</tessellate>
							<altitudeMode>relativeToGround</altitudeMode>
							<coordinates>51.38778595158336,23.253443954935946,221052.6315789473 47.912988303578125,23.80786441807376,197368.42105263146							</coordinates>
						</LineString>
					</Placemark>
					<Placemark>
						<TimeSpan>
							<begin>2022-04-12</begin>
						</TimeSpan>
						<styleUrl>KmlStyle [strokeColor=java.awt.Color[r=50,g=250,b=50], strokeWidth=3.0, fillColor=null]</styleUrl>
						<LineString>
							<tessellate>1</tessellate>
							<altitudeMode>relativeToGround</altitudeMode>
							<coordinates>47.912988303578125,23.80786441807376,197368.42105263146 44.45232016243011,24.36899040440978,168421.05263157887							</coordinates>
						</LineString>
					</Placemark>
					<Placemark>
						<TimeSpan>
							<begin>2022-04-12</begin>
						</TimeSpan>
						<styleUrl>KmlStyle [strokeColor=java.awt.Color[r=50,g=250,b=50], strokeWidth=3.0, fillColor=null]</styleUrl>
						<LineString>
							<tessellate>1</tessellate>
							<altitudeMode>relativeToGround</altitudeMode>
							<coordinates>44.45232016243011,24.36899040440978,168421.05263157887 41.00715304716437,24.93882957320331,134210.52631578944							</coordinates>
						</LineString>
					</Placemark>
					<Placemark>
						<TimeSpan>
							<begin>2022-04-12</begin>
						</TimeSpan>
						<styleUrl>KmlStyle [strokeColor=java.awt.Color[r=50,g=250,b=50], strokeWidth=3.0, fillColor=null]</styleUrl>
						<LineString>
							<tessellate>1</tessellate>
							<altitudeMode>relativeToGround</altitudeMode>
							<coordinates>41.00715304716437,24.93882957320331,134210.52631578944 37.579258095283485,25.520716550589505,94736.84210526303							</coordinates>
						</LineString>
					</Placemark>
					<Placemark>
						<TimeSpan>
							<begin>2022-04-12</begin>
						</TimeSpan>
						<styleUrl>KmlStyle [strokeColor=java.awt.Color[r=50,g=250,b=50], strokeWidth=3.0, fillColor=null]</styleUrl>
						<LineString>
							<tessellate>1</tessellate>
							<altitudeMode>relativeToGround</altitudeMode>
							<coordinates>37.579258095283485,25.520716550589505,94736.84210526303 34.171349357409845,26.1213018711472,49999.99999999988							</coordinates>
						</LineString>
					</Placemark>
					<Placemark>
						<TimeSpan>
							<begin>2022-04-12</begin>
						</TimeSpan>
						<styleUrl>KmlStyle [strokeColor=java.awt.Color[r=50,g=250,b=50], strokeWidth=3.0, fillColor=null]</styleUrl>
						<LineString>
							<tessellate>1</tessellate>
							<altitudeMode>relativeToGround</altitudeMode>
							<coordinates>34.171349357409845,26.1213018711472,49999.99999999988 30.8,26.8,-2.3283064365386963E-10							</coordinates>
						</LineString>
					</Placemark>
				</Folder>
				<Folder>
					<name>THA to CHN</name>
					<description></description>
					<Placemark>
						<TimeSpan>
							<begin>2022-04-12</begin>
						</TimeSpan>
						<styleUrl>KmlStyle [strokeColor=java.awt.Color[r=50,g=250,b=50], strokeWidth=3.0, fillColor=null]</styleUrl>
						<LineString>
							<tessellate>1</tessellate>
							<altitudeMode>relativeToGround</altitudeMode>
							<coordinates>101.0,15.8,0.0 101.78466285400107,17.00384709582241,50000.0							</coordinates>
						</LineString>
					</Placemark>
					<Placemark>
						<TimeSpan>
							<begin>2022-04-12</begin>
						</TimeSpan>
						<styleUrl>KmlStyle [strokeColor=java.awt.Color[r=50,g=250,b=50], strokeWidth=3.0, fillColor=null]</styleUrl>
						<LineString>
							<tessellate>1</tessellate>
							<altitudeMode>relativeToGround</altitudeMode>
							<coordinates>101.78466285400107,17.00384709582241,50000.0 102.5724214692876,18.207677522946796,94736.84210526316							</coordinates>
						</LineString>
					</Placemark>
					<Placemark>
						<TimeSpan>
							<begin>2022-04-12</begin>
						</TimeSpan>
						<styleUrl>KmlStyle [strokeColor=java.awt.Color[r=50,g=250,b=50], strokeWidth=3.0, fillColor=null]</styleUrl>
						<LineString>
							<tessellate>1</tessellate>
							<altitudeMode>relativeToGround</altitudeMode>
							<coordinates>102.5724214692876,18.207677522946796,94736.84210526316 103.36262455456577,19.41150092076228,134210.52631578947							</coordinates>
						</LineString>
					</Placemark>
					<Placemark>
						<TimeSpan>
							<begin>2022-04-12</begin>
						</TimeSpan>
						<styleUrl>KmlStyle [strokeColor=java.awt.Color[r=50,g=250,b=50], strokeWidth=3.0, fillColor=null]</styleUrl>
						<LineString>
							<tessellate>1</tessellate>
							<altitudeMode>relativeToGround</altitudeMode>
							<coordinates>103.36262455456577,19.41150092076228,134210.52631578947 104.15459566715464,20.61532788113091,168421.05263157893							</coordinates>
						</LineString>
					</Placemark>
					<Placemark>
						<TimeSpan>
							<begin>2022-04-12</begin>
						</TimeSpan>
						<styleUrl>KmlStyle [strokeColor=java.awt.Color[r=50,g=250,b=50], strokeWidth=3.0, fillColor=null]</styleUrl>
						<LineString>
							<tessellate>1</tessellate>
							<altitudeMode>relativeToGround</altitudeMode>
							<coordinates>104.15459566715464,20.61532788113091,168421.05263157893 104.94763330647164,21.81917008642177,197368.42105263154							</coordinates>
						</LineString>
					</Placemark>
					<Placemark>
						<TimeSpan>
							<begin>2022-04-12</begin>
						</TimeSpan>
						<styleUrl>KmlStyle [strokeColor=java.awt.Color[r=50,g=250,b=50], strokeWidth=3.0, fillColor=null]</styleUrl>
						<LineString>
							<tessellate>1</tessellate>
							<altitudeMode>relativeToGround</altitudeMode>
							<coordinates>104.94763330647164,21.81917008642177,197368.42105263154 105.74101102431611,23.023040483987643,221052.63157894736							</coordinates>
						</LineString>
					</Placemark>
					<Placemark>
						<TimeSpan>
							<begin>2022-04-12</begin>
						</TimeSpan>
						<styleUrl>KmlStyle [strokeColor=java.awt.Color[r=50,g=250,b=50], strokeWidth=3.0, fillColor=null]</styleUrl>
						<LineString>
							<tessellate>1</tessellate>
							<altitudeMode>relativeToGround</altitudeMode>
							<coordinates>105.74101102431611,23.023040483987643,221052.63157894736 106.53397752441022,24.226953510311574,239473.6842105263							</coordinates>
						</LineString>
					</Placemark>
					<Placemark>
						<TimeSpan>
							<begin>2022-04-12</begin>
						</TimeSpan>
						<styleUrl>KmlStyle [strokeColor=java.awt.Color[r=50,g=250,b=50], strokeWidth=3.0, fillColor=null]</styleUrl>
						<LineString>
							<tessellate>1</tessellate>
							<altitudeMode>relativeToGround</altitudeMode>
							<coordinates>106.53397752441022,24.226953510311574,239473.6842105263 107.32575670709451,25.43092538415595,252631.5789473684							</coordinates>
						</LineString>
					</Placemark>
					<Placemark>
						<TimeSpan>
							<begin>2022-04-12</begin>
						</TimeSpan>
						<styleUrl>KmlStyle [strokeColor=java.awt.Color[r=50,g=250,b=50], strokeWidth=3.0, fillColor=null]</styleUrl>
						<LineString>
							<tessellate>1</tessellate>
							<altitudeMode>relativeToGround</altitudeMode>
							<coordinates>107.32575670709451,25.43092538415595,252631.5789473684 108.11554758866237,26.634974497703567,260526.31578947365							</coordinates>
						</LineString>
					</Placemark>
					<Placemark>
						<TimeSpan>
							<begin>2022-04-12</begin>
						</TimeSpan>
						<styleUrl>KmlStyle [strokeColor=java.awt.Color[r=50,g=250,b=50], strokeWidth=3.0, fillColor=null]</styleUrl>
						<LineString>
							<tessellate>1</tessellate>
							<altitudeMode>relativeToGround</altitudeMode>
							<coordinates>108.11554758866237,26.634974497703567,260526.31578947365 108.90252398140902,27.839121950464577,263157.894736842							</coordinates>
						</LineString>
					</Placemark>
					<Placemark>
						<TimeSpan>
							<begin>2022-04-12</begin>
						</TimeSpan>
						<styleUrl>KmlStyle [strokeColor=java.awt.Color[r=50,g=250,b=50], strokeWidth=3.0, fillColor=null]</styleUrl>
						<LineString>
							<tessellate>1</tessellate>
							<altitudeMode>relativeToGround</altitudeMode>
							<coordinates>108.90252398140902,27.839121950464577,263157.894736842 109.68583374644538,29.043392297528015,260526.3157894736							</coordinates>
						</LineString>
					</Placemark>
					<Placemark>
						<TimeSpan>
							<begin>2022-04-12</begin>
						</TimeSpan>
						<styleUrl>KmlStyle [strokeColor=java.awt.Color[r=50,g=250,b=50], strokeWidth=3.0, fillColor=null]</styleUrl>
						<LineString>
							<tessellate>1</tessellate>
							<altitudeMode>relativeToGround</altitudeMode>
							<coordinates>109.68583374644538,29.043392297528015,260526.3157894736 110.46459729945128,30.247814631332137,252631.57894736837							</coordinates>
						</LineString>
					</Placemark>
					<Placemark>
						<TimeSpan>
							<begin>2022-04-12</begin>
						</TimeSpan>
						<styleUrl>KmlStyle [strokeColor=java.awt.Color[r=50,g=250,b=50], strokeWidth=3.0, fillColor=null]</styleUrl>
						<LineString>
							<tessellate>1</tessellate>
							<altitudeMode>relativeToGround</altitudeMode>
							<coordinates>110.46459729945128,30.247814631332137,252631.57894736837 111.23790480182075,31.45242420526104,239473.68421052623							</coordinates>
						</LineString>
					</Placemark>
					<Placemark>
						<TimeSpan>
							<begin>2022-04-12</begin>
						</TimeSpan>
						<styleUrl>KmlStyle [strokeColor=java.awt.Color[r=50,g=250,b=50], strokeWidth=3.0, fillColor=null]</styleUrl>
						<LineString>
							<tessellate>1</tessellate>
							<altitudeMode>relativeToGround</altitudeMode>
							<coordinates>111.23790480182075,31.45242420526104,239473.68421052623 112.00481097338437,32.65726498540925,221052.6315789473							</coordinates>
						</LineString>
					</Placemark>
					<Placemark>
						<TimeSpan>
							<begin>2022-04-12</begin>
						</TimeSpan>
						<styleUrl>KmlStyle [strokeColor=java.awt.Color[r=50,g=250,b=50], strokeWidth=3.0, fillColor=null]</styleUrl>
						<LineString>
							<tessellate>1</tessellate>
							<altitudeMode>relativeToGround</altitudeMode>
							<coordinates>112.00481097338437,32.65726498540925,221052.6315789473 112.76432538581683,33.86239390206005,197368.42105263146							</coordinates>
						</LineString>
					</Placemark>
					<Placemark>
						<TimeSpan>
							<begin>2022-04-12</begin>
						</TimeSpan>
						<styleUrl>KmlStyle [strokeColor=java.awt.Color[r=50,g=250,b=50], strokeWidth=3.0, fillColor=null]</styleUrl>
						<LineString>
							<tessellate>1</tessellate>
							<altitudeMode>relativeToGround</altitudeMode>
							<coordinates>112.76432538581683,33.86239390206005,197368.42105263146 113.51539350633976,35.067888495529736,168421.05263157887							</coordinates>
						</LineString>
					</Placemark>
					<Placemark>
						<TimeSpan>
							<begin>2022-04-12</begin>
						</TimeSpan>
						<styleUrl>KmlStyle [strokeColor=java.awt.Color[r=50,g=250,b=50], strokeWidth=3.0, fillColor=null]</styleUrl>
						<LineString>
							<tessellate>1</tessellate>
							<altitudeMode>relativeToGround</altitudeMode>
							<coordinates>113.51539350633976,35.067888495529736,168421.05263157887 114.25685662756803,36.27386218543436,134210.52631578944							</coordinates>
						</LineString>
					</Placemark>
					<Placemark>
						<TimeSpan>
							<begin>2022-04-12</begin>
						</TimeSpan>
						<styleUrl>KmlStyle [strokeColor=java.awt.Color[r=50,g=250,b=50], strokeWidth=3.0, fillColor=null]</styleUrl>
						<LineString>
							<tessellate>1</tessellate>
							<altitudeMode>relativeToGround</altitudeMode>
							<coordinates>114.25685662756803,36.27386218543436,134210.52631578944 114.98735499826823,37.48049982531581,94736.84210526303							</coordinates>
						</LineString>
					</Placemark>
					<Placemark>
						<TimeSpan>
							<begin>2022-04-12</begin>
						</TimeSpan>
						<styleUrl>KmlStyle [strokeColor=java.awt.Color[r=50,g=250,b=50], strokeWidth=3.0, fillColor=null]</styleUrl>
						<LineString>
							<tessellate>1</tessellate>
							<altitudeMode>relativeToGround</altitudeMode>
							<coordinates>114.98735499826823,37.48049982531581,94736.84210526303 115.70503109363196,38.68816407680211,49999.99999999988							</coordinates>
						</LineString>
					</Placemark>
					<Placemark>
						<TimeSpan>
							<begin>2022-04-12</begin>
						</TimeSpan>
						<styleUrl>KmlStyle [strokeColor=java.awt.Color[r=50,g=250,b=50], strokeWidth=3.0, fillColor=null]</styleUrl>
						<LineString>
							<tessellate>1</tessellate>
							<altitudeMode>relativeToGround</altitudeMode>
							<coordinates>115.70503109363196,38.68816407680211,49999.99999999988 116.4,39.9,-2.3283064365386963E-10							</coordinates>
						</LineString>
					</Placemark>
				</Folder>
				<Folder>
					<name>CZE to SGP</name>
					<description></description>
					<Placemark>
						<TimeSpan>
							<begin>2022-04-12</begin>
						</TimeSpan>
						<styleUrl>KmlStyle [strokeColor=java.awt.Color[r=50,g=250,b=50], strokeWidth=3.0, fillColor=null]</styleUrl>
						<LineString>
							<tessellate>1</tessellate>
							<altitudeMode>relativeToGround</altitudeMode>
							<coordinates>15.5,49.8,0.0 18.002019675261955,47.23458837295346,50000.0							</coordinates>
						</LineString>
					</Placemark>
					<Placemark>
						<TimeSpan>
							<begin>2022-04-12</begin>
						</TimeSpan>
						<styleUrl>KmlStyle [strokeColor=java.awt.Color[r=50,g=250,b=50], strokeWidth=3.0, fillColor=null]</styleUrl>
						<LineString>
							<tessellate>1</tessellate>
							<altitudeMode>relativeToGround</altitudeMode>
							<coordinates>18.002019675261955,47.23458837295346,50000.0 20.738210618346677,44.67768693823254,94736.84210526316							</coordinates>
						</LineString>
					</Placemark>
					<Placemark>
						<TimeSpan>
							<begin>2022-04-12</begin>
						</TimeSpan>
						<styleUrl>KmlStyle [strokeColor=java.awt.Color[r=50,g=250,b=50], strokeWidth=3.0, fillColor=null]</styleUrl>
						<LineString>
							<tessellate>1</tessellate>
							<altitudeMode>relativeToGround</altitudeMode>
							<coordinates>20.738210618346677,44.67768693823254,94736.84210526316 23.70991203029105,42.13022454496824,134210.52631578947							</coordinates>
						</LineString>
					</Placemark>
					<Placemark>
						<TimeSpan>
							<begin>2022-04-12</begin>
						</TimeSpan>
						<styleUrl>KmlStyle [strokeColor=java.awt.Color[r=50,g=250,b=50], strokeWidth=3.0, fillColor=null]</styleUrl>
						<LineString>
							<tessellate>1</tessellate>
							<altitudeMode>relativeToGround</altitudeMode>
							<coordinates>23.70991203029105,42.13022454496824,134210.52631578947 26.916796735968962,39.59317825315931,168421.05263157893							</coordinates>
						</LineString>
					</Placemark>
					<Placemark>
						<TimeSpan>
							<begin>2022-04-12</begin>
						</TimeSpan>
						<styleUrl>KmlStyle [strokeColor=java.awt.Color[r=50,g=250,b=50], strokeWidth=3.0, fillColor=null]</styleUrl>
						<LineString>
							<tessellate>1</tessellate>
							<altitudeMode>relativeToGround</altitudeMode>
							<coordinates>26.916796735968962,39.59317825315931,168421.05263157893 30.356830970666188,37.06756418922332,197368.42105263154							</coordinates>
						</LineString>
					</Placemark>
					<Placemark>
						<TimeSpan>
							<begin>2022-04-12</begin>
						</TimeSpan>
						<styleUrl>KmlStyle [strokeColor=java.awt.Color[r=50,g=250,b=50], strokeWidth=3.0, fillColor=null]</styleUrl>
						<LineString>
							<tessellate>1</tessellate>
							<altitudeMode>relativeToGround</altitudeMode>
							<coordinates>30.356830970666188,37.06756418922332,197368.42105263154 34.02625749746908,34.55442799083466,221052.63157894736							</coordinates>
						</LineString>
					</Placemark>
					<Placemark>
						<TimeSpan>
							<begin>2022-04-12</begin>
						</TimeSpan>
						<styleUrl>KmlStyle [strokeColor=java.awt.Color[r=50,g=250,b=50], strokeWidth=3.0, fillColor=null]</styleUrl>
						<LineString>
							<tessellate>1</tessellate>
							<altitudeMode>relativeToGround</altitudeMode>
							<coordinates>34.02625749746908,34.55442799083466,221052.63157894736 37.919603471383304,32.054835007332244,239473.6842105263							</coordinates>
						</LineString>
					</Placemark>
					<Placemark>
						<TimeSpan>
							<begin>2022-04-12</begin>
						</TimeSpan>
						<styleUrl>KmlStyle [strokeColor=java.awt.Color[r=50,g=250,b=50], strokeWidth=3.0, fillColor=null]</styleUrl>
						<LineString>
							<tessellate>1</tessellate>
							<altitudeMode>relativeToGround</altitudeMode>
							<coordinates>37.919603471383304,32.054835007332244,239473.6842105263 42.02971374042849,29.56986051486074,252631.5789473684							</coordinates>
						</LineString>
					</Placemark>
					<Placemark>
						<TimeSpan>
							<begin>2022-04-12</begin>
						</TimeSpan>
						<styleUrl>KmlStyle [strokeColor=java.awt.Color[r=50,g=250,b=50], strokeWidth=3.0, fillColor=null]</styleUrl>
						<LineString>
							<tessellate>1</tessellate>
							<altitudeMode>relativeToGround</altitudeMode>
							<coordinates>42.02971374042849,29.56986051486074,252631.5789473684 46.34780952986106,27.1005803085272,260526.31578947365							</coordinates>
						</LineString>
					</Placemark>
					<Placemark>
						<TimeSpan>
							<begin>2022-04-12</begin>
						</TimeSpan>
						<styleUrl>KmlStyle [strokeColor=java.awt.Color[r=50,g=250,b=50], strokeWidth=3.0, fillColor=null]</styleUrl>
						<LineString>
							<tessellate>1</tessellate>
							<altitudeMode>relativeToGround</altitudeMode>
							<coordinates>46.34780952986106,27.1005803085272,260526.31578947365 50.86357173323621,24.64806216359802,263157.894736842							</coordinates>
						</LineString>
					</Placemark>
					<Placemark>
						<TimeSpan>
							<begin>2022-04-12</begin>
						</TimeSpan>
						<styleUrl>KmlStyle [strokeColor=java.awt.Color[r=50,g=250,b=50], strokeWidth=3.0, fillColor=null]</styleUrl>
						<LineString>
							<tessellate>1</tessellate>
							<altitudeMode>relativeToGround</altitudeMode>
							<coordinates>50.86357173323621,24.64806216359802,263157.894736842 55.565247380917796,22.213358844922286,260526.3157894736							</coordinates>
						</LineString>
					</Placemark>
					<Placemark>
						<TimeSpan>
							<begin>2022-04-12</begin>
						</TimeSpan>
						<styleUrl>KmlStyle [strokeColor=java.awt.Color[r=50,g=250,b=50], strokeWidth=3.0, fillColor=null]</styleUrl>
						<LineString>
							<tessellate>1</tessellate>
							<altitudeMode>relativeToGround</altitudeMode>
							<coordinates>55.565247380917796,22.213358844922286,260526.3157894736 60.439777331488216,19.79750365015773,252631.57894736837							</coordinates>
						</LineString>
					</Placemark>
					<Placemark>
						<TimeSpan>
							<begin>2022-04-12</begin>
						</TimeSpan>
						<styleUrl>KmlStyle [strokeColor=java.awt.Color[r=50,g=250,b=50], strokeWidth=3.0, fillColor=null]</styleUrl>
						<LineString>
							<tessellate>1</tessellate>
							<altitudeMode>relativeToGround</altitudeMode>
							<coordinates>60.439777331488216,19.79750365015773,252631.57894736837 65.47294291624873,17.401510029725383,239473.68421052623							</coordinates>
						</LineString>
					</Placemark>
					<Placemark>
						<TimeSpan>
							<begin>2022-04-12</begin>
						</TimeSpan>
						<styleUrl>KmlStyle [strokeColor=java.awt.Color[r=50,g=250,b=50], strokeWidth=3.0, fillColor=null]</styleUrl>
						<LineString>
							<tessellate>1</tessellate>
							<altitudeMode>relativeToGround</altitudeMode>
							<coordinates>65.47294291624873,17.401510029725383,239473.68421052623 70.64952930378631,15.026377936002207,221052.6315789473							</coordinates>
						</LineString>
					</Placemark>
					<Placemark>
						<TimeSpan>
							<begin>2022-04-12</begin>
						</TimeSpan>
						<styleUrl>KmlStyle [strokeColor=java.awt.Color[r=50,g=250,b=50], strokeWidth=3.0, fillColor=null]</styleUrl>
						<LineString>
							<tessellate>1</tessellate>
							<altitudeMode>relativeToGround</altitudeMode>
							<coordinates>70.64952930378631,15.026377936002207,221052.6315789473 75.95350405144093,12.67311196906116,197368.42105263146							</coordinates>
						</LineString>
					</Placemark>
					<Placemark>
						<TimeSpan>
							<begin>2022-04-12</begin>
						</TimeSpan>
						<styleUrl>KmlStyle [strokeColor=java.awt.Color[r=50,g=250,b=50], strokeWidth=3.0, fillColor=null]</styleUrl>
						<LineString>
							<tessellate>1</tessellate>
							<altitudeMode>relativeToGround</altitudeMode>
							<coordinates>75.95350405144093,12.67311196906116,197368.42105263146 81.36821150395706,10.34276221433044,168421.05263157887							</coordinates>
						</LineString>
					</Placemark>
					<Placemark>
						<TimeSpan>
							<begin>2022-04-12</begin>
						</TimeSpan>
						<styleUrl>KmlStyle [strokeColor=java.awt.Color[r=50,g=250,b=50], strokeWidth=3.0, fillColor=null]</styleUrl>
						<LineString>
							<tessellate>1</tessellate>
							<altitudeMode>relativeToGround</altitudeMode>
							<coordinates>81.36821150395706,10.34276221433044,168421.05263157887 86.8765900488935,8.036514761644185,134210.52631578944							</coordinates>
						</LineString>
					</Placemark>
					<Placemark>
						<TimeSpan>
							<begin>2022-04-12</begin>
						</TimeSpan>
						<styleUrl>KmlStyle [strokeColor=java.awt.Color[r=50,g=250,b=50], strokeWidth=3.0, fillColor=null]</styleUrl>
						<LineString>
							<tessellate>1</tessellate>
							<altitudeMode>relativeToGround</altitudeMode>
							<coordinates>86.8765900488935,8.036514761644185,134210.52631578944 92.46144034200972,5.755912681004953,94736.84210526303							</coordinates>
						</LineString>
					</Placemark>
					<Placemark>
						<TimeSpan>
							<begin>2022-04-12</begin>
						</TimeSpan>
						<styleUrl>KmlStyle [strokeColor=java.awt.Color[r=50,g=250,b=50], strokeWidth=3.0, fillColor=null]</styleUrl>
						<LineString>
							<tessellate>1</tessellate>
							<altitudeMode>relativeToGround</altitudeMode>
							<coordinates>92.46144034200972,5.755912681004953,94736.84210526303 98.10586658394266,3.503530651033833,49999.99999999988							</coordinates>
						</LineString>
					</Placemark>
					<Placemark>
						<TimeSpan>
							<begin>2022-04-12</begin>
						</TimeSpan>
						<styleUrl>KmlStyle [strokeColor=java.awt.Color[r=50,g=250,b=50], strokeWidth=3.0, fillColor=null]</styleUrl>
						<LineString>
							<tessellate>1</tessellate>
							<altitudeMode>relativeToGround</altitudeMode>
							<coordinates>98.10586658394266,3.503530651033833,49999.99999999988 103.8,1.3,-2.3283064365386963E-10							</coordinates>
						</LineString>
					</Placemark>
				</Folder>
				<Folder>
					<name>CZE to ARG</name>
					<description></description>
					<Placemark>
						<TimeSpan>
							<begin>2022-04-12</begin>
						</TimeSpan>
						<styleUrl>KmlStyle [strokeColor=java.awt.Color[r=50,g=250,b=50], strokeWidth=3.0, fillColor=null]</styleUrl>
						<LineString>
							<tessellate>1</tessellate>
							<altitudeMode>relativeToGround</altitudeMode>
							<coordinates>15.5,49.8,0.0 13.959094991893256,45.27555200106183,50000.0							</coordinates>
						</LineString>
					</Placemark>
					<Placemark>
						<TimeSpan>
							<begin>2022-04-12</begin>
						</TimeSpan>
						<styleUrl>KmlStyle [strokeColor=java.awt.Color[r=50,g=250,b=50], strokeWidth=3.0, fillColor=null]</styleUrl>
						<LineString>
							<tessellate>1</tessellate>
							<altitudeMode>relativeToGround</altitudeMode>
							<coordinates>13.959094991893256,45.27555200106183,50000.0 12.154271596104978,40.76292921925814,94736.84210526316							</coordinates>
						</LineString>
					</Placemark>
					<Placemark>
						<TimeSpan>
							<begin>2022-04-12</begin>
						</TimeSpan>
						<styleUrl>KmlStyle [strokeColor=java.awt.Color[r=50,g=250,b=50], strokeWidth=3.0, fillColor=null]</styleUrl>
						<LineString>
							<tessellate>1</tessellate>
							<altitudeMode>relativeToGround</altitudeMode>
							<coordinates>12.154271596104978,40.76292921925814,94736.84210526316 10.072201963038228,36.263011529957744,134210.52631578947							</coordinates>
						</LineString>
					</Placemark>
					<Placemark>
						<TimeSpan>
							<begin>2022-04-12</begin>
						</TimeSpan>
						<styleUrl>KmlStyle [strokeColor=java.awt.Color[r=50,g=250,b=50], strokeWidth=3.0, fillColor=null]</styleUrl>
						<LineString>
							<tessellate>1</tessellate>
							<altitudeMode>relativeToGround</altitudeMode>
							<coordinates>10.072201963038228,36.263011529957744,134210.52631578947 7.701447631553813,31.77672266122766,168421.05263157893							</coordinates>
						</LineString>
					</Placemark>
					<Placemark>
						<TimeSpan>
							<begin>2022-04-12</begin>
						</TimeSpan>
						<styleUrl>KmlStyle [strokeColor=java.awt.Color[r=50,g=250,b=50], strokeWidth=3.0, fillColor=null]</styleUrl>
						<LineString>
							<tessellate>1</tessellate>
							<altitudeMode>relativeToGround</altitudeMode>
							<coordinates>7.701447631553813,31.77672266122766,168421.05263157893 5.032852563625151,27.304986155469194,197368.42105263154							</coordinates>
						</LineString>
					</Placemark>
					<Placemark>
						<TimeSpan>
							<begin>2022-04-12</begin>
						</TimeSpan>
						<styleUrl>KmlStyle [strokeColor=java.awt.Color[r=50,g=250,b=50], strokeWidth=3.0, fillColor=null]</styleUrl>
						<LineString>
							<tessellate>1</tessellate>
							<altitudeMode>relativeToGround</altitudeMode>
							<coordinates>5.032852563625151,27.304986155469194,197368.42105263154 2.059987290858467,22.84867833587516,221052.63157894736							</coordinates>
						</LineString>
					</Placemark>
					<Placemark>
						<TimeSpan>
							<begin>2022-04-12</begin>
						</TimeSpan>
						<styleUrl>KmlStyle [strokeColor=java.awt.Color[r=50,g=250,b=50], strokeWidth=3.0, fillColor=null]</styleUrl>
						<LineString>
							<tessellate>1</tessellate>
							<altitudeMode>relativeToGround</altitudeMode>
							<coordinates>2.059987290858467,22.84867833587516,221052.63157894736 -1.2203595880250666,18.40857644251427,239473.6842105263							</coordinates>
						</LineString>
					</Placemark>
					<Placemark>
						<TimeSpan>
							<begin>2022-04-12</begin>
						</TimeSpan>
						<styleUrl>KmlStyle [strokeColor=java.awt.Color[r=50,g=250,b=50], strokeWidth=3.0, fillColor=null]</styleUrl>
						<LineString>
							<tessellate>1</tessellate>
							<altitudeMode>relativeToGround</altitudeMode>
							<coordinates>-1.2203595880250666,18.40857644251427,239473.6842105263 -4.807647166217253,13.985300384316432,252631.5789473684							</coordinates>
						</LineString>
					</Placemark>
					<Placemark>
						<TimeSpan>
							<begin>2022-04-12</begin>
						</TimeSpan>
						<styleUrl>KmlStyle [strokeColor=java.awt.Color[r=50,g=250,b=50], strokeWidth=3.0, fillColor=null]</styleUrl>
						<LineString>
							<tessellate>1</tessellate>
							<altitudeMode>relativeToGround</altitudeMode>
							<coordinates>-4.807647166217253,13.985300384316432,252631.5789473684 -8.69701118991319,9.579246547694423,260526.31578947365							</coordinates>
						</LineString>
					</Placemark>
					<Placemark>
						<TimeSpan>
							<begin>2022-04-12</begin>
						</TimeSpan>
						<styleUrl>KmlStyle [strokeColor=java.awt.Color[r=50,g=250,b=50], strokeWidth=3.0, fillColor=null]</styleUrl>
						<LineString>
							<tessellate>1</tessellate>
							<altitudeMode>relativeToGround</altitudeMode>
							<coordinates>-8.69701118991319,9.579246547694423,260526.31578947365 -12.878663797404084,5.190511739443013,263157.894736842							</coordinates>
						</LineString>
					</Placemark>
					<Placemark>
						<TimeSpan>
							<begin>2022-04-12</begin>
						</TimeSpan>
						<styleUrl>KmlStyle [strokeColor=java.awt.Color[r=50,g=250,b=50], strokeWidth=3.0, fillColor=null]</styleUrl>
						<LineString>
							<tessellate>1</tessellate>
							<altitudeMode>relativeToGround</altitudeMode>
							<coordinates>-12.878663797404084,5.190511739443013,263157.894736842 -17.3372732547711,0.8188044069986266,260526.3157894736							</coordinates>
						</LineString>
					</Placemark>
					<Placemark>
						<TimeSpan>
							<begin>2022-04-12</begin>
						</TimeSpan>
						<styleUrl>KmlStyle [strokeColor=java.awt.Color[r=50,g=250,b=50], strokeWidth=3.0, fillColor=null]</styleUrl>
						<LineString>
							<tessellate>1</tessellate>
							<altitudeMode>relativeToGround</altitudeMode>
							<coordinates>-17.3372732547711,0.8188044069986266,260526.3157894736 -22.051334017968795,-3.5366617030125815,252631.57894736837							</coordinates>
						</LineString>
					</Placemark>
					<Placemark>
						<TimeSpan>
							<begin>2022-04-12</begin>
						</TimeSpan>
						<styleUrl>KmlStyle [strokeColor=java.awt.Color[r=50,g=250,b=50], strokeWidth=3.0, fillColor=null]</styleUrl>
						<LineString>
							<tessellate>1</tessellate>
							<altitudeMode>relativeToGround</altitudeMode>
							<coordinates>-22.051334017968795,-3.5366617030125815,252631.57894736837 -26.992536817190302,-7.877300354201848,239473.68421052623							</coordinates>
						</LineString>
					</Placemark>
					<Placemark>
						<TimeSpan>
							<begin>2022-04-12</begin>
						</TimeSpan>
						<styleUrl>KmlStyle [strokeColor=java.awt.Color[r=50,g=250,b=50], strokeWidth=3.0, fillColor=null]</styleUrl>
						<LineString>
							<tessellate>1</tessellate>
							<altitudeMode>relativeToGround</altitudeMode>
							<coordinates>-26.992536817190302,-7.877300354201848,239473.68421052623 -32.12514315576142,-12.205329532727207,221052.6315789473							</coordinates>
						</LineString>
					</Placemark>
					<Placemark>
						<TimeSpan>
							<begin>2022-04-12</begin>
						</TimeSpan>
						<styleUrl>KmlStyle [strokeColor=java.awt.Color[r=50,g=250,b=50], strokeWidth=3.0, fillColor=null]</styleUrl>
						<LineString>
							<tessellate>1</tessellate>
							<altitudeMode>relativeToGround</altitudeMode>
							<coordinates>-32.12514315576142,-12.205329532727207,221052.6315789473 -37.40535105017208,-16.524028405160536,197368.42105263146							</coordinates>
						</LineString>
					</Placemark>
					<Placemark>
						<TimeSpan>
							<begin>2022-04-12</begin>
						</TimeSpan>
						<styleUrl>KmlStyle [strokeColor=java.awt.Color[r=50,g=250,b=50], strokeWidth=3.0, fillColor=null]</styleUrl>
						<LineString>
							<tessellate>1</tessellate>
							<altitudeMode>relativeToGround</altitudeMode>
							<coordinates>-37.40535105017208,-16.524028405160536,197368.42105263146 -42.78058729891198,-20.838156634183473,168421.05263157887							</coordinates>
						</LineString>
					</Placemark>
					<Placemark>
						<TimeSpan>
							<begin>2022-04-12</begin>
						</TimeSpan>
						<styleUrl>KmlStyle [strokeColor=java.awt.Color[r=50,g=250,b=50], strokeWidth=3.0, fillColor=null]</styleUrl>
						<LineString>
							<tessellate>1</tessellate>
							<altitudeMode>relativeToGround</altitudeMode>
							<coordinates>-42.78058729891198,-20.838156634183473,168421.05263157887 -48.18850486971641,-25.15474407409873,134210.52631578944							</coordinates>
						</LineString>
					</Placemark>
					<Placemark>
						<TimeSpan>
							<begin>2022-04-12</begin>
						</TimeSpan>
						<styleUrl>KmlStyle [strokeColor=java.awt.Color[r=50,g=250,b=50], strokeWidth=3.0, fillColor=null]</styleUrl>
						<LineString>
							<tessellate>1</tessellate>
							<altitudeMode>relativeToGround</altitudeMode>
							<coordinates>-48.18850486971641,-25.15474407409873,134210.52631578944 -53.55491682107619,-29.484876846740036,94736.84210526303							</coordinates>
						</LineString>
					</Placemark>
					<Placemark>
						<TimeSpan>
							<begin>2022-04-12</begin>
						</TimeSpan>
						<styleUrl>KmlStyle [strokeColor=java.awt.Color[r=50,g=250,b=50], strokeWidth=3.0, fillColor=null]</styleUrl>
						<LineString>
							<tessellate>1</tessellate>
							<altitudeMode>relativeToGround</altitudeMode>
							<coordinates>-53.55491682107619,-29.484876846740036,94736.84210526303 -58.78739186846154,-33.84897454690628,49999.99999999988							</coordinates>
						</LineString>
					</Placemark>
					<Placemark>
						<TimeSpan>
							<begin>2022-04-12</begin>
						</TimeSpan>
						<styleUrl>KmlStyle [strokeColor=java.awt.Color[r=50,g=250,b=50], strokeWidth=3.0, fillColor=null]</styleUrl>
						<LineString>
							<tessellate>1</tessellate>
							<altitudeMode>relativeToGround</altitudeMode>
							<coordinates>-58.78739186846154,-33.84897454690628,49999.99999999988 -63.6,-38.4,-2.3283064365386963E-10							</coordinates>
						</LineString>
					</Placemark>
				</Folder>
				<Folder>
					<name>CZE to SKO</name>
					<description></description>
					<Placemark>
						<TimeSpan>
							<begin>2022-04-12</begin>
						</TimeSpan>
						<styleUrl>KmlStyle [strokeColor=java.awt.Color[r=50,g=250,b=50], strokeWidth=3.0, fillColor=null]</styleUrl>
						<LineString>
							<tessellate>1</tessellate>
							<altitudeMode>relativeToGround</altitudeMode>
							<coordinates>15.5,49.8,0.0 20.287491953111566,48.93572352742254,50000.0							</coordinates>
						</LineString>
					</Placemark>
					<Placemark>
						<TimeSpan>
							<begin>2022-04-12</begin>
						</TimeSpan>
						<styleUrl>KmlStyle [strokeColor=java.awt.Color[r=50,g=250,b=50], strokeWidth=3.0, fillColor=null]</styleUrl>
						<LineString>
							<tessellate>1</tessellate>
							<altitudeMode>relativeToGround</altitudeMode>
							<coordinates>20.287491953111566,48.93572352742254,50000.0 25.185201669119845,48.080144162308805,94736.84210526316							</coordinates>
						</LineString>
					</Placemark>
					<Placemark>
						<TimeSpan>
							<begin>2022-04-12</begin>
						</TimeSpan>
						<styleUrl>KmlStyle [strokeColor=java.awt.Color[r=50,g=250,b=50], strokeWidth=3.0, fillColor=null]</styleUrl>
						<LineString>
							<tessellate>1</tessellate>
							<altitudeMode>relativeToGround</altitudeMode>
							<coordinates>25.185201669119845,48.080144162308805,94736.84210526316 30.18957670348837,47.233884895678976,134210.52631578947							</coordinates>
						</LineString>
					</Placemark>
					<Placemark>
						<TimeSpan>
							<begin>2022-04-12</begin>
						</TimeSpan>
						<styleUrl>KmlStyle [strokeColor=java.awt.Color[r=50,g=250,b=50], strokeWidth=3.0, fillColor=null]</styleUrl>
						<LineString>
							<tessellate>1</tessellate>
							<altitudeMode>relativeToGround</altitudeMode>
							<coordinates>30.18957670348837,47.233884895678976,134210.52631578947 35.296957376612376,46.397619770859336,168421.05263157893							</coordinates>
						</LineString>
					</Placemark>
					<Placemark>
						<TimeSpan>
							<begin>2022-04-12</begin>
						</TimeSpan>
						<styleUrl>KmlStyle [strokeColor=java.awt.Color[r=50,g=250,b=50], strokeWidth=3.0, fillColor=null]</styleUrl>
						<LineString>
							<tessellate>1</tessellate>
							<altitudeMode>relativeToGround</altitudeMode>
							<coordinates>35.296957376612376,46.397619770859336,168421.05263157893 40.50359168090261,45.57208317897874,197368.42105263154							</coordinates>
						</LineString>
					</Placemark>
					<Placemark>
						<TimeSpan>
							<begin>2022-04-12</begin>
						</TimeSpan>
						<styleUrl>KmlStyle [strokeColor=java.awt.Color[r=50,g=250,b=50], strokeWidth=3.0, fillColor=null]</styleUrl>
						<LineString>
							<tessellate>1</tessellate>
							<altitudeMode>relativeToGround</altitudeMode>
							<coordinates>40.50359168090261,45.57208317897874,197368.42105263154 45.805649535062244,44.758081842274805,221052.63157894736							</coordinates>
						</LineString>
					</Placemark>
					<Placemark>
						<TimeSpan>
							<begin>2022-04-12</begin>
						</TimeSpan>
						<styleUrl>KmlStyle [strokeColor=java.awt.Color[r=50,g=250,b=50], strokeWidth=3.0, fillColor=null]</styleUrl>
						<LineString>
							<tessellate>1</tessellate>
							<altitudeMode>relativeToGround</altitudeMode>
							<coordinates>45.805649535062244,44.758081842274805,221052.63157894736 51.1992361922137,43.956510446817774,239473.6842105263							</coordinates>
						</LineString>
					</Placemark>
					<Placemark>
						<TimeSpan>
							<begin>2022-04-12</begin>
						</TimeSpan>
						<styleUrl>KmlStyle [strokeColor=java.awt.Color[r=50,g=250,b=50], strokeWidth=3.0, fillColor=null]</styleUrl>
						<LineString>
							<tessellate>1</tessellate>
							<altitudeMode>relativeToGround</altitudeMode>
							<coordinates>51.1992361922137,43.956510446817774,239473.6842105263 56.68040457840591,43.16837233057646,252631.5789473684							</coordinates>
						</LineString>
					</Placemark>
					<Placemark>
						<TimeSpan>
							<begin>2022-04-12</begin>
						</TimeSpan>
						<styleUrl>KmlStyle [strokeColor=java.awt.Color[r=50,g=250,b=50], strokeWidth=3.0, fillColor=null]</styleUrl>
						<LineString>
							<tessellate>1</tessellate>
							<altitudeMode>relativeToGround</altitudeMode>
							<coordinates>56.68040457840591,43.16837233057646,252631.5789473684 62.245166288859615,42.394807337146666,260526.31578947365							</coordinates>
						</LineString>
					</Placemark>
					<Placemark>
						<TimeSpan>
							<begin>2022-04-12</begin>
						</TimeSpan>
						<styleUrl>KmlStyle [strokeColor=java.awt.Color[r=50,g=250,b=50], strokeWidth=3.0, fillColor=null]</styleUrl>
						<LineString>
							<tessellate>1</tessellate>
							<altitudeMode>relativeToGround</altitudeMode>
							<coordinates>62.245166288859615,42.394807337146666,260526.31578947365 67.88950088954279,41.63713009952192,263157.894736842							</coordinates>
						</LineString>
					</Placemark>
					<Placemark>
						<TimeSpan>
							<begin>2022-04-12</begin>
						</TimeSpan>
						<styleUrl>KmlStyle [strokeColor=java.awt.Color[r=50,g=250,b=50], strokeWidth=3.0, fillColor=null]</styleUrl>
						<LineString>
							<tessellate>1</tessellate>
							<altitudeMode>relativeToGround</altitudeMode>
							<coordinates>67.88950088954279,41.63713009952192,263157.894736842 73.60936304151251,40.89688398250159,260526.3157894736							</coordinates>
						</LineString>
					</Placemark>
					<Placemark>
						<TimeSpan>
							<begin>2022-04-12</begin>
						</TimeSpan>
						<styleUrl>KmlStyle [strokeColor=java.awt.Color[r=50,g=250,b=50], strokeWidth=3.0, fillColor=null]</styleUrl>
						<LineString>
							<tessellate>1</tessellate>
							<altitudeMode>relativeToGround</altitudeMode>
							<coordinates>73.60936304151251,40.89688398250159,260526.3157894736 79.4006867495648,40.17591940826202,252631.57894736837							</coordinates>
						</LineString>
					</Placemark>
					<Placemark>
						<TimeSpan>
							<begin>2022-04-12</begin>
						</TimeSpan>
						<styleUrl>KmlStyle [strokeColor=java.awt.Color[r=50,g=250,b=50], strokeWidth=3.0, fillColor=null]</styleUrl>
						<LineString>
							<tessellate>1</tessellate>
							<altitudeMode>relativeToGround</altitudeMode>
							<coordinates>79.4006867495648,40.17591940826202,252631.57894736837 85.25938566889303,39.476511851800964,239473.68421052623							</coordinates>
						</LineString>
					</Placemark>
					<Placemark>
						<TimeSpan>
							<begin>2022-04-12</begin>
						</TimeSpan>
						<styleUrl>KmlStyle [strokeColor=java.awt.Color[r=50,g=250,b=50], strokeWidth=3.0, fillColor=null]</styleUrl>
						<LineString>
							<tessellate>1</tessellate>
							<altitudeMode>relativeToGround</altitudeMode>
							<coordinates>85.25938566889303,39.476511851800964,239473.68421052623 91.18134775277998,38.80154793174974,221052.6315789473							</coordinates>
						</LineString>
					</Placemark>
					<Placemark>
						<TimeSpan>
							<begin>2022-04-12</begin>
						</TimeSpan>
						<styleUrl>KmlStyle [strokeColor=java.awt.Color[r=50,g=250,b=50], strokeWidth=3.0, fillColor=null]</styleUrl>
						<LineString>
							<tessellate>1</tessellate>
							<altitudeMode>relativeToGround</altitudeMode>
							<coordinates>91.18134775277998,38.80154793174974,221052.6315789473 97.16242131486528,38.15483652041109,197368.42105263146							</coordinates>
						</LineString>
					</Placemark>
					<Placemark>
						<TimeSpan>
							<begin>2022-04-12</begin>
						</TimeSpan>
						<styleUrl>KmlStyle [strokeColor=java.awt.Color[r=50,g=250,b=50], strokeWidth=3.0, fillColor=null]</styleUrl>
						<LineString>
							<tessellate>1</tessellate>
							<altitudeMode>relativeToGround</altitudeMode>
							<coordinates>97.16242131486528,38.15483652041109,197368.42105263146 103.19838718245784,37.541670267250296,168421.05263157887							</coordinates>
						</LineString>
					</Placemark>
					<Placemark>
						<TimeSpan>
							<begin>2022-04-12</begin>
						</TimeSpan>
						<styleUrl>KmlStyle [strokeColor=java.awt.Color[r=50,g=250,b=50], strokeWidth=3.0, fillColor=null]</styleUrl>
						<LineString>
							<tessellate>1</tessellate>
							<altitudeMode>relativeToGround</altitudeMode>
							<coordinates>103.19838718245784,37.541670267250296,168421.05263157887 109.28490645616974,36.96995142877615,134210.52631578944							</coordinates>
						</LineString>
					</Placemark>
					<Placemark>
						<TimeSpan>
							<begin>2022-04-12</begin>
						</TimeSpan>
						<styleUrl>KmlStyle [strokeColor=java.awt.Color[r=50,g=250,b=50], strokeWidth=3.0, fillColor=null]</styleUrl>
						<LineString>
							<tessellate>1</tessellate>
							<altitudeMode>relativeToGround</altitudeMode>
							<coordinates>109.28490645616974,36.96995142877615,134210.52631578944 115.41742101450404,36.45282491705823,94736.84210526303							</coordinates>
						</LineString>
					</Placemark>
					<Placemark>
						<TimeSpan>
							<begin>2022-04-12</begin>
						</TimeSpan>
						<styleUrl>KmlStyle [strokeColor=java.awt.Color[r=50,g=250,b=50], strokeWidth=3.0, fillColor=null]</styleUrl>
						<LineString>
							<tessellate>1</tessellate>
							<altitudeMode>relativeToGround</altitudeMode>
							<coordinates>115.41742101450404,36.45282491705823,94736.84210526303 121.59094988809227,36.01659521559685,49999.99999999988							</coordinates>
						</LineString>
					</Placemark>
					<Placemark>
						<TimeSpan>
							<begin>2022-04-12</begin>
						</TimeSpan>
						<styleUrl>KmlStyle [strokeColor=java.awt.Color[r=50,g=250,b=50], strokeWidth=3.0, fillColor=null]</styleUrl>
						<LineString>
							<tessellate>1</tessellate>
							<altitudeMode>relativeToGround</altitudeMode>
							<coordinates>121.59094988809227,36.01659521559685,49999.99999999988 127.8,35.9,-2.3283064365386963E-10							</coordinates>
						</LineString>
					</Placemark>
				</Folder>
				<Folder>
					<name>CZE to JPN</name>
					<description></description>
					<Placemark>
						<TimeSpan>
							<begin>2022-04-12</begin>
						</TimeSpan>
						<styleUrl>KmlStyle [strokeColor=java.awt.Color[r=50,g=250,b=50], strokeWidth=3.0, fillColor=null]</styleUrl>
						<LineString>
							<tessellate>1</tessellate>
							<altitudeMode>relativeToGround</altitudeMode>
							<coordinates>15.5,49.8,0.0 20.751572475612907,48.91880595382675,50000.0							</coordinates>
						</LineString>
					</Placemark>
					<Placemark>
						<TimeSpan>
							<begin>2022-04-12</begin>
						</TimeSpan>
						<styleUrl>KmlStyle [strokeColor=java.awt.Color[r=50,g=250,b=50], strokeWidth=3.0, fillColor=null]</styleUrl>
						<LineString>
							<tessellate>1</tessellate>
							<altitudeMode>relativeToGround</altitudeMode>
							<coordinates>20.751572475612907,48.91880595382675,50000.0 26.123946184009778,48.04806088222183,94736.84210526316							</coordinates>
						</LineString>
					</Placemark>
					<Placemark>
						<TimeSpan>
							<begin>2022-04-12</begin>
						</TimeSpan>
						<styleUrl>KmlStyle [strokeColor=java.awt.Color[r=50,g=250,b=50], strokeWidth=3.0, fillColor=null]</styleUrl>
						<LineString>
							<tessellate>1</tessellate>
							<altitudeMode>relativeToGround</altitudeMode>
							<coordinates>26.123946184009778,48.04806088222183,94736.84210526316 31.612796178564153,47.188503390434974,134210.52631578947							</coordinates>
						</LineString>
					</Placemark>
					<Placemark>
						<TimeSpan>
							<begin>2022-04-12</begin>
						</TimeSpan>
						<styleUrl>KmlStyle [strokeColor=java.awt.Color[r=50,g=250,b=50], strokeWidth=3.0, fillColor=null]</styleUrl>
						<LineString>
							<tessellate>1</tessellate>
							<altitudeMode>relativeToGround</altitudeMode>
							<coordinates>31.612796178564153,47.188503390434974,134210.52631578947 37.21368574316563,46.34093067327541,168421.05263157893							</coordinates>
						</LineString>
					</Placemark>
					<Placemark>
						<TimeSpan>
							<begin>2022-04-12</begin>
						</TimeSpan>
						<styleUrl>KmlStyle [strokeColor=java.awt.Color[r=50,g=250,b=50], strokeWidth=3.0, fillColor=null]</styleUrl>
						<LineString>
							<tessellate>1</tessellate>
							<altitudeMode>relativeToGround</altitudeMode>
							<coordinates>37.21368574316563,46.34093067327541,168421.05263157893 42.92208505276316,45.50620936282793,197368.42105263154							</coordinates>
						</LineString>
					</Placemark>
					<Placemark>
						<TimeSpan>
							<begin>2022-04-12</begin>
						</TimeSpan>
						<styleUrl>KmlStyle [strokeColor=java.awt.Color[r=50,g=250,b=50], strokeWidth=3.0, fillColor=null]</styleUrl>
						<LineString>
							<tessellate>1</tessellate>
							<altitudeMode>relativeToGround</altitudeMode>
							<coordinates>42.92208505276316,45.50620936282793,197368.42105263154 48.73338866708682,44.685289553442516,221052.63157894736							</coordinates>
						</LineString>
					</Placemark>
					<Placemark>
						<TimeSpan>
							<begin>2022-04-12</begin>
						</TimeSpan>
						<styleUrl>KmlStyle [strokeColor=java.awt.Color[r=50,g=250,b=50], strokeWidth=3.0, fillColor=null]</styleUrl>
						<LineString>
							<tessellate>1</tessellate>
							<altitudeMode>relativeToGround</altitudeMode>
							<coordinates>48.73338866708682,44.685289553442516,221052.63157894736 54.642931569283334,43.879223137254336,239473.6842105263							</coordinates>
						</LineString>
					</Placemark>
					<Placemark>
						<TimeSpan>
							<begin>2022-04-12</begin>
						</TimeSpan>
						<styleUrl>KmlStyle [strokeColor=java.awt.Color[r=50,g=250,b=50], strokeWidth=3.0, fillColor=null]</styleUrl>
						<LineString>
							<tessellate>1</tessellate>
							<altitudeMode>relativeToGround</altitudeMode>
							<coordinates>54.642931569283334,43.879223137254336,239473.6842105263 60.646003407306964,43.089188107050234,252631.5789473684							</coordinates>
						</LineString>
					</Placemark>
					<Placemark>
						<TimeSpan>
							<begin>2022-04-12</begin>
						</TimeSpan>
						<styleUrl>KmlStyle [strokeColor=java.awt.Color[r=50,g=250,b=50], strokeWidth=3.0, fillColor=null]</styleUrl>
						<LineString>
							<tessellate>1</tessellate>
							<altitudeMode>relativeToGround</altitudeMode>
							<coordinates>60.646003407306964,43.089188107050234,252631.5789473684 66.73786050666797,42.316521313480145,260526.31578947365							</coordinates>
						</LineString>
					</Placemark>
					<Placemark>
						<TimeSpan>
							<begin>2022-04-12</begin>
						</TimeSpan>
						<styleUrl>KmlStyle [strokeColor=java.awt.Color[r=50,g=250,b=50], strokeWidth=3.0, fillColor=null]</styleUrl>
						<LineString>
							<tessellate>1</tessellate>
							<altitudeMode>relativeToGround</altitudeMode>
							<coordinates>66.73786050666797,42.316521313480145,260526.31578947365 72.91373507612907,41.56276352395721,263157.894736842							</coordinates>
						</LineString>
					</Placemark>
					<Placemark>
						<TimeSpan>
							<begin>2022-04-12</begin>
						</TimeSpan>
						<styleUrl>KmlStyle [strokeColor=java.awt.Color[r=50,g=250,b=50], strokeWidth=3.0, fillColor=null]</styleUrl>
						<LineString>
							<tessellate>1</tessellate>
							<altitudeMode>relativeToGround</altitudeMode>
							<coordinates>72.91373507612907,41.56276352395721,263157.894736842 79.16884078349815,40.8297229461641,260526.3157894736							</coordinates>
						</LineString>
					</Placemark>
					<Placemark>
						<TimeSpan>
							<begin>2022-04-12</begin>
						</TimeSpan>
						<styleUrl>KmlStyle [strokeColor=java.awt.Color[r=50,g=250,b=50], strokeWidth=3.0, fillColor=null]</styleUrl>
						<LineString>
							<tessellate>1</tessellate>
							<altitudeMode>relativeToGround</altitudeMode>
							<coordinates>79.16884078349815,40.8297229461641,260526.3157894736 85.49837346311352,40.11956750072297,252631.57894736837							</coordinates>
						</LineString>
					</Placemark>
					<Placemark>
						<TimeSpan>
							<begin>2022-04-12</begin>
						</TimeSpan>
						<styleUrl>KmlStyle [strokeColor=java.awt.Color[r=50,g=250,b=50], strokeWidth=3.0, fillColor=null]</styleUrl>
						<LineString>
							<tessellate>1</tessellate>
							<altitudeMode>relativeToGround</altitudeMode>
							<coordinates>85.49837346311352,40.11956750072297,252631.57894736837 91.89750498527741,39.434963864804125,239473.68421052623							</coordinates>
						</LineString>
					</Placemark>
					<Placemark>
						<TimeSpan>
							<begin>2022-04-12</begin>
						</TimeSpan>
						<styleUrl>KmlStyle [strokeColor=java.awt.Color[r=50,g=250,b=50], strokeWidth=3.0, fillColor=null]</styleUrl>
						<LineString>
							<tessellate>1</tessellate>
							<altitudeMode>relativeToGround</altitudeMode>
							<coordinates>91.89750498527741,39.434963864804125,239473.68421052623 98.36136696714067,38.77929680069195,221052.6315789473							</coordinates>
						</LineString>
					</Placemark>
					<Placemark>
						<TimeSpan>
							<begin>2022-04-12</begin>
						</TimeSpan>
						<styleUrl>KmlStyle [strokeColor=java.awt.Color[r=50,g=250,b=50], strokeWidth=3.0, fillColor=null]</styleUrl>
						<LineString>
							<tessellate>1</tessellate>
							<altitudeMode>relativeToGround</altitudeMode>
							<coordinates>98.36136696714067,38.77929680069195,221052.6315789473 104.88501834312581,38.15703588775969,197368.42105263146							</coordinates>
						</LineString>
					</Placemark>
					<Placemark>
						<TimeSpan>
							<begin>2022-04-12</begin>
						</TimeSpan>
						<styleUrl>KmlStyle [strokeColor=java.awt.Color[r=50,g=250,b=50], strokeWidth=3.0, fillColor=null]</styleUrl>
						<LineString>
							<tessellate>1</tessellate>
							<altitudeMode>relativeToGround</altitudeMode>
							<coordinates>104.88501834312581,38.15703588775969,197368.42105263146 111.4633850953621,37.57439751693334,168421.05263157887							</coordinates>
						</LineString>
					</Placemark>
					<Placemark>
						<TimeSpan>
							<begin>2022-04-12</begin>
						</TimeSpan>
						<styleUrl>KmlStyle [strokeColor=java.awt.Color[r=50,g=250,b=50], strokeWidth=3.0, fillColor=null]</styleUrl>
						<LineString>
							<tessellate>1</tessellate>
							<altitudeMode>relativeToGround</altitudeMode>
							<coordinates>111.4633850953621,37.57439751693334,168421.05263157887 118.09114661305873,37.0406722895268,134210.52631578944							</coordinates>
						</LineString>
					</Placemark>
					<Placemark>
						<TimeSpan>
							<begin>2022-04-12</begin>
						</TimeSpan>
						<styleUrl>KmlStyle [strokeColor=java.awt.Color[r=50,g=250,b=50], strokeWidth=3.0, fillColor=null]</styleUrl>
						<LineString>
							<tessellate>1</tessellate>
							<altitudeMode>relativeToGround</altitudeMode>
							<coordinates>118.09114661305873,37.0406722895268,134210.52631578944 124.76250341197243,36.571329723793056,94736.84210526303							</coordinates>
						</LineString>
					</Placemark>
					<Placemark>
						<TimeSpan>
							<begin>2022-04-12</begin>
						</TimeSpan>
						<styleUrl>KmlStyle [strokeColor=java.awt.Color[r=50,g=250,b=50], strokeWidth=3.0, fillColor=null]</styleUrl>
						<LineString>
							<tessellate>1</tessellate>
							<altitudeMode>relativeToGround</altitudeMode>
							<coordinates>124.76250341197243,36.571329723793056,94736.84210526303 131.47061064636895,36.19735378801932,49999.99999999988							</coordinates>
						</LineString>
					</Placemark>
					<Placemark>
						<TimeSpan>
							<begin>2022-04-12</begin>
						</TimeSpan>
						<styleUrl>KmlStyle [strokeColor=java.awt.Color[r=50,g=250,b=50], strokeWidth=3.0, fillColor=null]</styleUrl>
						<LineString>
							<tessellate>1</tessellate>
							<altitudeMode>relativeToGround</altitudeMode>
							<coordinates>131.47061064636895,36.19735378801932,49999.99999999988 138.2,36.2,-2.3283064365386963E-10							</coordinates>
						</LineString>
					</Placemark>
				</Folder>
				<Folder>
					<name>CZE to CHL</name>
					<description></description>
					<Placemark>
						<TimeSpan>
							<begin>2022-04-12</begin>
						</TimeSpan>
						<styleUrl>KmlStyle [strokeColor=java.awt.Color[r=50,g=250,b=50], strokeWidth=3.0, fillColor=null]</styleUrl>
						<LineString>
							<tessellate>1</tessellate>
							<altitudeMode>relativeToGround</altitudeMode>
							<coordinates>15.5,49.8,0.0 13.763649480622432,45.39010587006873,50000.0							</coordinates>
						</LineString>
					</Placemark>
					<Placemark>
						<TimeSpan>
							<begin>2022-04-12</begin>
						</TimeSpan>
						<styleUrl>KmlStyle [strokeColor=java.awt.Color[r=50,g=250,b=50], strokeWidth=3.0, fillColor=null]</styleUrl>
						<LineString>
							<tessellate>1</tessellate>
							<altitudeMode>relativeToGround</altitudeMode>
							<coordinates>13.763649480622432,45.39010587006873,50000.0 11.737254142084653,40.9941865215008,94736.84210526316							</coordinates>
						</LineString>
					</Placemark>
					<Placemark>
						<TimeSpan>
							<begin>2022-04-12</begin>
						</TimeSpan>
						<styleUrl>KmlStyle [strokeColor=java.awt.Color[r=50,g=250,b=50], strokeWidth=3.0, fillColor=null]</styleUrl>
						<LineString>
							<tessellate>1</tessellate>
							<altitudeMode>relativeToGround</altitudeMode>
							<coordinates>11.737254142084653,40.9941865215008,94736.84210526316 9.40710524526484,36.6133335104262,134210.52631578947							</coordinates>
						</LineString>
					</Placemark>
					<Placemark>
						<TimeSpan>
							<begin>2022-04-12</begin>
						</TimeSpan>
						<styleUrl>KmlStyle [strokeColor=java.awt.Color[r=50,g=250,b=50], strokeWidth=3.0, fillColor=null]</styleUrl>
						<LineString>
							<tessellate>1</tessellate>
							<altitudeMode>relativeToGround</altitudeMode>
							<coordinates>9.40710524526484,36.6133335104262,134210.52631578947 6.761719007878503,32.248689335456966,168421.05263157893							</coordinates>
						</LineString>
					</Placemark>
					<Placemark>
						<TimeSpan>
							<begin>2022-04-12</begin>
						</TimeSpan>
						<styleUrl>KmlStyle [strokeColor=java.awt.Color[r=50,g=250,b=50], strokeWidth=3.0, fillColor=null]</styleUrl>
						<LineString>
							<tessellate>1</tessellate>
							<altitudeMode>relativeToGround</altitudeMode>
							<coordinates>6.761719007878503,32.248689335456966,168421.05263157893 3.7922562889055906,27.901396692137112,197368.42105263154							</coordinates>
						</LineString>
					</Placemark>
					<Placemark>
						<TimeSpan>
							<begin>2022-04-12</begin>
						</TimeSpan>
						<styleUrl>KmlStyle [strokeColor=java.awt.Color[r=50,g=250,b=50], strokeWidth=3.0, fillColor=null]</styleUrl>
						<LineString>
							<tessellate>1</tessellate>
							<altitudeMode>relativeToGround</altitudeMode>
							<coordinates>3.7922562889055906,27.901396692137112,197368.42105263154 0.4929833634352497,23.57254416868788,221052.63157894736							</coordinates>
						</LineString>
					</Placemark>
					<Placemark>
						<TimeSpan>
							<begin>2022-04-12</begin>
						</TimeSpan>
						<styleUrl>KmlStyle [strokeColor=java.awt.Color[r=50,g=250,b=50], strokeWidth=3.0, fillColor=null]</styleUrl>
						<LineString>
							<tessellate>1</tessellate>
							<altitudeMode>relativeToGround</altitudeMode>
							<coordinates>0.4929833634352497,23.57254416868788,221052.63157894736 -3.1382335182102867,19.263106501038234,239473.6842105263							</coordinates>
						</LineString>
					</Placemark>
					<Placemark>
						<TimeSpan>
							<begin>2022-04-12</begin>
						</TimeSpan>
						<styleUrl>KmlStyle [strokeColor=java.awt.Color[r=50,g=250,b=50], strokeWidth=3.0, fillColor=null]</styleUrl>
						<LineString>
							<tessellate>1</tessellate>
							<altitudeMode>relativeToGround</altitudeMode>
							<coordinates>-3.1382335182102867,19.263106501038234,239473.6842105263 -7.099408134021721,14.973877803253398,252631.5789473684							</coordinates>
						</LineString>
					</Placemark>
					<Placemark>
						<TimeSpan>
							<begin>2022-04-12</begin>
						</TimeSpan>
						<styleUrl>KmlStyle [strokeColor=java.awt.Color[r=50,g=250,b=50], strokeWidth=3.0, fillColor=null]</styleUrl>
						<LineString>
							<tessellate>1</tessellate>
							<altitudeMode>relativeToGround</altitudeMode>
							<coordinates>-7.099408134021721,14.973877803253398,252631.5789473684 -11.383898482783568,10.705396157531075,260526.31578947365							</coordinates>
						</LineString>
					</Placemark>
					<Placemark>
						<TimeSpan>
							<begin>2022-04-12</begin>
						</TimeSpan>
						<styleUrl>KmlStyle [strokeColor=java.awt.Color[r=50,g=250,b=50], strokeWidth=3.0, fillColor=null]</styleUrl>
						<LineString>
							<tessellate>1</tessellate>
							<altitudeMode>relativeToGround</altitudeMode>
							<coordinates>-11.383898482783568,10.705396157531075,260526.31578947365 -15.979866015437702,6.457857489460087,263157.894736842							</coordinates>
						</LineString>
					</Placemark>
					<Placemark>
						<TimeSpan>
							<begin>2022-04-12</begin>
						</TimeSpan>
						<styleUrl>KmlStyle [strokeColor=java.awt.Color[r=50,g=250,b=50], strokeWidth=3.0, fillColor=null]</styleUrl>
						<LineString>
							<tessellate>1</tessellate>
							<altitudeMode>relativeToGround</altitudeMode>
							<coordinates>-15.979866015437702,6.457857489460087,263157.894736842 -20.86974153309541,2.231015508413492,260526.3157894736							</coordinates>
						</LineString>
					</Placemark>
					<Placemark>
						<TimeSpan>
							<begin>2022-04-12</begin>
						</TimeSpan>
						<styleUrl>KmlStyle [strokeColor=java.awt.Color[r=50,g=250,b=50], strokeWidth=3.0, fillColor=null]</styleUrl>
						<LineString>
							<tessellate>1</tessellate>
							<altitudeMode>relativeToGround</altitudeMode>
							<coordinates>-20.86974153309541,2.231015508413492,260526.3157894736 -26.02970904668088,-1.975937905002092,252631.57894736837							</coordinates>
						</LineString>
					</Placemark>
					<Placemark>
						<TimeSpan>
							<begin>2022-04-12</begin>
						</TimeSpan>
						<styleUrl>KmlStyle [strokeColor=java.awt.Color[r=50,g=250,b=50], strokeWidth=3.0, fillColor=null]</styleUrl>
						<LineString>
							<tessellate>1</tessellate>
							<altitudeMode>relativeToGround</altitudeMode>
							<coordinates>-26.02970904668088,-1.975937905002092,252631.57894736837 -31.429216112093822,-6.16452235068902,239473.68421052623							</coordinates>
						</LineString>
					</Placemark>
					<Placemark>
						<TimeSpan>
							<begin>2022-04-12</begin>
						</TimeSpan>
						<styleUrl>KmlStyle [strokeColor=java.awt.Color[r=50,g=250,b=50], strokeWidth=3.0, fillColor=null]</styleUrl>
						<LineString>
							<tessellate>1</tessellate>
							<altitudeMode>relativeToGround</altitudeMode>
							<coordinates>-31.429216112093822,-6.16452235068902,239473.68421052623 -37.03051089372174,-10.337169204348482,221052.6315789473							</coordinates>
						</LineString>
					</Placemark>
					<Placemark>
						<TimeSpan>
							<begin>2022-04-12</begin>
						</TimeSpan>
						<styleUrl>KmlStyle [strokeColor=java.awt.Color[r=50,g=250,b=50], strokeWidth=3.0, fillColor=null]</styleUrl>
						<LineString>
							<tessellate>1</tessellate>
							<altitudeMode>relativeToGround</altitudeMode>
							<coordinates>-37.03051089372174,-10.337169204348482,221052.6315789473 -42.78818484936278,-14.49751544447123,197368.42105263146							</coordinates>
						</LineString>
					</Placemark>
					<Placemark>
						<TimeSpan>
							<begin>2022-04-12</begin>
						</TimeSpan>
						<styleUrl>KmlStyle [strokeColor=java.awt.Color[r=50,g=250,b=50], strokeWidth=3.0, fillColor=null]</styleUrl>
						<LineString>
							<tessellate>1</tessellate>
							<altitudeMode>relativeToGround</altitudeMode>
							<coordinates>-42.78818484936278,-14.49751544447123,197368.42105263146 -48.64864403334464,-18.65088761771242,168421.05263157887							</coordinates>
						</LineString>
					</Placemark>
					<Placemark>
						<TimeSpan>
							<begin>2022-04-12</begin>
						</TimeSpan>
						<styleUrl>KmlStyle [strokeColor=java.awt.Color[r=50,g=250,b=50], strokeWidth=3.0, fillColor=null]</styleUrl>
						<LineString>
							<tessellate>1</tessellate>
							<altitudeMode>relativeToGround</altitudeMode>
							<coordinates>-48.64864403334464,-18.65088761771242,168421.05263157887 -54.549271838136725,-22.805220034021943,134210.52631578944							</coordinates>
						</LineString>
					</Placemark>
					<Placemark>
						<TimeSpan>
							<begin>2022-04-12</begin>
						</TimeSpan>
						<styleUrl>KmlStyle [strokeColor=java.awt.Color[r=50,g=250,b=50], strokeWidth=3.0, fillColor=null]</styleUrl>
						<LineString>
							<tessellate>1</tessellate>
							<altitudeMode>relativeToGround</altitudeMode>
							<coordinates>-54.549271838136725,-22.805220034021943,134210.52631578944 -60.416503076705254,-26.97314068272443,94736.84210526303							</coordinates>
						</LineString>
					</Placemark>
					<Placemark>
						<TimeSpan>
							<begin>2022-04-12</begin>
						</TimeSpan>
						<styleUrl>KmlStyle [strokeColor=java.awt.Color[r=50,g=250,b=50], strokeWidth=3.0, fillColor=null]</styleUrl>
						<LineString>
							<tessellate>1</tessellate>
							<altitudeMode>relativeToGround</altitudeMode>
							<coordinates>-60.416503076705254,-26.97314068272443,94736.84210526303 -66.15957622474818,-31.17814759460884,49999.99999999988							</coordinates>
						</LineString>
					</Placemark>
					<Placemark>
						<TimeSpan>
							<begin>2022-04-12</begin>
						</TimeSpan>
						<styleUrl>KmlStyle [strokeColor=java.awt.Color[r=50,g=250,b=50], strokeWidth=3.0, fillColor=null]</styleUrl>
						<LineString>
							<tessellate>1</tessellate>
							<altitudeMode>relativeToGround</altitudeMode>
							<coordinates>-66.15957622474818,-31.17814759460884,49999.99999999988 -71.5,-35.6,-2.3283064365386963E-10							</coordinates>
						</LineString>
					</Placemark>
				</Folder>
				<Folder>
					<name>CZE to VNM</name>
					<description></description>
					<Placemark>
						<TimeSpan>
							<begin>2022-04-12</begin>
						</TimeSpan>
						<styleUrl>KmlStyle [strokeColor=java.awt.Color[r=50,g=250,b=50], strokeWidth=3.0, fillColor=null]</styleUrl>
						<LineString>
							<tessellate>1</tessellate>
							<altitudeMode>relativeToGround</altitudeMode>
							<coordinates>15.5,49.8,0.0 18.527777378139103,47.866289097384026,50000.0							</coordinates>
						</LineString>
					</Placemark>
					<Placemark>
						<TimeSpan>
							<begin>2022-04-12</begin>
						</TimeSpan>
						<styleUrl>KmlStyle [strokeColor=java.awt.Color[r=50,g=250,b=50], strokeWidth=3.0, fillColor=null]</styleUrl>
						<LineString>
							<tessellate>1</tessellate>
							<altitudeMode>relativeToGround</altitudeMode>
							<coordinates>18.527777378139103,47.866289097384026,50000.0 21.75753280596984,45.94028875781016,94736.84210526316							</coordinates>
						</LineString>
					</Placemark>
					<Placemark>
						<TimeSpan>
							<begin>2022-04-12</begin>
						</TimeSpan>
						<styleUrl>KmlStyle [strokeColor=java.awt.Color[r=50,g=250,b=50], strokeWidth=3.0, fillColor=null]</styleUrl>
						<LineString>
							<tessellate>1</tessellate>
							<altitudeMode>relativeToGround</altitudeMode>
							<coordinates>21.75753280596984,45.94028875781016,94736.84210526316 25.187391590822788,44.02279775882147,134210.52631578947							</coordinates>
						</LineString>
					</Placemark>
					<Placemark>
						<TimeSpan>
							<begin>2022-04-12</begin>
						</TimeSpan>
						<styleUrl>KmlStyle [strokeColor=java.awt.Color[r=50,g=250,b=50], strokeWidth=3.0, fillColor=null]</styleUrl>
						<LineString>
							<tessellate>1</tessellate>
							<altitudeMode>relativeToGround</altitudeMode>
							<coordinates>25.187391590822788,44.02279775882147,134210.52631578947 28.81445221416327,42.11466020715266,168421.05263157893							</coordinates>
						</LineString>
					</Placemark>
					<Placemark>
						<TimeSpan>
							<begin>2022-04-12</begin>
						</TimeSpan>
						<styleUrl>KmlStyle [strokeColor=java.awt.Color[r=50,g=250,b=50], strokeWidth=3.0, fillColor=null]</styleUrl>
						<LineString>
							<tessellate>1</tessellate>
							<altitudeMode>relativeToGround</altitudeMode>
							<coordinates>28.81445221416327,42.11466020715266,168421.05263157893 32.63481466381688,40.216765192659885,197368.42105263154							</coordinates>
						</LineString>
					</Placemark>
					<Placemark>
						<TimeSpan>
							<begin>2022-04-12</begin>
						</TimeSpan>
						<styleUrl>KmlStyle [strokeColor=java.awt.Color[r=50,g=250,b=50], strokeWidth=3.0, fillColor=null]</styleUrl>
						<LineString>
							<tessellate>1</tessellate>
							<altitudeMode>relativeToGround</altitudeMode>
							<coordinates>32.63481466381688,40.216765192659885,197368.42105263154 36.64362047592001,38.330047455947685,221052.63157894736							</coordinates>
						</LineString>
					</Placemark>
					<Placemark>
						<TimeSpan>
							<begin>2022-04-12</begin>
						</TimeSpan>
						<styleUrl>KmlStyle [strokeColor=java.awt.Color[r=50,g=250,b=50], strokeWidth=3.0, fillColor=null]</styleUrl>
						<LineString>
							<tessellate>1</tessellate>
							<altitudeMode>relativeToGround</altitudeMode>
							<coordinates>36.64362047592001,38.330047455947685,221052.63157894736 40.83510393601414,36.455489557148354,239473.6842105263							</coordinates>
						</LineString>
					</Placemark>
					<Placemark>
						<TimeSpan>
							<begin>2022-04-12</begin>
						</TimeSpan>
						<styleUrl>KmlStyle [strokeColor=java.awt.Color[r=50,g=250,b=50], strokeWidth=3.0, fillColor=null]</styleUrl>
						<LineString>
							<tessellate>1</tessellate>
							<altitudeMode>relativeToGround</altitudeMode>
							<coordinates>40.83510393601414,36.455489557148354,239473.6842105263 45.20265370896642,34.59412624475684,252631.5789473684							</coordinates>
						</LineString>
					</Placemark>
					<Placemark>
						<TimeSpan>
							<begin>2022-04-12</begin>
						</TimeSpan>
						<styleUrl>KmlStyle [strokeColor=java.awt.Color[r=50,g=250,b=50], strokeWidth=3.0, fillColor=null]</styleUrl>
						<LineString>
							<tessellate>1</tessellate>
							<altitudeMode>relativeToGround</altitudeMode>
							<coordinates>45.20265370896642,34.59412624475684,252631.5789473684 49.738884054482064,32.7470520496519,260526.31578947365							</coordinates>
						</LineString>
					</Placemark>
					<Placemark>
						<TimeSpan>
							<begin>2022-04-12</begin>
						</TimeSpan>
						<styleUrl>KmlStyle [strokeColor=java.awt.Color[r=50,g=250,b=50], strokeWidth=3.0, fillColor=null]</styleUrl>
						<LineString>
							<tessellate>1</tessellate>
							<altitudeMode>relativeToGround</altitudeMode>
							<coordinates>49.738884054482064,32.7470520496519,260526.31578947365 54.43571476713806,30.915433656732336,263157.894736842							</coordinates>
						</LineString>
					</Placemark>
					<Placemark>
						<TimeSpan>
							<begin>2022-04-12</begin>
						</TimeSpan>
						<styleUrl>KmlStyle [strokeColor=java.awt.Color[r=50,g=250,b=50], strokeWidth=3.0, fillColor=null]</styleUrl>
						<LineString>
							<tessellate>1</tessellate>
							<altitudeMode>relativeToGround</altitudeMode>
							<coordinates>54.43571476713806,30.915433656732336,263157.894736842 59.28445910332908,29.10052949901295,260526.3157894736							</coordinates>
						</LineString>
					</Placemark>
					<Placemark>
						<TimeSpan>
							<begin>2022-04-12</begin>
						</TimeSpan>
						<styleUrl>KmlStyle [strokeColor=java.awt.Color[r=50,g=250,b=50], strokeWidth=3.0, fillColor=null]</styleUrl>
						<LineString>
							<tessellate>1</tessellate>
							<altitudeMode>relativeToGround</altitudeMode>
							<coordinates>59.28445910332908,29.10052949901295,260526.3157894736 64.27591930828403,27.303720604942335,252631.57894736837							</coordinates>
						</LineString>
					</Placemark>
					<Placemark>
						<TimeSpan>
							<begin>2022-04-12</begin>
						</TimeSpan>
						<styleUrl>KmlStyle [strokeColor=java.awt.Color[r=50,g=250,b=50], strokeWidth=3.0, fillColor=null]</styleUrl>
						<LineString>
							<tessellate>1</tessellate>
							<altitudeMode>relativeToGround</altitudeMode>
							<coordinates>64.27591930828403,27.303720604942335,252631.57894736837 69.40049011225793,25.52655970762293,239473.68421052623							</coordinates>
						</LineString>
					</Placemark>
					<Placemark>
						<TimeSpan>
							<begin>2022-04-12</begin>
						</TimeSpan>
						<styleUrl>KmlStyle [strokeColor=java.awt.Color[r=50,g=250,b=50], strokeWidth=3.0, fillColor=null]</styleUrl>
						<LineString>
							<tessellate>1</tessellate>
							<altitudeMode>relativeToGround</altitudeMode>
							<coordinates>69.40049011225793,25.52655970762293,239473.68421052623 74.64827212987306,23.770851592818012,221052.6315789473							</coordinates>
						</LineString>
					</Placemark>
					<Placemark>
						<TimeSpan>
							<begin>2022-04-12</begin>
						</TimeSpan>
						<styleUrl>KmlStyle [strokeColor=java.awt.Color[r=50,g=250,b=50], strokeWidth=3.0, fillColor=null]</styleUrl>
						<LineString>
							<tessellate>1</tessellate>
							<altitudeMode>relativeToGround</altitudeMode>
							<coordinates>74.64827212987306,23.770851592818012,221052.6315789473 80.00920047927117,22.03879062150615,197368.42105263146							</coordinates>
						</LineString>
					</Placemark>
					<Placemark>
						<TimeSpan>
							<begin>2022-04-12</begin>
						</TimeSpan>
						<styleUrl>KmlStyle [strokeColor=java.awt.Color[r=50,g=250,b=50], strokeWidth=3.0, fillColor=null]</styleUrl>
						<LineString>
							<tessellate>1</tessellate>
							<altitudeMode>relativeToGround</altitudeMode>
							<coordinates>80.00920047927117,22.03879062150615,197368.42105263146 85.4732019658547,20.333212527286832,168421.05263157887							</coordinates>
						</LineString>
					</Placemark>
					<Placemark>
						<TimeSpan>
							<begin>2022-04-12</begin>
						</TimeSpan>
						<styleUrl>KmlStyle [strokeColor=java.awt.Color[r=50,g=250,b=50], strokeWidth=3.0, fillColor=null]</styleUrl>
						<LineString>
							<tessellate>1</tessellate>
							<altitudeMode>relativeToGround</altitudeMode>
							<coordinates>85.4732019658547,20.333212527286832,168421.05263157887 91.03041604988292,18.65810345509273,134210.52631578944							</coordinates>
						</LineString>
					</Placemark>
					<Placemark>
						<TimeSpan>
							<begin>2022-04-12</begin>
						</TimeSpan>
						<styleUrl>KmlStyle [strokeColor=java.awt.Color[r=50,g=250,b=50], strokeWidth=3.0, fillColor=null]</styleUrl>
						<LineString>
							<tessellate>1</tessellate>
							<altitudeMode>relativeToGround</altitudeMode>
							<coordinates>91.03041604988292,18.65810345509273,134210.52631578944 96.67158740177706,17.01979595363037,94736.84210526303							</coordinates>
						</LineString>
					</Placemark>
					<Placemark>
						<TimeSpan>
							<begin>2022-04-12</begin>
						</TimeSpan>
						<styleUrl>KmlStyle [strokeColor=java.awt.Color[r=50,g=250,b=50], strokeWidth=3.0, fillColor=null]</styleUrl>
						<LineString>
							<tessellate>1</tessellate>
							<altitudeMode>relativeToGround</altitudeMode>
							<coordinates>96.67158740177706,17.01979595363037,94736.84210526303 102.38906437927892,15.4305743340558,49999.99999999988							</coordinates>
						</LineString>
					</Placemark>
					<Placemark>
						<TimeSpan>
							<begin>2022-04-12</begin>
						</TimeSpan>
						<styleUrl>KmlStyle [strokeColor=java.awt.Color[r=50,g=250,b=50], strokeWidth=3.0, fillColor=null]</styleUrl>
						<LineString>
							<tessellate>1</tessellate>
							<altitudeMode>relativeToGround</altitudeMode>
							<coordinates>102.38906437927892,15.4305743340558,49999.99999999988 108.2,14.0,-2.3283064365386963E-10							</coordinates>
						</LineString>
					</Placemark>
				</Folder>
				<Folder>
					<name>CZE to IND</name>
					<description></description>
					<Placemark>
						<TimeSpan>
							<begin>2022-04-12</begin>
						</TimeSpan>
						<styleUrl>KmlStyle [strokeColor=java.awt.Color[r=50,g=250,b=50], strokeWidth=3.0, fillColor=null]</styleUrl>
						<LineString>
							<tessellate>1</tessellate>
							<altitudeMode>relativeToGround</altitudeMode>
							<coordinates>15.5,49.8,0.0 17.737932847918863,48.27616573530952,50000.0							</coordinates>
						</LineString>
					</Placemark>
					<Placemark>
						<TimeSpan>
							<begin>2022-04-12</begin>
						</TimeSpan>
						<styleUrl>KmlStyle [strokeColor=java.awt.Color[r=50,g=250,b=50], strokeWidth=3.0, fillColor=null]</styleUrl>
						<LineString>
							<tessellate>1</tessellate>
							<altitudeMode>relativeToGround</altitudeMode>
							<coordinates>17.737932847918863,48.27616573530952,50000.0 20.090069668360403,46.75553138212421,94736.84210526316							</coordinates>
						</LineString>
					</Placemark>
					<Placemark>
						<TimeSpan>
							<begin>2022-04-12</begin>
						</TimeSpan>
						<styleUrl>KmlStyle [strokeColor=java.awt.Color[r=50,g=250,b=50], strokeWidth=3.0, fillColor=null]</styleUrl>
						<LineString>
							<tessellate>1</tessellate>
							<altitudeMode>relativeToGround</altitudeMode>
							<coordinates>20.090069668360403,46.75553138212421,94736.84210526316 22.555076127045087,45.23840921345909,134210.52631578947							</coordinates>
						</LineString>
					</Placemark>
					<Placemark>
						<TimeSpan>
							<begin>2022-04-12</begin>
						</TimeSpan>
						<styleUrl>KmlStyle [strokeColor=java.awt.Color[r=50,g=250,b=50], strokeWidth=3.0, fillColor=null]</styleUrl>
						<LineString>
							<tessellate>1</tessellate>
							<altitudeMode>relativeToGround</altitudeMode>
							<coordinates>22.555076127045087,45.23840921345909,134210.52631578947 25.131228435093757,43.72513325387566,168421.05263157893							</coordinates>
						</LineString>
					</Placemark>
					<Placemark>
						<TimeSpan>
							<begin>2022-04-12</begin>
						</TimeSpan>
						<styleUrl>KmlStyle [strokeColor=java.awt.Color[r=50,g=250,b=50], strokeWidth=3.0, fillColor=null]</styleUrl>
						<LineString>
							<tessellate>1</tessellate>
							<altitudeMode>relativeToGround</altitudeMode>
							<coordinates>25.131228435093757,43.72513325387566,168421.05263157893 27.816426097307232,42.21606119904057,197368.42105263154							</coordinates>
						</LineString>
					</Placemark>
					<Placemark>
						<TimeSpan>
							<begin>2022-04-12</begin>
						</TimeSpan>
						<styleUrl>KmlStyle [strokeColor=java.awt.Color[r=50,g=250,b=50], strokeWidth=3.0, fillColor=null]</styleUrl>
						<LineString>
							<tessellate>1</tessellate>
							<altitudeMode>relativeToGround</altitudeMode>
							<coordinates>27.816426097307232,42.21606119904057,197368.42105263154 30.608207633465877,40.71157704810813,221052.63157894736							</coordinates>
						</LineString>
					</Placemark>
					<Placemark>
						<TimeSpan>
							<begin>2022-04-12</begin>
						</TimeSpan>
						<styleUrl>KmlStyle [strokeColor=java.awt.Color[r=50,g=250,b=50], strokeWidth=3.0, fillColor=null]</styleUrl>
						<LineString>
							<tessellate>1</tessellate>
							<altitudeMode>relativeToGround</altitudeMode>
							<coordinates>30.608207633465877,40.71157704810813,221052.63157894736 33.503769192405926,39.212094726824716,239473.6842105263							</coordinates>
						</LineString>
					</Placemark>
					<Placemark>
						<TimeSpan>
							<begin>2022-04-12</begin>
						</TimeSpan>
						<styleUrl>KmlStyle [strokeColor=java.awt.Color[r=50,g=250,b=50], strokeWidth=3.0, fillColor=null]</styleUrl>
						<LineString>
							<tessellate>1</tessellate>
							<altitudeMode>relativeToGround</altitudeMode>
							<coordinates>33.503769192405926,39.212094726824716,239473.6842105263 36.49998599526353,37.71806310611671,252631.5789473684							</coordinates>
						</LineString>
					</Placemark>
					<Placemark>
						<TimeSpan>
							<begin>2022-04-12</begin>
						</TimeSpan>
						<styleUrl>KmlStyle [strokeColor=java.awt.Color[r=50,g=250,b=50], strokeWidth=3.0, fillColor=null]</styleUrl>
						<LineString>
							<tessellate>1</tessellate>
							<altitudeMode>relativeToGround</altitudeMode>
							<coordinates>36.49998599526353,37.71806310611671,252631.5789473684 39.59343659301598,36.22997302105664,260526.31578947365							</coordinates>
						</LineString>
					</Placemark>
					<Placemark>
						<TimeSpan>
							<begin>2022-04-12</begin>
						</TimeSpan>
						<styleUrl>KmlStyle [strokeColor=java.awt.Color[r=50,g=250,b=50], strokeWidth=3.0, fillColor=null]</styleUrl>
						<LineString>
							<tessellate>1</tessellate>
							<altitudeMode>relativeToGround</altitudeMode>
							<coordinates>39.59343659301598,36.22997302105664,260526.31578947365 42.780430024136194,34.74836722208732,263157.894736842							</coordinates>
						</LineString>
					</Placemark>
					<Placemark>
						<TimeSpan>
							<begin>2022-04-12</begin>
						</TimeSpan>
						<styleUrl>KmlStyle [strokeColor=java.awt.Color[r=50,g=250,b=50], strokeWidth=3.0, fillColor=null]</styleUrl>
						<LineString>
							<tessellate>1</tessellate>
							<altitudeMode>relativeToGround</altitudeMode>
							<coordinates>42.780430024136194,34.74836722208732,263157.894736842 46.05703614804731,33.27385474611295,260526.3157894736							</coordinates>
						</LineString>
					</Placemark>
					<Placemark>
						<TimeSpan>
							<begin>2022-04-12</begin>
						</TimeSpan>
						<styleUrl>KmlStyle [strokeColor=java.awt.Color[r=50,g=250,b=50], strokeWidth=3.0, fillColor=null]</styleUrl>
						<LineString>
							<tessellate>1</tessellate>
							<altitudeMode>relativeToGround</altitudeMode>
							<coordinates>46.05703614804731,33.27385474611295,260526.3157894736 49.419119783294164,31.807132183470436,252631.57894736837							</coordinates>
						</LineString>
					</Placemark>
					<Placemark>
						<TimeSpan>
							<begin>2022-04-12</begin>
						</TimeSpan>
						<styleUrl>KmlStyle [strokeColor=java.awt.Color[r=50,g=250,b=50], strokeWidth=3.0, fillColor=null]</styleUrl>
						<LineString>
							<tessellate>1</tessellate>
							<altitudeMode>relativeToGround</altitudeMode>
							<coordinates>49.419119783294164,31.807132183470436,252631.57894736837 52.86237995342428,30.34901617158274,239473.68421052623							</coordinates>
						</LineString>
					</Placemark>
					<Placemark>
						<TimeSpan>
							<begin>2022-04-12</begin>
						</TimeSpan>
						<styleUrl>KmlStyle [strokeColor=java.awt.Color[r=50,g=250,b=50], strokeWidth=3.0, fillColor=null]</styleUrl>
						<LineString>
							<tessellate>1</tessellate>
							<altitudeMode>relativeToGround</altitudeMode>
							<coordinates>52.86237995342428,30.34901617158274,239473.68421052623 56.38239689873332,28.900495159439327,221052.6315789473							</coordinates>
						</LineString>
					</Placemark>
					<Placemark>
						<TimeSpan>
							<begin>2022-04-12</begin>
						</TimeSpan>
						<styleUrl>KmlStyle [strokeColor=java.awt.Color[r=50,g=250,b=50], strokeWidth=3.0, fillColor=null]</styleUrl>
						<LineString>
							<tessellate>1</tessellate>
							<altitudeMode>relativeToGround</altitudeMode>
							<coordinates>56.38239689873332,28.900495159439327,221052.6315789473 59.974692450104484,27.46281654154552,197368.42105263146							</coordinates>
						</LineString>
					</Placemark>
					<Placemark>
						<TimeSpan>
							<begin>2022-04-12</begin>
						</TimeSpan>
						<styleUrl>KmlStyle [strokeColor=java.awt.Color[r=50,g=250,b=50], strokeWidth=3.0, fillColor=null]</styleUrl>
						<LineString>
							<tessellate>1</tessellate>
							<altitudeMode>relativeToGround</altitudeMode>
							<coordinates>59.974692450104484,27.46281654154552,197368.42105263146 63.63481641165006,26.03764461327478,168421.05263157887							</coordinates>
						</LineString>
					</Placemark>
					<Placemark>
						<TimeSpan>
							<begin>2022-04-12</begin>
						</TimeSpan>
						<styleUrl>KmlStyle [strokeColor=java.awt.Color[r=50,g=250,b=50], strokeWidth=3.0, fillColor=null]</styleUrl>
						<LineString>
							<tessellate>1</tessellate>
							<altitudeMode>relativeToGround</altitudeMode>
							<coordinates>63.63481641165006,26.03764461327478,168421.05263157887 67.35849099946175,24.62737808560737,134210.52631578944							</coordinates>
						</LineString>
					</Placemark>
					<Placemark>
						<TimeSpan>
							<begin>2022-04-12</begin>
						</TimeSpan>
						<styleUrl>KmlStyle [strokeColor=java.awt.Color[r=50,g=250,b=50], strokeWidth=3.0, fillColor=null]</styleUrl>
						<LineString>
							<tessellate>1</tessellate>
							<altitudeMode>relativeToGround</altitudeMode>
							<coordinates>67.35849099946175,24.62737808560737,134210.52631578944 71.14191016431033,23.235893742699687,94736.84210526303							</coordinates>
						</LineString>
					</Placemark>
					<Placemark>
						<TimeSpan>
							<begin>2022-04-12</begin>
						</TimeSpan>
						<styleUrl>KmlStyle [strokeColor=java.awt.Color[r=50,g=250,b=50], strokeWidth=3.0, fillColor=null]</styleUrl>
						<LineString>
							<tessellate>1</tessellate>
							<altitudeMode>relativeToGround</altitudeMode>
							<coordinates>71.14191016431033,23.235893742699687,94736.84210526303 74.98258294925705,21.87078420356118,49999.99999999988							</coordinates>
						</LineString>
					</Placemark>
					<Placemark>
						<TimeSpan>
							<begin>2022-04-12</begin>
						</TimeSpan>
						<styleUrl>KmlStyle [strokeColor=java.awt.Color[r=50,g=250,b=50], strokeWidth=3.0, fillColor=null]</styleUrl>
						<LineString>
							<tessellate>1</tessellate>
							<altitudeMode>relativeToGround</altitudeMode>
							<coordinates>74.98258294925705,21.87078420356118,49999.99999999988 78.9,20.6,-2.3283064365386963E-10							</coordinates>
						</LineString>
					</Placemark>
				</Folder>
				<Folder>
					<name>CZE to EGY</name>
					<description></description>
					<Placemark>
						<TimeSpan>
							<begin>2022-04-12</begin>
						</TimeSpan>
						<styleUrl>KmlStyle [strokeColor=java.awt.Color[r=50,g=250,b=50], strokeWidth=3.0, fillColor=null]</styleUrl>
						<LineString>
							<tessellate>1</tessellate>
							<altitudeMode>relativeToGround</altitudeMode>
							<coordinates>15.5,49.8,0.0 16.08216179836471,48.64649439823027,50000.0							</coordinates>
						</LineString>
					</Placemark>
					<Placemark>
						<TimeSpan>
							<begin>2022-04-12</begin>
						</TimeSpan>
						<styleUrl>KmlStyle [strokeColor=java.awt.Color[r=50,g=250,b=50], strokeWidth=3.0, fillColor=null]</styleUrl>
						<LineString>
							<tessellate>1</tessellate>
							<altitudeMode>relativeToGround</altitudeMode>
							<coordinates>16.08216179836471,48.64649439823027,50000.0 16.686004281841832,47.493157714810025,94736.84210526316							</coordinates>
						</LineString>
					</Placemark>
					<Placemark>
						<TimeSpan>
							<begin>2022-04-12</begin>
						</TimeSpan>
						<styleUrl>KmlStyle [strokeColor=java.awt.Color[r=50,g=250,b=50], strokeWidth=3.0, fillColor=null]</styleUrl>
						<LineString>
							<tessellate>1</tessellate>
							<altitudeMode>relativeToGround</altitudeMode>
							<coordinates>16.686004281841832,47.493157714810025,94736.84210526316 17.31126493396495,46.34000503180341,134210.52631578947							</coordinates>
						</LineString>
					</Placemark>
					<Placemark>
						<TimeSpan>
							<begin>2022-04-12</begin>
						</TimeSpan>
						<styleUrl>KmlStyle [strokeColor=java.awt.Color[r=50,g=250,b=50], strokeWidth=3.0, fillColor=null]</styleUrl>
						<LineString>
							<tessellate>1</tessellate>
							<altitudeMode>relativeToGround</altitudeMode>
							<coordinates>17.31126493396495,46.34000503180341,134210.52631578947 17.957637456053984,45.18705267977227,168421.05263157893							</coordinates>
						</LineString>
					</Placemark>
					<Placemark>
						<TimeSpan>
							<begin>2022-04-12</begin>
						</TimeSpan>
						<styleUrl>KmlStyle [strokeColor=java.awt.Color[r=50,g=250,b=50], strokeWidth=3.0, fillColor=null]</styleUrl>
						<LineString>
							<tessellate>1</tessellate>
							<altitudeMode>relativeToGround</altitudeMode>
							<coordinates>17.957637456053984,45.18705267977227,168421.05263157893 18.62477334988298,44.03431841418376,197368.42105263154							</coordinates>
						</LineString>
					</Placemark>
					<Placemark>
						<TimeSpan>
							<begin>2022-04-12</begin>
						</TimeSpan>
						<styleUrl>KmlStyle [strokeColor=java.awt.Color[r=50,g=250,b=50], strokeWidth=3.0, fillColor=null]</styleUrl>
						<LineString>
							<tessellate>1</tessellate>
							<altitudeMode>relativeToGround</altitudeMode>
							<coordinates>18.62477334988298,44.03431841418376,197368.42105263154 19.31228374009112,42.88182164239073,221052.63157894736							</coordinates>
						</LineString>
					</Placemark>
					<Placemark>
						<TimeSpan>
							<begin>2022-04-12</begin>
						</TimeSpan>
						<styleUrl>KmlStyle [strokeColor=java.awt.Color[r=50,g=250,b=50], strokeWidth=3.0, fillColor=null]</styleUrl>
						<LineString>
							<tessellate>1</tessellate>
							<altitudeMode>relativeToGround</altitudeMode>
							<coordinates>19.31228374009112,42.88182164239073,221052.63157894736 20.019741454349457,41.729583719637255,239473.6842105263							</coordinates>
						</LineString>
					</Placemark>
					<Placemark>
						<TimeSpan>
							<begin>2022-04-12</begin>
						</TimeSpan>
						<styleUrl>KmlStyle [strokeColor=java.awt.Color[r=50,g=250,b=50], strokeWidth=3.0, fillColor=null]</styleUrl>
						<LineString>
							<tessellate>1</tessellate>
							<altitudeMode>relativeToGround</altitudeMode>
							<coordinates>20.019741454349457,41.729583719637255,239473.6842105263 20.746683392271315,40.577628341050044,252631.5789473684							</coordinates>
						</LineString>
					</Placemark>
					<Placemark>
						<TimeSpan>
							<begin>2022-04-12</begin>
						</TimeSpan>
						<styleUrl>KmlStyle [strokeColor=java.awt.Color[r=50,g=250,b=50], strokeWidth=3.0, fillColor=null]</styleUrl>
						<LineString>
							<tessellate>1</tessellate>
							<altitudeMode>relativeToGround</altitudeMode>
							<coordinates>20.746683392271315,40.577628341050044,252631.5789473684 21.492613235112263,39.425982070051425,260526.31578947365							</coordinates>
						</LineString>
					</Placemark>
					<Placemark>
						<TimeSpan>
							<begin>2022-04-12</begin>
						</TimeSpan>
						<styleUrl>KmlStyle [strokeColor=java.awt.Color[r=50,g=250,b=50], strokeWidth=3.0, fillColor=null]</styleUrl>
						<LineString>
							<tessellate>1</tessellate>
							<altitudeMode>relativeToGround</altitudeMode>
							<coordinates>21.492613235112263,39.425982070051425,260526.31578947365 22.257004583209103,38.27467506567865,263157.894736842							</coordinates>
						</LineString>
					</Placemark>
					<Placemark>
						<TimeSpan>
							<begin>2022-04-12</begin>
						</TimeSpan>
						<styleUrl>KmlStyle [strokeColor=java.awt.Color[r=50,g=250,b=50], strokeWidth=3.0, fillColor=null]</styleUrl>
						<LineString>
							<tessellate>1</tessellate>
							<altitudeMode>relativeToGround</altitudeMode>
							<coordinates>22.257004583209103,38.27467506567865,263157.894736842 23.039304667783547,37.12374210879523,260526.3157894736							</coordinates>
						</LineString>
					</Placemark>
					<Placemark>
						<TimeSpan>
							<begin>2022-04-12</begin>
						</TimeSpan>
						<styleUrl>KmlStyle [strokeColor=java.awt.Color[r=50,g=250,b=50], strokeWidth=3.0, fillColor=null]</styleUrl>
						<LineString>
							<tessellate>1</tessellate>
							<altitudeMode>relativeToGround</altitudeMode>
							<coordinates>23.039304667783547,37.12374210879523,260526.3157894736 23.838938890063282,35.97322409387606,252631.57894736837							</coordinates>
						</LineString>
					</Placemark>
					<Placemark>
						<TimeSpan>
							<begin>2022-04-12</begin>
						</TimeSpan>
						<styleUrl>KmlStyle [strokeColor=java.awt.Color[r=50,g=250,b=50], strokeWidth=3.0, fillColor=null]</styleUrl>
						<LineString>
							<tessellate>1</tessellate>
							<altitudeMode>relativeToGround</altitudeMode>
							<coordinates>23.838938890063282,35.97322409387606,252631.57894736837 24.655316640095535,34.82317027817633,239473.68421052623							</coordinates>
						</LineString>
					</Placemark>
					<Placemark>
						<TimeSpan>
							<begin>2022-04-12</begin>
						</TimeSpan>
						<styleUrl>KmlStyle [strokeColor=java.awt.Color[r=50,g=250,b=50], strokeWidth=3.0, fillColor=null]</styleUrl>
						<LineString>
							<tessellate>1</tessellate>
							<altitudeMode>relativeToGround</altitudeMode>
							<coordinates>24.655316640095535,34.82317027817633,239473.68421052623 25.487839246298922,33.673641830508444,221052.6315789473							</coordinates>
						</LineString>
					</Placemark>
					<Placemark>
						<TimeSpan>
							<begin>2022-04-12</begin>
						</TimeSpan>
						<styleUrl>KmlStyle [strokeColor=java.awt.Color[r=50,g=250,b=50], strokeWidth=3.0, fillColor=null]</styleUrl>
						<LineString>
							<tessellate>1</tessellate>
							<altitudeMode>relativeToGround</altitudeMode>
							<coordinates>25.487839246298922,33.673641830508444,221052.6315789473 26.33591176995329,32.524717764798915,197368.42105263146							</coordinates>
						</LineString>
					</Placemark>
					<Placemark>
						<TimeSpan>
							<begin>2022-04-12</begin>
						</TimeSpan>
						<styleUrl>KmlStyle [strokeColor=java.awt.Color[r=50,g=250,b=50], strokeWidth=3.0, fillColor=null]</styleUrl>
						<LineString>
							<tessellate>1</tessellate>
							<altitudeMode>relativeToGround</altitudeMode>
							<coordinates>26.33591176995329,32.524717764798915,197368.42105263146 27.198962428865848,31.37650564768167,168421.05263157887							</coordinates>
						</LineString>
					</Placemark>
					<Placemark>
						<TimeSpan>
							<begin>2022-04-12</begin>
						</TimeSpan>
						<styleUrl>KmlStyle [strokeColor=java.awt.Color[r=50,g=250,b=50], strokeWidth=3.0, fillColor=null]</styleUrl>
						<LineString>
							<tessellate>1</tessellate>
							<altitudeMode>relativeToGround</altitudeMode>
							<coordinates>27.198962428865848,31.37650564768167,168421.05263157887 28.07647912310612,30.229163058685053,134210.52631578944							</coordinates>
						</LineString>
					</Placemark>
					<Placemark>
						<TimeSpan>
							<begin>2022-04-12</begin>
						</TimeSpan>
						<styleUrl>KmlStyle [strokeColor=java.awt.Color[r=50,g=250,b=50], strokeWidth=3.0, fillColor=null]</styleUrl>
						<LineString>
							<tessellate>1</tessellate>
							<altitudeMode>relativeToGround</altitudeMode>
							<coordinates>28.07647912310612,30.229163058685053,134210.52631578944 28.968091486028946,29.08294775725057,94736.84210526303							</coordinates>
						</LineString>
					</Placemark>
					<Placemark>
						<TimeSpan>
							<begin>2022-04-12</begin>
						</TimeSpan>
						<styleUrl>KmlStyle [strokeColor=java.awt.Color[r=50,g=250,b=50], strokeWidth=3.0, fillColor=null]</styleUrl>
						<LineString>
							<tessellate>1</tessellate>
							<altitudeMode>relativeToGround</altitudeMode>
							<coordinates>28.968091486028946,29.08294775725057,94736.84210526303 29.87381211179699,27.938368458503057,49999.99999999988							</coordinates>
						</LineString>
					</Placemark>
					<Placemark>
						<TimeSpan>
							<begin>2022-04-12</begin>
						</TimeSpan>
						<styleUrl>KmlStyle [strokeColor=java.awt.Color[r=50,g=250,b=50], strokeWidth=3.0, fillColor=null]</styleUrl>
						<LineString>
							<tessellate>1</tessellate>
							<altitudeMode>relativeToGround</altitudeMode>
							<coordinates>29.87381211179699,27.938368458503057,49999.99999999988 30.8,26.8,-2.3283064365386963E-10							</coordinates>
						</LineString>
					</Placemark>
				</Folder>
				<Folder>
					<name>CZE to CHN</name>
					<description></description>
					<Placemark>
						<TimeSpan>
							<begin>2022-04-12</begin>
						</TimeSpan>
						<styleUrl>KmlStyle [strokeColor=java.awt.Color[r=50,g=250,b=50], strokeWidth=3.0, fillColor=null]</styleUrl>
						<LineString>
							<tessellate>1</tessellate>
							<altitudeMode>relativeToGround</altitudeMode>
							<coordinates>15.5,49.8,0.0 20.014417011376068,49.17572708884839,50000.0							</coordinates>
						</LineString>
					</Placemark>
					<Placemark>
						<TimeSpan>
							<begin>2022-04-12</begin>
						</TimeSpan>
						<styleUrl>KmlStyle [strokeColor=java.awt.Color[r=50,g=250,b=50], strokeWidth=3.0, fillColor=null]</styleUrl>
						<LineString>
							<tessellate>1</tessellate>
							<altitudeMode>relativeToGround</altitudeMode>
							<coordinates>20.014417011376068,49.17572708884839,50000.0 24.598327029839933,48.558112921272894,94736.84210526316							</coordinates>
						</LineString>
					</Placemark>
					<Placemark>
						<TimeSpan>
							<begin>2022-04-12</begin>
						</TimeSpan>
						<styleUrl>KmlStyle [strokeColor=java.awt.Color[r=50,g=250,b=50], strokeWidth=3.0, fillColor=null]</styleUrl>
						<LineString>
							<tessellate>1</tessellate>
							<altitudeMode>relativeToGround</altitudeMode>
							<coordinates>24.598327029839933,48.558112921272894,94736.84210526316 29.249588705027666,47.94759296497824,134210.52631578947							</coordinates>
						</LineString>
					</Placemark>
					<Placemark>
						<TimeSpan>
							<begin>2022-04-12</begin>
						</TimeSpan>
						<styleUrl>KmlStyle [strokeColor=java.awt.Color[r=50,g=250,b=50], strokeWidth=3.0, fillColor=null]</styleUrl>
						<LineString>
							<tessellate>1</tessellate>
							<altitudeMode>relativeToGround</altitudeMode>
							<coordinates>29.249588705027666,47.94759296497824,134210.52631578947 33.96602790155847,47.34464406239786,168421.05263157893							</coordinates>
						</LineString>
					</Placemark>
					<Placemark>
						<TimeSpan>
							<begin>2022-04-12</begin>
						</TimeSpan>
						<styleUrl>KmlStyle [strokeColor=java.awt.Color[r=50,g=250,b=50], strokeWidth=3.0, fillColor=null]</styleUrl>
						<LineString>
							<tessellate>1</tessellate>
							<altitudeMode>relativeToGround</altitudeMode>
							<coordinates>33.96602790155847,47.34464406239786,168421.05263157893 38.745441275872096,46.74979223738018,197368.42105263154							</coordinates>
						</LineString>
					</Placemark>
					<Placemark>
						<TimeSpan>
							<begin>2022-04-12</begin>
						</TimeSpan>
						<styleUrl>KmlStyle [strokeColor=java.awt.Color[r=50,g=250,b=50], strokeWidth=3.0, fillColor=null]</styleUrl>
						<LineString>
							<tessellate>1</tessellate>
							<altitudeMode>relativeToGround</altitudeMode>
							<coordinates>38.745441275872096,46.74979223738018,197368.42105263154 43.58559932836332,46.163622645290474,221052.63157894736							</coordinates>
						</LineString>
					</Placemark>
					<Placemark>
						<TimeSpan>
							<begin>2022-04-12</begin>
						</TimeSpan>
						<styleUrl>KmlStyle [strokeColor=java.awt.Color[r=50,g=250,b=50], strokeWidth=3.0, fillColor=null]</styleUrl>
						<LineString>
							<tessellate>1</tessellate>
							<altitudeMode>relativeToGround</altitudeMode>
							<coordinates>43.58559932836332,46.163622645290474,221052.63157894736 48.48424880820087,45.58679243361879,239473.6842105263							</coordinates>
						</LineString>
					</Placemark>
					<Placemark>
						<TimeSpan>
							<begin>2022-04-12</begin>
						</TimeSpan>
						<styleUrl>KmlStyle [strokeColor=java.awt.Color[r=50,g=250,b=50], strokeWidth=3.0, fillColor=null]</styleUrl>
						<LineString>
							<tessellate>1</tessellate>
							<altitudeMode>relativeToGround</altitudeMode>
							<coordinates>48.48424880820087,45.58679243361879,239473.6842105263 53.439114308077016,45.02004763493724,252631.5789473684							</coordinates>
						</LineString>
					</Placemark>
					<Placemark>
						<TimeSpan>
							<begin>2022-04-12</begin>
						</TimeSpan>
						<styleUrl>KmlStyle [strokeColor=java.awt.Color[r=50,g=250,b=50], strokeWidth=3.0, fillColor=null]</styleUrl>
						<LineString>
							<tessellate>1</tessellate>
							<altitudeMode>relativeToGround</altitudeMode>
							<coordinates>53.439114308077016,45.02004763493724,252631.5789473684 58.44789882577658,44.4642457761263,260526.31578947365							</coordinates>
						</LineString>
					</Placemark>
					<Placemark>
						<TimeSpan>
							<begin>2022-04-12</begin>
						</TimeSpan>
						<styleUrl>KmlStyle [strokeColor=java.awt.Color[r=50,g=250,b=50], strokeWidth=3.0, fillColor=null]</styleUrl>
						<LineString>
							<tessellate>1</tessellate>
							<altitudeMode>relativeToGround</altitudeMode>
							<coordinates>58.44789882577658,44.4642457761263,260526.31578947365 63.508282976683965,43.92038680817008,263157.894736842							</coordinates>
						</LineString>
					</Placemark>
					<Placemark>
						<TimeSpan>
							<begin>2022-04-12</begin>
						</TimeSpan>
						<styleUrl>KmlStyle [strokeColor=java.awt.Color[r=50,g=250,b=50], strokeWidth=3.0, fillColor=null]</styleUrl>
						<LineString>
							<tessellate>1</tessellate>
							<altitudeMode>relativeToGround</altitudeMode>
							<coordinates>63.508282976683965,43.92038680817008,263157.894736842 68.61792239483628,43.38965652650794,260526.3157894736							</coordinates>
						</LineString>
					</Placemark>
					<Placemark>
						<TimeSpan>
							<begin>2022-04-12</begin>
						</TimeSpan>
						<styleUrl>KmlStyle [strokeColor=java.awt.Color[r=50,g=250,b=50], strokeWidth=3.0, fillColor=null]</styleUrl>
						<LineString>
							<tessellate>1</tessellate>
							<altitudeMode>relativeToGround</altitudeMode>
							<coordinates>68.61792239483628,43.38965652650794,260526.3157894736 73.77444262085318,42.873489437205606,252631.57894736837							</coordinates>
						</LineString>
					</Placemark>
					<Placemark>
						<TimeSpan>
							<begin>2022-04-12</begin>
						</TimeSpan>
						<styleUrl>KmlStyle [strokeColor=java.awt.Color[r=50,g=250,b=50], strokeWidth=3.0, fillColor=null]</styleUrl>
						<LineString>
							<tessellate>1</tessellate>
							<altitudeMode>relativeToGround</altitudeMode>
							<coordinates>73.77444262085318,42.873489437205606,252631.57894736837 78.97543036791717,42.373663250028116,239473.68421052623							</coordinates>
						</LineString>
					</Placemark>
					<Placemark>
						<TimeSpan>
							<begin>2022-04-12</begin>
						</TimeSpan>
						<styleUrl>KmlStyle [strokeColor=java.awt.Color[r=50,g=250,b=50], strokeWidth=3.0, fillColor=null]</styleUrl>
						<LineString>
							<tessellate>1</tessellate>
							<altitudeMode>relativeToGround</altitudeMode>
							<coordinates>78.97543036791717,42.373663250028116,239473.68421052623 84.21841932806747,41.89244763799844,221052.6315789473							</coordinates>
						</LineString>
					</Placemark>
					<Placemark>
						<TimeSpan>
							<begin>2022-04-12</begin>
						</TimeSpan>
						<styleUrl>KmlStyle [strokeColor=java.awt.Color[r=50,g=250,b=50], strokeWidth=3.0, fillColor=null]</styleUrl>
						<LineString>
							<tessellate>1</tessellate>
							<altitudeMode>relativeToGround</altitudeMode>
							<coordinates>84.21841932806747,41.89244763799844,221052.6315789473 89.50086729011547,41.43285257806699,197368.42105263146							</coordinates>
						</LineString>
					</Placemark>
					<Placemark>
						<TimeSpan>
							<begin>2022-04-12</begin>
						</TimeSpan>
						<styleUrl>KmlStyle [strokeColor=java.awt.Color[r=50,g=250,b=50], strokeWidth=3.0, fillColor=null]</styleUrl>
						<LineString>
							<tessellate>1</tessellate>
							<altitudeMode>relativeToGround</altitudeMode>
							<coordinates>89.50086729011547,41.43285257806699,197368.42105263146 94.82011845824772,40.999076043883214,168421.05263157887							</coordinates>
						</LineString>
					</Placemark>
					<Placemark>
						<TimeSpan>
							<begin>2022-04-12</begin>
						</TimeSpan>
						<styleUrl>KmlStyle [strokeColor=java.awt.Color[r=50,g=250,b=50], strokeWidth=3.0, fillColor=null]</styleUrl>
						<LineString>
							<tessellate>1</tessellate>
							<altitudeMode>relativeToGround</altitudeMode>
							<coordinates>94.82011845824772,40.999076043883214,168421.05263157887 100.17333818855342,40.5974006778717,134210.52631578944							</coordinates>
						</LineString>
					</Placemark>
					<Placemark>
						<TimeSpan>
							<begin>2022-04-12</begin>
						</TimeSpan>
						<styleUrl>KmlStyle [strokeColor=java.awt.Color[r=50,g=250,b=50], strokeWidth=3.0, fillColor=null]</styleUrl>
						<LineString>
							<tessellate>1</tessellate>
							<altitudeMode>relativeToGround</altitudeMode>
							<coordinates>100.17333818855342,40.5974006778717,134210.52631578944 105.5573892652671,40.23828893448659,94736.84210526303							</coordinates>
						</LineString>
					</Placemark>
					<Placemark>
						<TimeSpan>
							<begin>2022-04-12</begin>
						</TimeSpan>
						<styleUrl>KmlStyle [strokeColor=java.awt.Color[r=50,g=250,b=50], strokeWidth=3.0, fillColor=null]</styleUrl>
						<LineString>
							<tessellate>1</tessellate>
							<altitudeMode>relativeToGround</altitudeMode>
							<coordinates>105.5573892652671,40.23828893448659,94736.84210526303 110.96855569501928,39.94267716369925,49999.99999999988							</coordinates>
						</LineString>
					</Placemark>
					<Placemark>
						<TimeSpan>
							<begin>2022-04-12</begin>
						</TimeSpan>
						<styleUrl>KmlStyle [strokeColor=java.awt.Color[r=50,g=250,b=50], strokeWidth=3.0, fillColor=null]</styleUrl>
						<LineString>
							<tessellate>1</tessellate>
							<altitudeMode>relativeToGround</altitudeMode>
							<coordinates>110.96855569501928,39.94267716369925,49999.99999999988 116.4,39.9,-2.3283064365386963E-10							</coordinates>
						</LineString>
					</Placemark>
				</Folder>
				<Folder>
					<name>SGP to ARG</name>
					<description></description>
					<Placemark>
						<TimeSpan>
							<begin>2022-04-12</begin>
						</TimeSpan>
						<styleUrl>KmlStyle [strokeColor=java.awt.Color[r=50,g=250,b=50], strokeWidth=3.0, fillColor=null]</styleUrl>
						<LineString>
							<tessellate>1</tessellate>
							<altitudeMode>relativeToGround</altitudeMode>
							<coordinates>103.8,1.3,0.0 96.16894282444366,-0.6908070698679651,50000.0							</coordinates>
						</LineString>
					</Placemark>
					<Placemark>
						<TimeSpan>
							<begin>2022-04-12</begin>
						</TimeSpan>
						<styleUrl>KmlStyle [strokeColor=java.awt.Color[r=50,g=250,b=50], strokeWidth=3.0, fillColor=null]</styleUrl>
						<LineString>
							<tessellate>1</tessellate>
							<altitudeMode>relativeToGround</altitudeMode>
							<coordinates>96.16894282444366,-0.6908070698679651,50000.0 88.36582155586345,-2.6631587396422334,94736.84210526316							</coordinates>
						</LineString>
					</Placemark>
					<Placemark>
						<TimeSpan>
							<begin>2022-04-12</begin>
						</TimeSpan>
						<styleUrl>KmlStyle [strokeColor=java.awt.Color[r=50,g=250,b=50], strokeWidth=3.0, fillColor=null]</styleUrl>
						<LineString>
							<tessellate>1</tessellate>
							<altitudeMode>relativeToGround</altitudeMode>
							<coordinates>88.36582155586345,-2.6631587396422334,94736.84210526316 80.40213992125884,-4.618167503643643,134210.52631578947							</coordinates>
						</LineString>
					</Placemark>
					<Placemark>
						<TimeSpan>
							<begin>2022-04-12</begin>
						</TimeSpan>
						<styleUrl>KmlStyle [strokeColor=java.awt.Color[r=50,g=250,b=50], strokeWidth=3.0, fillColor=null]</styleUrl>
						<LineString>
							<tessellate>1</tessellate>
							<altitudeMode>relativeToGround</altitudeMode>
							<coordinates>80.40213992125884,-4.618167503643643,134210.52631578947 72.29020266185437,-6.557113780627416,168421.05263157893							</coordinates>
						</LineString>
					</Placemark>
					<Placemark>
						<TimeSpan>
							<begin>2022-04-12</begin>
						</TimeSpan>
						<styleUrl>KmlStyle [strokeColor=java.awt.Color[r=50,g=250,b=50], strokeWidth=3.0, fillColor=null]</styleUrl>
						<LineString>
							<tessellate>1</tessellate>
							<altitudeMode>relativeToGround</altitudeMode>
							<coordinates>72.29020266185437,-6.557113780627416,168421.05263157893 64.04312237243772,-8.48146359269429,197368.42105263154							</coordinates>
						</LineString>
					</Placemark>
					<Placemark>
						<TimeSpan>
							<begin>2022-04-12</begin>
						</TimeSpan>
						<styleUrl>KmlStyle [strokeColor=java.awt.Color[r=50,g=250,b=50], strokeWidth=3.0, fillColor=null]</styleUrl>
						<LineString>
							<tessellate>1</tessellate>
							<altitudeMode>relativeToGround</altitudeMode>
							<coordinates>64.04312237243772,-8.48146359269429,197368.42105263154 55.674831398556414,-10.392890589763802,221052.63157894736							</coordinates>
						</LineString>
					</Placemark>
					<Placemark>
						<TimeSpan>
							<begin>2022-04-12</begin>
						</TimeSpan>
						<styleUrl>KmlStyle [strokeColor=java.awt.Color[r=50,g=250,b=50], strokeWidth=3.0, fillColor=null]</styleUrl>
						<LineString>
							<tessellate>1</tessellate>
							<altitudeMode>relativeToGround</altitudeMode>
							<coordinates>55.674831398556414,-10.392890589763802,221052.63157894736 47.200100706036224,-12.293304089358468,239473.6842105263							</coordinates>
						</LineString>
					</Placemark>
					<Placemark>
						<TimeSpan>
							<begin>2022-04-12</begin>
						</TimeSpan>
						<styleUrl>KmlStyle [strokeColor=java.awt.Color[r=50,g=250,b=50], strokeWidth=3.0, fillColor=null]</styleUrl>
						<LineString>
							<tessellate>1</tessellate>
							<altitudeMode>relativeToGround</altitudeMode>
							<coordinates>47.200100706036224,-12.293304089358468,239473.6842105263 38.634568239972324,-14.184885554796375,252631.5789473684							</coordinates>
						</LineString>
					</Placemark>
					<Placemark>
						<TimeSpan>
							<begin>2022-04-12</begin>
						</TimeSpan>
						<styleUrl>KmlStyle [strokeColor=java.awt.Color[r=50,g=250,b=50], strokeWidth=3.0, fillColor=null]</styleUrl>
						<LineString>
							<tessellate>1</tessellate>
							<altitudeMode>relativeToGround</altitudeMode>
							<coordinates>38.634568239972324,-14.184885554796375,252631.5789473684 29.994780204948416,-16.070137124557768,260526.31578947365							</coordinates>
						</LineString>
					</Placemark>
					<Placemark>
						<TimeSpan>
							<begin>2022-04-12</begin>
						</TimeSpan>
						<styleUrl>KmlStyle [strokeColor=java.awt.Color[r=50,g=250,b=50], strokeWidth=3.0, fillColor=null]</styleUrl>
						<LineString>
							<tessellate>1</tessellate>
							<altitudeMode>relativeToGround</altitudeMode>
							<coordinates>29.994780204948416,-16.070137124557768,260526.31578947365 21.29825014072224,-17.95194774815793,263157.894736842							</coordinates>
						</LineString>
					</Placemark>
					<Placemark>
						<TimeSpan>
							<begin>2022-04-12</begin>
						</TimeSpan>
						<styleUrl>KmlStyle [strokeColor=java.awt.Color[r=50,g=250,b=50], strokeWidth=3.0, fillColor=null]</styleUrl>
						<LineString>
							<tessellate>1</tessellate>
							<altitudeMode>relativeToGround</altitudeMode>
							<coordinates>21.29825014072224,-17.95194774815793,263157.894736842 12.56354303817879,-19.833685780030034,260526.3157894736							</coordinates>
						</LineString>
					</Placemark>
					<Placemark>
						<TimeSpan>
							<begin>2022-04-12</begin>
						</TimeSpan>
						<styleUrl>KmlStyle [strokeColor=java.awt.Color[r=50,g=250,b=50], strokeWidth=3.0, fillColor=null]</styleUrl>
						<LineString>
							<tessellate>1</tessellate>
							<altitudeMode>relativeToGround</altitudeMode>
							<coordinates>12.56354303817879,-19.833685780030034,260526.3157894736 3.8103958198191403,-21.719332732387596,252631.57894736837							</coordinates>
						</LineString>
					</Placemark>
					<Placemark>
						<TimeSpan>
							<begin>2022-04-12</begin>
						</TimeSpan>
						<styleUrl>KmlStyle [strokeColor=java.awt.Color[r=50,g=250,b=50], strokeWidth=3.0, fillColor=null]</styleUrl>
						<LineString>
							<tessellate>1</tessellate>
							<altitudeMode>relativeToGround</altitudeMode>
							<coordinates>3.8103958198191403,-21.719332732387596,252631.57894736837 -4.940107083279582,-23.613683836258588,239473.68421052623							</coordinates>
						</LineString>
					</Placemark>
					<Placemark>
						<TimeSpan>
							<begin>2022-04-12</begin>
						</TimeSpan>
						<styleUrl>KmlStyle [strokeColor=java.awt.Color[r=50,g=250,b=50], strokeWidth=3.0, fillColor=null]</styleUrl>
						<LineString>
							<tessellate>1</tessellate>
							<altitudeMode>relativeToGround</altitudeMode>
							<coordinates>-4.940107083279582,-23.613683836258588,239473.68421052623 -13.665269976116313,-25.52266291567087,221052.6315789473							</coordinates>
						</LineString>
					</Placemark>
					<Placemark>
						<TimeSpan>
							<begin>2022-04-12</begin>
						</TimeSpan>
						<styleUrl>KmlStyle [strokeColor=java.awt.Color[r=50,g=250,b=50], strokeWidth=3.0, fillColor=null]</styleUrl>
						<LineString>
							<tessellate>1</tessellate>
							<altitudeMode>relativeToGround</altitudeMode>
							<coordinates>-13.665269976116313,-25.52266291567087,221052.6315789473 -22.34037076314119,-27.453846340413673,197368.42105263146							</coordinates>
						</LineString>
					</Placemark>
					<Placemark>
						<TimeSpan>
							<begin>2022-04-12</begin>
						</TimeSpan>
						<styleUrl>KmlStyle [strokeColor=java.awt.Color[r=50,g=250,b=50], strokeWidth=3.0, fillColor=null]</styleUrl>
						<LineString>
							<tessellate>1</tessellate>
							<altitudeMode>relativeToGround</altitudeMode>
							<coordinates>-22.34037076314119,-27.453846340413673,197368.42105263146 -30.937961159447326,-29.41740400509594,168421.05263157887							</coordinates>
						</LineString>
					</Placemark>
					<Placemark>
						<TimeSpan>
							<begin>2022-04-12</begin>
						</TimeSpan>
						<styleUrl>KmlStyle [strokeColor=java.awt.Color[r=50,g=250,b=50], strokeWidth=3.0, fillColor=null]</styleUrl>
						<LineString>
							<tessellate>1</tessellate>
							<altitudeMode>relativeToGround</altitudeMode>
							<coordinates>-30.937961159447326,-29.41740400509594,168421.05263157887 -39.42656203810522,-31.42797580530743,134210.52631578944							</coordinates>
						</LineString>
					</Placemark>
					<Placemark>
						<TimeSpan>
							<begin>2022-04-12</begin>
						</TimeSpan>
						<styleUrl>KmlStyle [strokeColor=java.awt.Color[r=50,g=250,b=50], strokeWidth=3.0, fillColor=null]</styleUrl>
						<LineString>
							<tessellate>1</tessellate>
							<altitudeMode>relativeToGround</altitudeMode>
							<coordinates>-39.42656203810522,-31.42797580530743,134210.52631578944 -47.767828231865685,-33.509034477259725,94736.84210526303							</coordinates>
						</LineString>
					</Placemark>
					<Placemark>
						<TimeSpan>
							<begin>2022-04-12</begin>
						</TimeSpan>
						<styleUrl>KmlStyle [strokeColor=java.awt.Color[r=50,g=250,b=50], strokeWidth=3.0, fillColor=null]</styleUrl>
						<LineString>
							<tessellate>1</tessellate>
							<altitudeMode>relativeToGround</altitudeMode>
							<coordinates>-47.767828231865685,-33.509034477259725,94736.84210526303 -55.90860399022782,-35.70591788071821,49999.99999999988							</coordinates>
						</LineString>
					</Placemark>
					<Placemark>
						<TimeSpan>
							<begin>2022-04-12</begin>
						</TimeSpan>
						<styleUrl>KmlStyle [strokeColor=java.awt.Color[r=50,g=250,b=50], strokeWidth=3.0, fillColor=null]</styleUrl>
						<LineString>
							<tessellate>1</tessellate>
							<altitudeMode>relativeToGround</altitudeMode>
							<coordinates>-55.90860399022782,-35.70591788071821,49999.99999999988 -63.6,-38.4,-2.3283064365386963E-10							</coordinates>
						</LineString>
					</Placemark>
				</Folder>
				<Folder>
					<name>SGP to SKO</name>
					<description></description>
					<Placemark>
						<TimeSpan>
							<begin>2022-04-12</begin>
						</TimeSpan>
						<styleUrl>KmlStyle [strokeColor=java.awt.Color[r=50,g=250,b=50], strokeWidth=3.0, fillColor=null]</styleUrl>
						<LineString>
							<tessellate>1</tessellate>
							<altitudeMode>relativeToGround</altitudeMode>
							<coordinates>103.8,1.3,0.0 104.93094720877673,3.029643715985796,50000.0							</coordinates>
						</LineString>
					</Placemark>
					<Placemark>
						<TimeSpan>
							<begin>2022-04-12</begin>
						</TimeSpan>
						<styleUrl>KmlStyle [strokeColor=java.awt.Color[r=50,g=250,b=50], strokeWidth=3.0, fillColor=null]</styleUrl>
						<LineString>
							<tessellate>1</tessellate>
							<altitudeMode>relativeToGround</altitudeMode>
							<coordinates>104.93094720877673,3.029643715985796,50000.0 106.08051753106398,4.758977590081154,94736.84210526316							</coordinates>
						</LineString>
					</Placemark>
					<Placemark>
						<TimeSpan>
							<begin>2022-04-12</begin>
						</TimeSpan>
						<styleUrl>KmlStyle [strokeColor=java.awt.Color[r=50,g=250,b=50], strokeWidth=3.0, fillColor=null]</styleUrl>
						<LineString>
							<tessellate>1</tessellate>
							<altitudeMode>relativeToGround</altitudeMode>
							<coordinates>106.08051753106398,4.758977590081154,94736.84210526316 107.24732289296422,6.488021839044305,134210.52631578947							</coordinates>
						</LineString>
					</Placemark>
					<Placemark>
						<TimeSpan>
							<begin>2022-04-12</begin>
						</TimeSpan>
						<styleUrl>KmlStyle [strokeColor=java.awt.Color[r=50,g=250,b=50], strokeWidth=3.0, fillColor=null]</styleUrl>
						<LineString>
							<tessellate>1</tessellate>
							<altitudeMode>relativeToGround</altitudeMode>
							<coordinates>107.24732289296422,6.488021839044305,134210.52631578947 108.42986511811294,8.216799992110277,168421.05263157893							</coordinates>
						</LineString>
					</Placemark>
					<Placemark>
						<TimeSpan>
							<begin>2022-04-12</begin>
						</TimeSpan>
						<styleUrl>KmlStyle [strokeColor=java.awt.Color[r=50,g=250,b=50], strokeWidth=3.0, fillColor=null]</styleUrl>
						<LineString>
							<tessellate>1</tessellate>
							<altitudeMode>relativeToGround</altitudeMode>
							<coordinates>108.42986511811294,8.216799992110277,168421.05263157893 109.62653447244381,9.94533928512443,197368.42105263154							</coordinates>
						</LineString>
					</Placemark>
					<Placemark>
						<TimeSpan>
							<begin>2022-04-12</begin>
						</TimeSpan>
						<styleUrl>KmlStyle [strokeColor=java.awt.Color[r=50,g=250,b=50], strokeWidth=3.0, fillColor=null]</styleUrl>
						<LineString>
							<tessellate>1</tessellate>
							<altitudeMode>relativeToGround</altitudeMode>
							<coordinates>109.62653447244381,9.94533928512443,197368.42105263154 110.83560858186092,11.673671140482629,221052.63157894736							</coordinates>
						</LineString>
					</Placemark>
					<Placemark>
						<TimeSpan>
							<begin>2022-04-12</begin>
						</TimeSpan>
						<styleUrl>KmlStyle [strokeColor=java.awt.Color[r=50,g=250,b=50], strokeWidth=3.0, fillColor=null]</styleUrl>
						<LineString>
							<tessellate>1</tessellate>
							<altitudeMode>relativeToGround</altitudeMode>
							<coordinates>110.83560858186092,11.673671140482629,221052.63157894736 112.05525172333745,13.401831765034604,239473.6842105263							</coordinates>
						</LineString>
					</Placemark>
					<Placemark>
						<TimeSpan>
							<begin>2022-04-12</begin>
						</TimeSpan>
						<styleUrl>KmlStyle [strokeColor=java.awt.Color[r=50,g=250,b=50], strokeWidth=3.0, fillColor=null]</styleUrl>
						<LineString>
							<tessellate>1</tessellate>
							<altitudeMode>relativeToGround</altitudeMode>
							<coordinates>112.05525172333745,13.401831765034604,239473.6842105263 113.28351446059996,15.129862913285978,252631.5789473684							</coordinates>
						</LineString>
					</Placemark>
					<Placemark>
						<TimeSpan>
							<begin>2022-04-12</begin>
						</TimeSpan>
						<styleUrl>KmlStyle [strokeColor=java.awt.Color[r=50,g=250,b=50], strokeWidth=3.0, fillColor=null]</styleUrl>
						<LineString>
							<tessellate>1</tessellate>
							<altitudeMode>relativeToGround</altitudeMode>
							<coordinates>113.28351446059996,15.129862913285978,252631.5789473684 114.51833354641013,16.85781288725531,260526.31578947365							</coordinates>
						</LineString>
					</Placemark>
					<Placemark>
						<TimeSpan>
							<begin>2022-04-12</begin>
						</TimeSpan>
						<styleUrl>KmlStyle [strokeColor=java.awt.Color[r=50,g=250,b=50], strokeWidth=3.0, fillColor=null]</styleUrl>
						<LineString>
							<tessellate>1</tessellate>
							<altitudeMode>relativeToGround</altitudeMode>
							<coordinates>114.51833354641013,16.85781288725531,260526.31578947365 115.75753193024889,18.585737883610356,263157.894736842							</coordinates>
						</LineString>
					</Placemark>
					<Placemark>
						<TimeSpan>
							<begin>2022-04-12</begin>
						</TimeSpan>
						<styleUrl>KmlStyle [strokeColor=java.awt.Color[r=50,g=250,b=50], strokeWidth=3.0, fillColor=null]</styleUrl>
						<LineString>
							<tessellate>1</tessellate>
							<altitudeMode>relativeToGround</altitudeMode>
							<coordinates>115.75753193024889,18.585737883610356,263157.894736842 116.99881856593436,20.313703865376233,260526.3157894736							</coordinates>
						</LineString>
					</Placemark>
					<Placemark>
						<TimeSpan>
							<begin>2022-04-12</begin>
						</TimeSpan>
						<styleUrl>KmlStyle [strokeColor=java.awt.Color[r=50,g=250,b=50], strokeWidth=3.0, fillColor=null]</styleUrl>
						<LineString>
							<tessellate>1</tessellate>
							<altitudeMode>relativeToGround</altitudeMode>
							<coordinates>116.99881856593436,20.313703865376233,260526.3157894736 118.23978745437716,22.0417892538524,252631.57894736837							</coordinates>
						</LineString>
					</Placemark>
					<Placemark>
						<TimeSpan>
							<begin>2022-04-12</begin>
						</TimeSpan>
						<styleUrl>KmlStyle [strokeColor=java.awt.Color[r=50,g=250,b=50], strokeWidth=3.0, fillColor=null]</styleUrl>
						<LineString>
							<tessellate>1</tessellate>
							<altitudeMode>relativeToGround</altitudeMode>
							<coordinates>118.23978745437716,22.0417892538524,252631.57894736837 119.4779148676524,23.770088957908058,239473.68421052623							</coordinates>
						</LineString>
					</Placemark>
					<Placemark>
						<TimeSpan>
							<begin>2022-04-12</begin>
						</TimeSpan>
						<styleUrl>KmlStyle [strokeColor=java.awt.Color[r=50,g=250,b=50], strokeWidth=3.0, fillColor=null]</styleUrl>
						<LineString>
							<tessellate>1</tessellate>
							<altitudeMode>relativeToGround</altitudeMode>
							<coordinates>119.4779148676524,23.770088957908058,239473.68421052623 120.7105527195963,25.4987207001211,221052.6315789473							</coordinates>
						</LineString>
					</Placemark>
					<Placemark>
						<TimeSpan>
							<begin>2022-04-12</begin>
						</TimeSpan>
						<styleUrl>KmlStyle [strokeColor=java.awt.Color[r=50,g=250,b=50], strokeWidth=3.0, fillColor=null]</styleUrl>
						<LineString>
							<tessellate>1</tessellate>
							<altitudeMode>relativeToGround</altitudeMode>
							<coordinates>120.7105527195963,25.4987207001211,221052.6315789473 121.934913918919,27.227835555770497,197368.42105263146							</coordinates>
						</LineString>
					</Placemark>
					<Placemark>
						<TimeSpan>
							<begin>2022-04-12</begin>
						</TimeSpan>
						<styleUrl>KmlStyle [strokeColor=java.awt.Color[r=50,g=250,b=50], strokeWidth=3.0, fillColor=null]</styleUrl>
						<LineString>
							<tessellate>1</tessellate>
							<altitudeMode>relativeToGround</altitudeMode>
							<coordinates>121.934913918919,27.227835555770497,197368.42105263146 123.14804042321286,28.957636911909184,168421.05263157887							</coordinates>
						</LineString>
					</Placemark>
					<Placemark>
						<TimeSpan>
							<begin>2022-04-12</begin>
						</TimeSpan>
						<styleUrl>KmlStyle [strokeColor=java.awt.Color[r=50,g=250,b=50], strokeWidth=3.0, fillColor=null]</styleUrl>
						<LineString>
							<tessellate>1</tessellate>
							<altitudeMode>relativeToGround</altitudeMode>
							<coordinates>123.14804042321286,28.957636911909184,168421.05263157887 124.34673061716359,30.68841834133933,134210.52631578944							</coordinates>
						</LineString>
					</Placemark>
					<Placemark>
						<TimeSpan>
							<begin>2022-04-12</begin>
						</TimeSpan>
						<styleUrl>KmlStyle [strokeColor=java.awt.Color[r=50,g=250,b=50], strokeWidth=3.0, fillColor=null]</styleUrl>
						<LineString>
							<tessellate>1</tessellate>
							<altitudeMode>relativeToGround</altitudeMode>
							<coordinates>124.34673061716359,30.68841834133933,134210.52631578944 125.52735557507138,32.42065179688954,94736.84210526303							</coordinates>
						</LineString>
					</Placemark>
					<Placemark>
						<TimeSpan>
							<begin>2022-04-12</begin>
						</TimeSpan>
						<styleUrl>KmlStyle [strokeColor=java.awt.Color[r=50,g=250,b=50], strokeWidth=3.0, fillColor=null]</styleUrl>
						<LineString>
							<tessellate>1</tessellate>
							<altitudeMode>relativeToGround</altitudeMode>
							<coordinates>125.52735557507138,32.42065179688954,94736.84210526303 126.68528160718016,34.15525138976527,49999.99999999988							</coordinates>
						</LineString>
					</Placemark>
					<Placemark>
						<TimeSpan>
							<begin>2022-04-12</begin>
						</TimeSpan>
						<styleUrl>KmlStyle [strokeColor=java.awt.Color[r=50,g=250,b=50], strokeWidth=3.0, fillColor=null]</styleUrl>
						<LineString>
							<tessellate>1</tessellate>
							<altitudeMode>relativeToGround</altitudeMode>
							<coordinates>126.68528160718016,34.15525138976527,49999.99999999988 127.8,35.9,-2.3283064365386963E-10							</coordinates>
						</LineString>
					</Placemark>
				</Folder>
				<Folder>
					<name>SGP to JPN</name>
					<description></description>
					<Placemark>
						<TimeSpan>
							<begin>2022-04-12</begin>
						</TimeSpan>
						<styleUrl>KmlStyle [strokeColor=java.awt.Color[r=50,g=250,b=50], strokeWidth=3.0, fillColor=null]</styleUrl>
						<LineString>
							<tessellate>1</tessellate>
							<altitudeMode>relativeToGround</altitudeMode>
							<coordinates>103.8,1.3,0.0 105.41910026062224,3.044267987585125,50000.0							</coordinates>
						</LineString>
					</Placemark>
					<Placemark>
						<TimeSpan>
							<begin>2022-04-12</begin>
						</TimeSpan>
						<styleUrl>KmlStyle [strokeColor=java.awt.Color[r=50,g=250,b=50], strokeWidth=3.0, fillColor=null]</styleUrl>
						<LineString>
							<tessellate>1</tessellate>
							<altitudeMode>relativeToGround</altitudeMode>
							<coordinates>105.41910026062224,3.044267987585125,50000.0 107.06530902327613,4.787895460887404,94736.84210526316							</coordinates>
						</LineString>
					</Placemark>
					<Placemark>
						<TimeSpan>
							<begin>2022-04-12</begin>
						</TimeSpan>
						<styleUrl>KmlStyle [strokeColor=java.awt.Color[r=50,g=250,b=50], strokeWidth=3.0, fillColor=null]</styleUrl>
						<LineString>
							<tessellate>1</tessellate>
							<altitudeMode>relativeToGround</altitudeMode>
							<coordinates>107.06530902327613,4.787895460887404,94736.84210526316 108.7366189275744,6.530924311186679,134210.52631578947							</coordinates>
						</LineString>
					</Placemark>
					<Placemark>
						<TimeSpan>
							<begin>2022-04-12</begin>
						</TimeSpan>
						<styleUrl>KmlStyle [strokeColor=java.awt.Color[r=50,g=250,b=50], strokeWidth=3.0, fillColor=null]</styleUrl>
						<LineString>
							<tessellate>1</tessellate>
							<altitudeMode>relativeToGround</altitudeMode>
							<coordinates>108.7366189275744,6.530924311186679,134210.52631578947 110.43086183423388,8.273403286307332,168421.05263157893							</coordinates>
						</LineString>
					</Placemark>
					<Placemark>
						<TimeSpan>
							<begin>2022-04-12</begin>
						</TimeSpan>
						<styleUrl>KmlStyle [strokeColor=java.awt.Color[r=50,g=250,b=50], strokeWidth=3.0, fillColor=null]</styleUrl>
						<LineString>
							<tessellate>1</tessellate>
							<altitudeMode>relativeToGround</altitudeMode>
							<coordinates>110.43086183423388,8.273403286307332,168421.05263157893 112.14570655060923,10.015388802629648,197368.42105263154							</coordinates>
						</LineString>
					</Placemark>
					<Placemark>
						<TimeSpan>
							<begin>2022-04-12</begin>
						</TimeSpan>
						<styleUrl>KmlStyle [strokeColor=java.awt.Color[r=50,g=250,b=50], strokeWidth=3.0, fillColor=null]</styleUrl>
						<LineString>
							<tessellate>1</tessellate>
							<altitudeMode>relativeToGround</altitudeMode>
							<coordinates>112.14570655060923,10.015388802629648,197368.42105263154 113.87865706724048,11.756945933568105,221052.63157894736							</coordinates>
						</LineString>
					</Placemark>
					<Placemark>
						<TimeSpan>
							<begin>2022-04-12</begin>
						</TimeSpan>
						<styleUrl>KmlStyle [strokeColor=java.awt.Color[r=50,g=250,b=50], strokeWidth=3.0, fillColor=null]</styleUrl>
						<LineString>
							<tessellate>1</tessellate>
							<altitudeMode>relativeToGround</altitudeMode>
							<coordinates>113.87865706724048,11.756945933568105,221052.63157894736 115.62705130104163,13.498149640710478,239473.6842105263							</coordinates>
						</LineString>
					</Placemark>
					<Placemark>
						<TimeSpan>
							<begin>2022-04-12</begin>
						</TimeSpan>
						<styleUrl>KmlStyle [strokeColor=java.awt.Color[r=50,g=250,b=50], strokeWidth=3.0, fillColor=null]</styleUrl>
						<LineString>
							<tessellate>1</tessellate>
							<altitudeMode>relativeToGround</altitudeMode>
							<coordinates>115.62705130104163,13.498149640710478,239473.6842105263 117.38806029695647,15.239086345054004,252631.5789473684							</coordinates>
						</LineString>
					</Placemark>
					<Placemark>
						<TimeSpan>
							<begin>2022-04-12</begin>
						</TimeSpan>
						<styleUrl>KmlStyle [strokeColor=java.awt.Color[r=50,g=250,b=50], strokeWidth=3.0, fillColor=null]</styleUrl>
						<LineString>
							<tessellate>1</tessellate>
							<altitudeMode>relativeToGround</altitudeMode>
							<coordinates>117.38806029695647,15.239086345054004,252631.5789473684 119.1586877667238,16.979855985214794,260526.31578947365							</coordinates>
						</LineString>
					</Placemark>
					<Placemark>
						<TimeSpan>
							<begin>2022-04-12</begin>
						</TimeSpan>
						<styleUrl>KmlStyle [strokeColor=java.awt.Color[r=50,g=250,b=50], strokeWidth=3.0, fillColor=null]</styleUrl>
						<LineString>
							<tessellate>1</tessellate>
							<altitudeMode>relativeToGround</altitudeMode>
							<coordinates>119.1586877667238,16.979855985214794,260526.31578947365 120.93576971963927,18.720574790307182,263157.894736842							</coordinates>
						</LineString>
					</Placemark>
					<Placemark>
						<TimeSpan>
							<begin>2022-04-12</begin>
						</TimeSpan>
						<styleUrl>KmlStyle [strokeColor=java.awt.Color[r=50,g=250,b=50], strokeWidth=3.0, fillColor=null]</styleUrl>
						<LineString>
							<tessellate>1</tessellate>
							<altitudeMode>relativeToGround</altitudeMode>
							<coordinates>120.93576971963927,18.720574790307182,263157.894736842 122.7159737257329,20.461379132404403,260526.3157894736							</coordinates>
						</LineString>
					</Placemark>
					<Placemark>
						<TimeSpan>
							<begin>2022-04-12</begin>
						</TimeSpan>
						<styleUrl>KmlStyle [strokeColor=java.awt.Color[r=50,g=250,b=50], strokeWidth=3.0, fillColor=null]</styleUrl>
						<LineString>
							<tessellate>1</tessellate>
							<altitudeMode>relativeToGround</altitudeMode>
							<coordinates>122.7159737257329,20.461379132404403,260526.3157894736 124.49579696651423,22.20243106706056,252631.57894736837							</coordinates>
						</LineString>
					</Placemark>
					<Placemark>
						<TimeSpan>
							<begin>2022-04-12</begin>
						</TimeSpan>
						<styleUrl>KmlStyle [strokeColor=java.awt.Color[r=50,g=250,b=50], strokeWidth=3.0, fillColor=null]</styleUrl>
						<LineString>
							<tessellate>1</tessellate>
							<altitudeMode>relativeToGround</altitudeMode>
							<coordinates>124.49579696651423,22.20243106706056,252631.57894736837 126.27156150233515,23.94392662631234,239473.68421052623							</coordinates>
						</LineString>
					</Placemark>
					<Placemark>
						<TimeSpan>
							<begin>2022-04-12</begin>
						</TimeSpan>
						<styleUrl>KmlStyle [strokeColor=java.awt.Color[r=50,g=250,b=50], strokeWidth=3.0, fillColor=null]</styleUrl>
						<LineString>
							<tessellate>1</tessellate>
							<altitudeMode>relativeToGround</altitudeMode>
							<coordinates>126.27156150233515,23.94392662631234,239473.68421052623 128.039403729968,25.686108838855382,221052.6315789473							</coordinates>
						</LineString>
					</Placemark>
					<Placemark>
						<TimeSpan>
							<begin>2022-04-12</begin>
						</TimeSpan>
						<styleUrl>KmlStyle [strokeColor=java.awt.Color[r=50,g=250,b=50], strokeWidth=3.0, fillColor=null]</styleUrl>
						<LineString>
							<tessellate>1</tessellate>
							<altitudeMode>relativeToGround</altitudeMode>
							<coordinates>128.039403729968,25.686108838855382,221052.6315789473 129.79525184765603,27.429289420687574,197368.42105263146							</coordinates>
						</LineString>
					</Placemark>
					<Placemark>
						<TimeSpan>
							<begin>2022-04-12</begin>
						</TimeSpan>
						<styleUrl>KmlStyle [strokeColor=java.awt.Color[r=50,g=250,b=50], strokeWidth=3.0, fillColor=null]</styleUrl>
						<LineString>
							<tessellate>1</tessellate>
							<altitudeMode>relativeToGround</altitudeMode>
							<coordinates>129.79525184765603,27.429289420687574,197368.42105263146 131.534777565934,29.173887794786516,168421.05263157887							</coordinates>
						</LineString>
					</Placemark>
					<Placemark>
						<TimeSpan>
							<begin>2022-04-12</begin>
						</TimeSpan>
						<styleUrl>KmlStyle [strokeColor=java.awt.Color[r=50,g=250,b=50], strokeWidth=3.0, fillColor=null]</styleUrl>
						<LineString>
							<tessellate>1</tessellate>
							<altitudeMode>relativeToGround</altitudeMode>
							<coordinates>131.534777565934,29.173887794786516,168421.05263157887 133.25328744938602,30.920509037743024,134210.52631578944							</coordinates>
						</LineString>
					</Placemark>
					<Placemark>
						<TimeSpan>
							<begin>2022-04-12</begin>
						</TimeSpan>
						<styleUrl>KmlStyle [strokeColor=java.awt.Color[r=50,g=250,b=50], strokeWidth=3.0, fillColor=null]</styleUrl>
						<LineString>
							<tessellate>1</tessellate>
							<altitudeMode>relativeToGround</altitudeMode>
							<coordinates>133.25328744938602,30.920509037743024,134210.52631578944 134.9454497151263,32.67012538206322,94736.84210526303							</coordinates>
						</LineString>
					</Placemark>
					<Placemark>
						<TimeSpan>
							<begin>2022-04-12</begin>
						</TimeSpan>
						<styleUrl>KmlStyle [strokeColor=java.awt.Color[r=50,g=250,b=50], strokeWidth=3.0, fillColor=null]</styleUrl>
						<LineString>
							<tessellate>1</tessellate>
							<altitudeMode>relativeToGround</altitudeMode>
							<coordinates>134.9454497151263,32.67012538206322,94736.84210526303 136.6044390284684,34.424619041367855,49999.99999999988							</coordinates>
						</LineString>
					</Placemark>
					<Placemark>
						<TimeSpan>
							<begin>2022-04-12</begin>
						</TimeSpan>
						<styleUrl>KmlStyle [strokeColor=java.awt.Color[r=50,g=250,b=50], strokeWidth=3.0, fillColor=null]</styleUrl>
						<LineString>
							<tessellate>1</tessellate>
							<altitudeMode>relativeToGround</altitudeMode>
							<coordinates>136.6044390284684,34.424619041367855,49999.99999999988 138.2,36.2,-2.3283064365386963E-10							</coordinates>
						</LineString>
					</Placemark>
				</Folder>
				<Folder>
					<name>SGP to CHL</name>
					<description></description>
					<Placemark>
						<TimeSpan>
							<begin>2022-04-12</begin>
						</TimeSpan>
						<styleUrl>KmlStyle [strokeColor=java.awt.Color[r=50,g=250,b=50], strokeWidth=3.0, fillColor=null]</styleUrl>
						<LineString>
							<tessellate>1</tessellate>
							<altitudeMode>relativeToGround</altitudeMode>
							<coordinates>103.8,1.3,0.0 95.70535803084815,-0.5519990005241898,50000.0							</coordinates>
						</LineString>
					</Placemark>
					<Placemark>
						<TimeSpan>
							<begin>2022-04-12</begin>
						</TimeSpan>
						<styleUrl>KmlStyle [strokeColor=java.awt.Color[r=50,g=250,b=50], strokeWidth=3.0, fillColor=null]</styleUrl>
						<LineString>
							<tessellate>1</tessellate>
							<altitudeMode>relativeToGround</altitudeMode>
							<coordinates>95.70535803084815,-0.5519990005241898,50000.0 87.45113776379549,-2.3846717341745673,94736.84210526316							</coordinates>
						</LineString>
					</Placemark>
					<Placemark>
						<TimeSpan>
							<begin>2022-04-12</begin>
						</TimeSpan>
						<styleUrl>KmlStyle [strokeColor=java.awt.Color[r=50,g=250,b=50], strokeWidth=3.0, fillColor=null]</styleUrl>
						<LineString>
							<tessellate>1</tessellate>
							<altitudeMode>relativeToGround</altitudeMode>
							<coordinates>87.45113776379549,-2.3846717341745673,94736.84210526316 79.0489574311658,-4.199202715009393,134210.52631578947							</coordinates>
						</LineString>
					</Placemark>
					<Placemark>
						<TimeSpan>
							<begin>2022-04-12</begin>
						</TimeSpan>
						<styleUrl>KmlStyle [strokeColor=java.awt.Color[r=50,g=250,b=50], strokeWidth=3.0, fillColor=null]</styleUrl>
						<LineString>
							<tessellate>1</tessellate>
							<altitudeMode>relativeToGround</altitudeMode>
							<coordinates>79.0489574311658,-4.199202715009393,134210.52631578947 70.51103388742139,-5.996940449309761,168421.05263157893							</coordinates>
						</LineString>
					</Placemark>
					<Placemark>
						<TimeSpan>
							<begin>2022-04-12</begin>
						</TimeSpan>
						<styleUrl>KmlStyle [strokeColor=java.awt.Color[r=50,g=250,b=50], strokeWidth=3.0, fillColor=null]</styleUrl>
						<LineString>
							<tessellate>1</tessellate>
							<altitudeMode>relativeToGround</altitudeMode>
							<coordinates>70.51103388742139,-5.996940449309761,168421.05263157893 61.85017966819708,-7.779415087524689,197368.42105263154							</coordinates>
						</LineString>
					</Placemark>
					<Placemark>
						<TimeSpan>
							<begin>2022-04-12</begin>
						</TimeSpan>
						<styleUrl>KmlStyle [strokeColor=java.awt.Color[r=50,g=250,b=50], strokeWidth=3.0, fillColor=null]</styleUrl>
						<LineString>
							<tessellate>1</tessellate>
							<altitudeMode>relativeToGround</altitudeMode>
							<coordinates>61.85017966819708,-7.779415087524689,197368.42105263154 53.07980598185908,-9.54836079561737,221052.63157894736							</coordinates>
						</LineString>
					</Placemark>
					<Placemark>
						<TimeSpan>
							<begin>2022-04-12</begin>
						</TimeSpan>
						<styleUrl>KmlStyle [strokeColor=java.awt.Color[r=50,g=250,b=50], strokeWidth=3.0, fillColor=null]</styleUrl>
						<LineString>
							<tessellate>1</tessellate>
							<altitudeMode>relativeToGround</altitudeMode>
							<coordinates>53.07980598185908,-9.54836079561737,221052.63157894736 44.21393349110217,-11.305744633046842,239473.6842105263							</coordinates>
						</LineString>
					</Placemark>
					<Placemark>
						<TimeSpan>
							<begin>2022-04-12</begin>
						</TimeSpan>
						<styleUrl>KmlStyle [strokeColor=java.awt.Color[r=50,g=250,b=50], strokeWidth=3.0, fillColor=null]</styleUrl>
						<LineString>
							<tessellate>1</tessellate>
							<altitudeMode>relativeToGround</altitudeMode>
							<coordinates>44.21393349110217,-11.305744633046842,239473.6842105263 35.26721330981467,-13.053804528430783,252631.5789473684							</coordinates>
						</LineString>
					</Placemark>
					<Placemark>
						<TimeSpan>
							<begin>2022-04-12</begin>
						</TimeSpan>
						<styleUrl>KmlStyle [strokeColor=java.awt.Color[r=50,g=250,b=50], strokeWidth=3.0, fillColor=null]</styleUrl>
						<LineString>
							<tessellate>1</tessellate>
							<altitudeMode>relativeToGround</altitudeMode>
							<coordinates>35.26721330981467,-13.053804528430783,252631.5789473684 26.254961511107496,-14.795100214618456,260526.31578947365							</coordinates>
						</LineString>
					</Placemark>
					<Placemark>
						<TimeSpan>
							<begin>2022-04-12</begin>
						</TimeSpan>
						<styleUrl>KmlStyle [strokeColor=java.awt.Color[r=50,g=250,b=50], strokeWidth=3.0, fillColor=null]</styleUrl>
						<LineString>
							<tessellate>1</tessellate>
							<altitudeMode>relativeToGround</altitudeMode>
							<coordinates>26.254961511107496,-14.795100214618456,260526.31578947365 17.19321182249785,-16.532583061505772,263157.894736842							</coordinates>
						</LineString>
					</Placemark>
					<Placemark>
						<TimeSpan>
							<begin>2022-04-12</begin>
						</TimeSpan>
						<styleUrl>KmlStyle [strokeColor=java.awt.Color[r=50,g=250,b=50], strokeWidth=3.0, fillColor=null]</styleUrl>
						<LineString>
							<tessellate>1</tessellate>
							<altitudeMode>relativeToGround</altitudeMode>
							<coordinates>17.19321182249785,-16.532583061505772,263157.894736842 8.098793454521305,-18.269694270980498,260526.3157894736							</coordinates>
						</LineString>
					</Placemark>
					<Placemark>
						<TimeSpan>
							<begin>2022-04-12</begin>
						</TimeSpan>
						<styleUrl>KmlStyle [strokeColor=java.awt.Color[r=50,g=250,b=50], strokeWidth=3.0, fillColor=null]</styleUrl>
						<LineString>
							<tessellate>1</tessellate>
							<altitudeMode>relativeToGround</altitudeMode>
							<coordinates>8.098793454521305,-18.269694270980498,260526.3157894736 -1.01055509065911,-20.01050715960808,252631.57894736837							</coordinates>
						</LineString>
					</Placemark>
					<Placemark>
						<TimeSpan>
							<begin>2022-04-12</begin>
						</TimeSpan>
						<styleUrl>KmlStyle [strokeColor=java.awt.Color[r=50,g=250,b=50], strokeWidth=3.0, fillColor=null]</styleUrl>
						<LineString>
							<tessellate>1</tessellate>
							<altitudeMode>relativeToGround</altitudeMode>
							<coordinates>-1.01055509065911,-20.01050715960808,252631.57894736837 -10.11601832503148,-21.759940980191658,239473.68421052623							</coordinates>
						</LineString>
					</Placemark>
					<Placemark>
						<TimeSpan>
							<begin>2022-04-12</begin>
						</TimeSpan>
						<styleUrl>KmlStyle [strokeColor=java.awt.Color[r=50,g=250,b=50], strokeWidth=3.0, fillColor=null]</styleUrl>
						<LineString>
							<tessellate>1</tessellate>
							<altitudeMode>relativeToGround</altitudeMode>
							<coordinates>-10.11601832503148,-21.759940980191658,239473.68421052623 -19.19745067071432,-23.52409715398996,221052.6315789473							</coordinates>
						</LineString>
					</Placemark>
					<Placemark>
						<TimeSpan>
							<begin>2022-04-12</begin>
						</TimeSpan>
						<styleUrl>KmlStyle [strokeColor=java.awt.Color[r=50,g=250,b=50], strokeWidth=3.0, fillColor=null]</styleUrl>
						<LineString>
							<tessellate>1</tessellate>
							<altitudeMode>relativeToGround</altitudeMode>
							<coordinates>-19.19745067071432,-23.52409715398996,221052.6315789473 -28.23297796186321,-25.31081945909978,197368.42105263146							</coordinates>
						</LineString>
					</Placemark>
					<Placemark>
						<TimeSpan>
							<begin>2022-04-12</begin>
						</TimeSpan>
						<styleUrl>KmlStyle [strokeColor=java.awt.Color[r=50,g=250,b=50], strokeWidth=3.0, fillColor=null]</styleUrl>
						<LineString>
							<tessellate>1</tessellate>
							<altitudeMode>relativeToGround</altitudeMode>
							<coordinates>-28.23297796186321,-25.31081945909978,197368.42105263146 -37.19832765378073,-27.13070115203357,168421.05263157887							</coordinates>
						</LineString>
					</Placemark>
					<Placemark>
						<TimeSpan>
							<begin>2022-04-12</begin>
						</TimeSpan>
						<styleUrl>KmlStyle [strokeColor=java.awt.Color[r=50,g=250,b=50], strokeWidth=3.0, fillColor=null]</styleUrl>
						<LineString>
							<tessellate>1</tessellate>
							<altitudeMode>relativeToGround</altitudeMode>
							<coordinates>-37.19832765378073,-27.13070115203357,168421.05263157887 -46.06558672055974,-28.99909537560335,134210.52631578944							</coordinates>
						</LineString>
					</Placemark>
					<Placemark>
						<TimeSpan>
							<begin>2022-04-12</begin>
						</TimeSpan>
						<styleUrl>KmlStyle [strokeColor=java.awt.Color[r=50,g=250,b=50], strokeWidth=3.0, fillColor=null]</styleUrl>
						<LineString>
							<tessellate>1</tessellate>
							<altitudeMode>relativeToGround</altitudeMode>
							<coordinates>-46.06558672055974,-28.99909537560335,134210.52631578944 -54.80052128267146,-30.94079437446289,94736.84210526303							</coordinates>
						</LineString>
					</Placemark>
					<Placemark>
						<TimeSpan>
							<begin>2022-04-12</begin>
						</TimeSpan>
						<styleUrl>KmlStyle [strokeColor=java.awt.Color[r=50,g=250,b=50], strokeWidth=3.0, fillColor=null]</styleUrl>
						<LineString>
							<tessellate>1</tessellate>
							<altitudeMode>relativeToGround</altitudeMode>
							<coordinates>-54.80052128267146,-30.94079437446289,94736.84210526303 -63.355125625919484,-33.00402360355526,49999.99999999988							</coordinates>
						</LineString>
					</Placemark>
					<Placemark>
						<TimeSpan>
							<begin>2022-04-12</begin>
						</TimeSpan>
						<styleUrl>KmlStyle [strokeColor=java.awt.Color[r=50,g=250,b=50], strokeWidth=3.0, fillColor=null]</styleUrl>
						<LineString>
							<tessellate>1</tessellate>
							<altitudeMode>relativeToGround</altitudeMode>
							<coordinates>-63.355125625919484,-33.00402360355526,49999.99999999988 -71.5,-35.6,-2.3283064365386963E-10							</coordinates>
						</LineString>
					</Placemark>
				</Folder>
				<Folder>
					<name>SGP to VNM</name>
					<description></description>
					<Placemark>
						<TimeSpan>
							<begin>2022-04-12</begin>
						</TimeSpan>
						<styleUrl>KmlStyle [strokeColor=java.awt.Color[r=50,g=250,b=50], strokeWidth=3.0, fillColor=null]</styleUrl>
						<LineString>
							<tessellate>1</tessellate>
							<altitudeMode>relativeToGround</altitudeMode>
							<coordinates>103.8,1.3,0.0 104.0187324426226,1.934989095503371,50000.0							</coordinates>
						</LineString>
					</Placemark>
					<Placemark>
						<TimeSpan>
							<begin>2022-04-12</begin>
						</TimeSpan>
						<styleUrl>KmlStyle [strokeColor=java.awt.Color[r=50,g=250,b=50], strokeWidth=3.0, fillColor=null]</styleUrl>
						<LineString>
							<tessellate>1</tessellate>
							<altitudeMode>relativeToGround</altitudeMode>
							<coordinates>104.0187324426226,1.934989095503371,50000.0 104.23793147205296,2.56997418736525,94736.84210526316							</coordinates>
						</LineString>
					</Placemark>
					<Placemark>
						<TimeSpan>
							<begin>2022-04-12</begin>
						</TimeSpan>
						<styleUrl>KmlStyle [strokeColor=java.awt.Color[r=50,g=250,b=50], strokeWidth=3.0, fillColor=null]</styleUrl>
						<LineString>
							<tessellate>1</tessellate>
							<altitudeMode>relativeToGround</altitudeMode>
							<coordinates>104.23793147205296,2.56997418736525,94736.84210526316 104.4575449439943,3.204955566939233,134210.52631578947							</coordinates>
						</LineString>
					</Placemark>
					<Placemark>
						<TimeSpan>
							<begin>2022-04-12</begin>
						</TimeSpan>
						<styleUrl>KmlStyle [strokeColor=java.awt.Color[r=50,g=250,b=50], strokeWidth=3.0, fillColor=null]</styleUrl>
						<LineString>
							<tessellate>1</tessellate>
							<altitudeMode>relativeToGround</altitudeMode>
							<coordinates>104.4575449439943,3.204955566939233,134210.52631578947 104.67752012489582,3.8399335612923835,168421.05263157893							</coordinates>
						</LineString>
					</Placemark>
					<Placemark>
						<TimeSpan>
							<begin>2022-04-12</begin>
						</TimeSpan>
						<styleUrl>KmlStyle [strokeColor=java.awt.Color[r=50,g=250,b=50], strokeWidth=3.0, fillColor=null]</styleUrl>
						<LineString>
							<tessellate>1</tessellate>
							<altitudeMode>relativeToGround</altitudeMode>
							<coordinates>104.67752012489582,3.8399335612923835,168421.05263157893 104.89780370062387,4.4749085393439145,197368.42105263154							</coordinates>
						</LineString>
					</Placemark>
					<Placemark>
						<TimeSpan>
							<begin>2022-04-12</begin>
						</TimeSpan>
						<styleUrl>KmlStyle [strokeColor=java.awt.Color[r=50,g=250,b=50], strokeWidth=3.0, fillColor=null]</styleUrl>
						<LineString>
							<tessellate>1</tessellate>
							<altitudeMode>relativeToGround</altitudeMode>
							<coordinates>104.89780370062387,4.4749085393439145,197368.42105263154 105.11834178088766,5.109880919633909,221052.63157894736							</coordinates>
						</LineString>
					</Placemark>
					<Placemark>
						<TimeSpan>
							<begin>2022-04-12</begin>
						</TimeSpan>
						<styleUrl>KmlStyle [strokeColor=java.awt.Color[r=50,g=250,b=50], strokeWidth=3.0, fillColor=null]</styleUrl>
						<LineString>
							<tessellate>1</tessellate>
							<altitudeMode>relativeToGround</altitudeMode>
							<coordinates>105.11834178088766,5.109880919633909,221052.63157894736 105.33907989762592,5.744851180304799,239473.6842105263							</coordinates>
						</LineString>
					</Placemark>
					<Placemark>
						<TimeSpan>
							<begin>2022-04-12</begin>
						</TimeSpan>
						<styleUrl>KmlStyle [strokeColor=java.awt.Color[r=50,g=250,b=50], strokeWidth=3.0, fillColor=null]</styleUrl>
						<LineString>
							<tessellate>1</tessellate>
							<altitudeMode>relativeToGround</altitudeMode>
							<coordinates>105.33907989762592,5.744851180304799,239473.6842105263 105.55996299473587,6.379819872147167,252631.5789473684							</coordinates>
						</LineString>
					</Placemark>
					<Placemark>
						<TimeSpan>
							<begin>2022-04-12</begin>
						</TimeSpan>
						<styleUrl>KmlStyle [strokeColor=java.awt.Color[r=50,g=250,b=50], strokeWidth=3.0, fillColor=null]</styleUrl>
						<LineString>
							<tessellate>1</tessellate>
							<altitudeMode>relativeToGround</altitudeMode>
							<coordinates>105.55996299473587,6.379819872147167,252631.5789473684 105.78093540522343,7.014787635986897,260526.31578947365							</coordinates>
						</LineString>
					</Placemark>
					<Placemark>
						<TimeSpan>
							<begin>2022-04-12</begin>
						</TimeSpan>
						<styleUrl>KmlStyle [strokeColor=java.awt.Color[r=50,g=250,b=50], strokeWidth=3.0, fillColor=null]</styleUrl>
						<LineString>
							<tessellate>1</tessellate>
							<altitudeMode>relativeToGround</altitudeMode>
							<coordinates>105.78093540522343,7.014787635986897,260526.31578947365 106.00194080971931,7.649755226387017,263157.894736842							</coordinates>
						</LineString>
					</Placemark>
					<Placemark>
						<TimeSpan>
							<begin>2022-04-12</begin>
						</TimeSpan>
						<styleUrl>KmlStyle [strokeColor=java.awt.Color[r=50,g=250,b=50], strokeWidth=3.0, fillColor=null]</styleUrl>
						<LineString>
							<tessellate>1</tessellate>
							<altitudeMode>relativeToGround</altitudeMode>
							<coordinates>106.00194080971931,7.649755226387017,263157.894736842 106.22292216667788,8.284723544820839,260526.3157894736							</coordinates>
						</LineString>
					</Placemark>
					<Placemark>
						<TimeSpan>
							<begin>2022-04-12</begin>
						</TimeSpan>
						<styleUrl>KmlStyle [strokeColor=java.awt.Color[r=50,g=250,b=50], strokeWidth=3.0, fillColor=null]</styleUrl>
						<LineString>
							<tessellate>1</tessellate>
							<altitudeMode>relativeToGround</altitudeMode>
							<coordinates>106.22292216667788,8.284723544820839,260526.3157894736 106.44382159812292,8.919693687576325,252631.57894736837							</coordinates>
						</LineString>
					</Placemark>
					<Placemark>
						<TimeSpan>
							<begin>2022-04-12</begin>
						</TimeSpan>
						<styleUrl>KmlStyle [strokeColor=java.awt.Color[r=50,g=250,b=50], strokeWidth=3.0, fillColor=null]</styleUrl>
						<LineString>
							<tessellate>1</tessellate>
							<altitudeMode>relativeToGround</altitudeMode>
							<coordinates>106.44382159812292,8.919693687576325,252631.57894736837 106.66458020270329,9.554667017594378,239473.68421052623							</coordinates>
						</LineString>
					</Placemark>
					<Placemark>
						<TimeSpan>
							<begin>2022-04-12</begin>
						</TimeSpan>
						<styleUrl>KmlStyle [strokeColor=java.awt.Color[r=50,g=250,b=50], strokeWidth=3.0, fillColor=null]</styleUrl>
						<LineString>
							<tessellate>1</tessellate>
							<altitudeMode>relativeToGround</altitudeMode>
							<coordinates>106.66458020270329,9.554667017594378,239473.68421052623 106.88513774360848,10.18964527732758,221052.6315789473							</coordinates>
						</LineString>
					</Placemark>
					<Placemark>
						<TimeSpan>
							<begin>2022-04-12</begin>
						</TimeSpan>
						<styleUrl>KmlStyle [strokeColor=java.awt.Color[r=50,g=250,b=50], strokeWidth=3.0, fillColor=null]</styleUrl>
						<LineString>
							<tessellate>1</tessellate>
							<altitudeMode>relativeToGround</altitudeMode>
							<coordinates>106.88513774360848,10.18964527732758,221052.6315789473 107.10543210641154,10.824630776783321,197368.42105263146							</coordinates>
						</LineString>
					</Placemark>
					<Placemark>
						<TimeSpan>
							<begin>2022-04-12</begin>
						</TimeSpan>
						<styleUrl>KmlStyle [strokeColor=java.awt.Color[r=50,g=250,b=50], strokeWidth=3.0, fillColor=null]</styleUrl>
						<LineString>
							<tessellate>1</tessellate>
							<altitudeMode>relativeToGround</altitudeMode>
							<coordinates>107.10543210641154,10.824630776783321,197368.42105263146 107.32539829590452,11.459626731890445,168421.05263157887							</coordinates>
						</LineString>
					</Placemark>
					<Placemark>
						<TimeSpan>
							<begin>2022-04-12</begin>
						</TimeSpan>
						<styleUrl>KmlStyle [strokeColor=java.awt.Color[r=50,g=250,b=50], strokeWidth=3.0, fillColor=null]</styleUrl>
						<LineString>
							<tessellate>1</tessellate>
							<altitudeMode>relativeToGround</altitudeMode>
							<coordinates>107.32539829590452,11.459626731890445,168421.05263157887 107.5449663943573,12.094637940978664,134210.52631578944							</coordinates>
						</LineString>
					</Placemark>
					<Placemark>
						<TimeSpan>
							<begin>2022-04-12</begin>
						</TimeSpan>
						<styleUrl>KmlStyle [strokeColor=java.awt.Color[r=50,g=250,b=50], strokeWidth=3.0, fillColor=null]</styleUrl>
						<LineString>
							<tessellate>1</tessellate>
							<altitudeMode>relativeToGround</altitudeMode>
							<coordinates>107.5449663943573,12.094637940978664,134210.52631578944 107.7640567477903,12.729672362546003,94736.84210526303							</coordinates>
						</LineString>
					</Placemark>
					<Placemark>
						<TimeSpan>
							<begin>2022-04-12</begin>
						</TimeSpan>
						<styleUrl>KmlStyle [strokeColor=java.awt.Color[r=50,g=250,b=50], strokeWidth=3.0, fillColor=null]</styleUrl>
						<LineString>
							<tessellate>1</tessellate>
							<altitudeMode>relativeToGround</altitudeMode>
							<coordinates>107.7640567477903,12.729672362546003,94736.84210526303 107.98256544392854,13.364745846160174,49999.99999999988							</coordinates>
						</LineString>
					</Placemark>
					<Placemark>
						<TimeSpan>
							<begin>2022-04-12</begin>
						</TimeSpan>
						<styleUrl>KmlStyle [strokeColor=java.awt.Color[r=50,g=250,b=50], strokeWidth=3.0, fillColor=null]</styleUrl>
						<LineString>
							<tessellate>1</tessellate>
							<altitudeMode>relativeToGround</altitudeMode>
							<coordinates>107.98256544392854,13.364745846160174,49999.99999999988 108.2,14.0,-2.3283064365386963E-10							</coordinates>
						</LineString>
					</Placemark>
				</Folder>
				<Folder>
					<name>SGP to IND</name>
					<description></description>
					<Placemark>
						<TimeSpan>
							<begin>2022-04-12</begin>
						</TimeSpan>
						<styleUrl>KmlStyle [strokeColor=java.awt.Color[r=50,g=250,b=50], strokeWidth=3.0, fillColor=null]</styleUrl>
						<LineString>
							<tessellate>1</tessellate>
							<altitudeMode>relativeToGround</altitudeMode>
							<coordinates>103.8,1.3,0.0 102.57431074425548,2.264634506002782,50000.0							</coordinates>
						</LineString>
					</Placemark>
					<Placemark>
						<TimeSpan>
							<begin>2022-04-12</begin>
						</TimeSpan>
						<styleUrl>KmlStyle [strokeColor=java.awt.Color[r=50,g=250,b=50], strokeWidth=3.0, fillColor=null]</styleUrl>
						<LineString>
							<tessellate>1</tessellate>
							<altitudeMode>relativeToGround</altitudeMode>
							<coordinates>102.57431074425548,2.264634506002782,50000.0 101.34237429096424,3.2290709281281234,94736.84210526316							</coordinates>
						</LineString>
					</Placemark>
					<Placemark>
						<TimeSpan>
							<begin>2022-04-12</begin>
						</TimeSpan>
						<styleUrl>KmlStyle [strokeColor=java.awt.Color[r=50,g=250,b=50], strokeWidth=3.0, fillColor=null]</styleUrl>
						<LineString>
							<tessellate>1</tessellate>
							<altitudeMode>relativeToGround</altitudeMode>
							<coordinates>101.34237429096424,3.2290709281281234,94736.84210526316 100.1048222840357,4.193322821209328,134210.52631578947							</coordinates>
						</LineString>
					</Placemark>
					<Placemark>
						<TimeSpan>
							<begin>2022-04-12</begin>
						</TimeSpan>
						<styleUrl>KmlStyle [strokeColor=java.awt.Color[r=50,g=250,b=50], strokeWidth=3.0, fillColor=null]</styleUrl>
						<LineString>
							<tessellate>1</tessellate>
							<altitudeMode>relativeToGround</altitudeMode>
							<coordinates>100.1048222840357,4.193322821209328,134210.52631578947 98.86230128431389,5.157405509640985,168421.05263157893							</coordinates>
						</LineString>
					</Placemark>
					<Placemark>
						<TimeSpan>
							<begin>2022-04-12</begin>
						</TimeSpan>
						<styleUrl>KmlStyle [strokeColor=java.awt.Color[r=50,g=250,b=50], strokeWidth=3.0, fillColor=null]</styleUrl>
						<LineString>
							<tessellate>1</tessellate>
							<altitudeMode>relativeToGround</altitudeMode>
							<coordinates>98.86230128431389,5.157405509640985,168421.05263157893 97.61547242462669,6.121336361271572,197368.42105263154							</coordinates>
						</LineString>
					</Placemark>
					<Placemark>
						<TimeSpan>
							<begin>2022-04-12</begin>
						</TimeSpan>
						<styleUrl>KmlStyle [strokeColor=java.awt.Color[r=50,g=250,b=50], strokeWidth=3.0, fillColor=null]</styleUrl>
						<LineString>
							<tessellate>1</tessellate>
							<altitudeMode>relativeToGround</altitudeMode>
							<coordinates>97.61547242462669,6.121336361271572,197368.42105263154 96.36501109274131,7.085135132928146,221052.63157894736							</coordinates>
						</LineString>
					</Placemark>
					<Placemark>
						<TimeSpan>
							<begin>2022-04-12</begin>
						</TimeSpan>
						<styleUrl>KmlStyle [strokeColor=java.awt.Color[r=50,g=250,b=50], strokeWidth=3.0, fillColor=null]</styleUrl>
						<LineString>
							<tessellate>1</tessellate>
							<altitudeMode>relativeToGround</altitudeMode>
							<coordinates>96.36501109274131,7.085135132928146,221052.63157894736 95.11160666591891,8.0488244133347,239473.6842105263							</coordinates>
						</LineString>
					</Placemark>
					<Placemark>
						<TimeSpan>
							<begin>2022-04-12</begin>
						</TimeSpan>
						<styleUrl>KmlStyle [strokeColor=java.awt.Color[r=50,g=250,b=50], strokeWidth=3.0, fillColor=null]</styleUrl>
						<LineString>
							<tessellate>1</tessellate>
							<altitudeMode>relativeToGround</altitudeMode>
							<coordinates>95.11160666591891,8.0488244133347,239473.6842105263 93.85596233169382,9.012430201072577,252631.5789473684							</coordinates>
						</LineString>
					</Placemark>
					<Placemark>
						<TimeSpan>
							<begin>2022-04-12</begin>
						</TimeSpan>
						<styleUrl>KmlStyle [strokeColor=java.awt.Color[r=50,g=250,b=50], strokeWidth=3.0, fillColor=null]</styleUrl>
						<LineString>
							<tessellate>1</tessellate>
							<altitudeMode>relativeToGround</altitudeMode>
							<coordinates>93.85596233169382,9.012430201072577,252631.5789473684 92.59879504672178,9.97598267404471,260526.31578947365							</coordinates>
						</LineString>
					</Placemark>
					<Placemark>
						<TimeSpan>
							<begin>2022-04-12</begin>
						</TimeSpan>
						<styleUrl>KmlStyle [strokeColor=java.awt.Color[r=50,g=250,b=50], strokeWidth=3.0, fillColor=null]</styleUrl>
						<LineString>
							<tessellate>1</tessellate>
							<altitudeMode>relativeToGround</altitudeMode>
							<coordinates>92.59879504672178,9.97598267404471,260526.31578947365 91.34083571362578,10.93951723767814,263157.894736842							</coordinates>
						</LineString>
					</Placemark>
					<Placemark>
						<TimeSpan>
							<begin>2022-04-12</begin>
						</TimeSpan>
						<styleUrl>KmlStyle [strokeColor=java.awt.Color[r=50,g=250,b=50], strokeWidth=3.0, fillColor=null]</styleUrl>
						<LineString>
							<tessellate>1</tessellate>
							<altitudeMode>relativeToGround</altitudeMode>
							<coordinates>91.34083571362578,10.93951723767814,263157.894736842 90.08282970337011,11.903075991391239,260526.3157894736							</coordinates>
						</LineString>
					</Placemark>
					<Placemark>
						<TimeSpan>
							<begin>2022-04-12</begin>
						</TimeSpan>
						<styleUrl>KmlStyle [strokeColor=java.awt.Color[r=50,g=250,b=50], strokeWidth=3.0, fillColor=null]</styleUrl>
						<LineString>
							<tessellate>1</tessellate>
							<altitudeMode>relativeToGround</altitudeMode>
							<coordinates>90.08282970337011,11.903075991391239,260526.3157894736 88.82553793514676,12.866709845774775,252631.57894736837							</coordinates>
						</LineString>
					</Placemark>
					<Placemark>
						<TimeSpan>
							<begin>2022-04-12</begin>
						</TimeSpan>
						<styleUrl>KmlStyle [strokeColor=java.awt.Color[r=50,g=250,b=50], strokeWidth=3.0, fillColor=null]</styleUrl>
						<LineString>
							<tessellate>1</tessellate>
							<altitudeMode>relativeToGround</altitudeMode>
							<coordinates>88.82553793514676,12.866709845774775,252631.57894736837 87.56973888384188,13.830481697087171,239473.68421052623							</coordinates>
						</LineString>
					</Placemark>
					<Placemark>
						<TimeSpan>
							<begin>2022-04-12</begin>
						</TimeSpan>
						<styleUrl>KmlStyle [strokeColor=java.awt.Color[r=50,g=250,b=50], strokeWidth=3.0, fillColor=null]</styleUrl>
						<LineString>
							<tessellate>1</tessellate>
							<altitudeMode>relativeToGround</altitudeMode>
							<coordinates>87.56973888384188,13.830481697087171,239473.68421052623 86.31623220091322,14.794471413798961,221052.6315789473							</coordinates>
						</LineString>
					</Placemark>
					<Placemark>
						<TimeSpan>
							<begin>2022-04-12</begin>
						</TimeSpan>
						<styleUrl>KmlStyle [strokeColor=java.awt.Color[r=50,g=250,b=50], strokeWidth=3.0, fillColor=null]</styleUrl>
						<LineString>
							<tessellate>1</tessellate>
							<altitudeMode>relativeToGround</altitudeMode>
							<coordinates>86.31623220091322,14.794471413798961,221052.6315789473 85.06584531794309,15.758784143827173,197368.42105263146							</coordinates>
						</LineString>
					</Placemark>
					<Placemark>
						<TimeSpan>
							<begin>2022-04-12</begin>
						</TimeSpan>
						<styleUrl>KmlStyle [strokeColor=java.awt.Color[r=50,g=250,b=50], strokeWidth=3.0, fillColor=null]</styleUrl>
						<LineString>
							<tessellate>1</tessellate>
							<altitudeMode>relativeToGround</altitudeMode>
							<coordinates>85.06584531794309,15.758784143827173,197368.42105263146 83.81944604096256,16.72356525947664,168421.05263157887							</coordinates>
						</LineString>
					</Placemark>
					<Placemark>
						<TimeSpan>
							<begin>2022-04-12</begin>
						</TimeSpan>
						<styleUrl>KmlStyle [strokeColor=java.awt.Color[r=50,g=250,b=50], strokeWidth=3.0, fillColor=null]</styleUrl>
						<LineString>
							<tessellate>1</tessellate>
							<altitudeMode>relativeToGround</altitudeMode>
							<coordinates>83.81944604096256,16.72356525947664,168421.05263157887 82.57796864715033,17.68903022716732,134210.52631578944							</coordinates>
						</LineString>
					</Placemark>
					<Placemark>
						<TimeSpan>
							<begin>2022-04-12</begin>
						</TimeSpan>
						<styleUrl>KmlStyle [strokeColor=java.awt.Color[r=50,g=250,b=50], strokeWidth=3.0, fillColor=null]</styleUrl>
						<LineString>
							<tessellate>1</tessellate>
							<altitudeMode>relativeToGround</altitudeMode>
							<coordinates>82.57796864715033,17.68903022716732,134210.52631578944 81.34247599796969,18.655534245049935,94736.84210526303							</coordinates>
						</LineString>
					</Placemark>
					<Placemark>
						<TimeSpan>
							<begin>2022-04-12</begin>
						</TimeSpan>
						<styleUrl>KmlStyle [strokeColor=java.awt.Color[r=50,g=250,b=50], strokeWidth=3.0, fillColor=null]</styleUrl>
						<LineString>
							<tessellate>1</tessellate>
							<altitudeMode>relativeToGround</altitudeMode>
							<coordinates>81.34247599796969,18.655534245049935,94736.84210526303 80.11434765887309,19.623780939639747,49999.99999999988							</coordinates>
						</LineString>
					</Placemark>
					<Placemark>
						<TimeSpan>
							<begin>2022-04-12</begin>
						</TimeSpan>
						<styleUrl>KmlStyle [strokeColor=java.awt.Color[r=50,g=250,b=50], strokeWidth=3.0, fillColor=null]</styleUrl>
						<LineString>
							<tessellate>1</tessellate>
							<altitudeMode>relativeToGround</altitudeMode>
							<coordinates>80.11434765887309,19.623780939639747,49999.99999999988 78.9,20.6,-2.3283064365386963E-10							</coordinates>
						</LineString>
					</Placemark>
				</Folder>
				<Folder>
					<name>SGP to EGY</name>
					<description></description>
					<Placemark>
						<TimeSpan>
							<begin>2022-04-12</begin>
						</TimeSpan>
						<styleUrl>KmlStyle [strokeColor=java.awt.Color[r=50,g=250,b=50], strokeWidth=3.0, fillColor=null]</styleUrl>
						<LineString>
							<tessellate>1</tessellate>
							<altitudeMode>relativeToGround</altitudeMode>
							<coordinates>103.8,1.3,0.0 100.25635643386696,2.571765595102918,50000.0							</coordinates>
						</LineString>
					</Placemark>
					<Placemark>
						<TimeSpan>
							<begin>2022-04-12</begin>
						</TimeSpan>
						<styleUrl>KmlStyle [strokeColor=java.awt.Color[r=50,g=250,b=50], strokeWidth=3.0, fillColor=null]</styleUrl>
						<LineString>
							<tessellate>1</tessellate>
							<altitudeMode>relativeToGround</altitudeMode>
							<coordinates>100.25635643386696,2.571765595102918,50000.0 96.68095309261824,3.841316953155498,94736.84210526316							</coordinates>
						</LineString>
					</Placemark>
					<Placemark>
						<TimeSpan>
							<begin>2022-04-12</begin>
						</TimeSpan>
						<styleUrl>KmlStyle [strokeColor=java.awt.Color[r=50,g=250,b=50], strokeWidth=3.0, fillColor=null]</styleUrl>
						<LineString>
							<tessellate>1</tessellate>
							<altitudeMode>relativeToGround</altitudeMode>
							<coordinates>96.68095309261824,3.841316953155498,94736.84210526316 93.07671458798197,5.108805173150366,134210.52631578947							</coordinates>
						</LineString>
					</Placemark>
					<Placemark>
						<TimeSpan>
							<begin>2022-04-12</begin>
						</TimeSpan>
						<styleUrl>KmlStyle [strokeColor=java.awt.Color[r=50,g=250,b=50], strokeWidth=3.0, fillColor=null]</styleUrl>
						<LineString>
							<tessellate>1</tessellate>
							<altitudeMode>relativeToGround</altitudeMode>
							<coordinates>93.07671458798197,5.108805173150366,134210.52631578947 89.44667160978804,6.374401800870145,168421.05263157893							</coordinates>
						</LineString>
					</Placemark>
					<Placemark>
						<TimeSpan>
							<begin>2022-04-12</begin>
						</TimeSpan>
						<styleUrl>KmlStyle [strokeColor=java.awt.Color[r=50,g=250,b=50], strokeWidth=3.0, fillColor=null]</styleUrl>
						<LineString>
							<tessellate>1</tessellate>
							<altitudeMode>relativeToGround</altitudeMode>
							<coordinates>89.44667160978804,6.374401800870145,168421.05263157893 85.79395946079664,7.638301654472794,197368.42105263154							</coordinates>
						</LineString>
					</Placemark>
					<Placemark>
						<TimeSpan>
							<begin>2022-04-12</begin>
						</TimeSpan>
						<styleUrl>KmlStyle [strokeColor=java.awt.Color[r=50,g=250,b=50], strokeWidth=3.0, fillColor=null]</styleUrl>
						<LineString>
							<tessellate>1</tessellate>
							<altitudeMode>relativeToGround</altitudeMode>
							<coordinates>85.79395946079664,7.638301654472794,197368.42105263154 82.12181676882275,8.9007263756758,221052.63157894736							</coordinates>
						</LineString>
					</Placemark>
					<Placemark>
						<TimeSpan>
							<begin>2022-04-12</begin>
						</TimeSpan>
						<styleUrl>KmlStyle [strokeColor=java.awt.Color[r=50,g=250,b=50], strokeWidth=3.0, fillColor=null]</styleUrl>
						<LineString>
							<tessellate>1</tessellate>
							<altitudeMode>relativeToGround</altitudeMode>
							<coordinates>82.12181676882275,8.9007263756758,221052.63157894736 78.43358453310125,10.161928970790088,239473.6842105263							</coordinates>
						</LineString>
					</Placemark>
					<Placemark>
						<TimeSpan>
							<begin>2022-04-12</begin>
						</TimeSpan>
						<styleUrl>KmlStyle [strokeColor=java.awt.Color[r=50,g=250,b=50], strokeWidth=3.0, fillColor=null]</styleUrl>
						<LineString>
							<tessellate>1</tessellate>
							<altitudeMode>relativeToGround</altitudeMode>
							<coordinates>78.43358453310125,10.161928970790088,239473.6842105263 74.73270573077683,11.422199727857274,252631.5789473684							</coordinates>
						</LineString>
					</Placemark>
					<Placemark>
						<TimeSpan>
							<begin>2022-04-12</begin>
						</TimeSpan>
						<styleUrl>KmlStyle [strokeColor=java.awt.Color[r=50,g=250,b=50], strokeWidth=3.0, fillColor=null]</styleUrl>
						<LineString>
							<tessellate>1</tessellate>
							<altitudeMode>relativeToGround</altitudeMode>
							<coordinates>74.73270573077683,11.422199727857274,252631.5789473684 71.02272581677786,12.681874089191345,260526.31578947365							</coordinates>
						</LineString>
					</Placemark>
					<Placemark>
						<TimeSpan>
							<begin>2022-04-12</begin>
						</TimeSpan>
						<styleUrl>KmlStyle [strokeColor=java.awt.Color[r=50,g=250,b=50], strokeWidth=3.0, fillColor=null]</styleUrl>
						<LineString>
							<tessellate>1</tessellate>
							<altitudeMode>relativeToGround</altitudeMode>
							<coordinates>71.02272581677786,12.681874089191345,260526.31578947365 67.30729462341209,13.941343374326479,263157.894736842							</coordinates>
						</LineString>
					</Placemark>
					<Placemark>
						<TimeSpan>
							<begin>2022-04-12</begin>
						</TimeSpan>
						<styleUrl>KmlStyle [strokeColor=java.awt.Color[r=50,g=250,b=50], strokeWidth=3.0, fillColor=null]</styleUrl>
						<LineString>
							<tessellate>1</tessellate>
							<altitudeMode>relativeToGround</altitudeMode>
							<coordinates>67.30729462341209,13.941343374326479,263157.894736842 63.59017045615839,15.201069784737063,260526.3157894736							</coordinates>
						</LineString>
					</Placemark>
					<Placemark>
						<TimeSpan>
							<begin>2022-04-12</begin>
						</TimeSpan>
						<styleUrl>KmlStyle [strokeColor=java.awt.Color[r=50,g=250,b=50], strokeWidth=3.0, fillColor=null]</styleUrl>
						<LineString>
							<tessellate>1</tessellate>
							<altitudeMode>relativeToGround</altitudeMode>
							<coordinates>63.59017045615839,15.201069784737063,260526.3157894736 59.87522769116142,16.461608074643717,252631.57894736837							</coordinates>
						</LineString>
					</Placemark>
					<Placemark>
						<TimeSpan>
							<begin>2022-04-12</begin>
						</TimeSpan>
						<styleUrl>KmlStyle [strokeColor=java.awt.Color[r=50,g=250,b=50], strokeWidth=3.0, fillColor=null]</styleUrl>
						<LineString>
							<tessellate>1</tessellate>
							<altitudeMode>relativeToGround</altitudeMode>
							<coordinates>59.87522769116142,16.461608074643717,252631.57894736837 56.16647012254769,17.723638057855634,239473.68421052623							</coordinates>
						</LineString>
					</Placemark>
					<Placemark>
						<TimeSpan>
							<begin>2022-04-12</begin>
						</TimeSpan>
						<styleUrl>KmlStyle [strokeColor=java.awt.Color[r=50,g=250,b=50], strokeWidth=3.0, fillColor=null]</styleUrl>
						<LineString>
							<tessellate>1</tessellate>
							<altitudeMode>relativeToGround</altitudeMode>
							<coordinates>56.16647012254769,17.723638057855634,239473.68421052623 52.46805417075409,18.988015689465318,221052.6315789473							</coordinates>
						</LineString>
					</Placemark>
					<Placemark>
						<TimeSpan>
							<begin>2022-04-12</begin>
						</TimeSpan>
						<styleUrl>KmlStyle [strokeColor=java.awt.Color[r=50,g=250,b=50], strokeWidth=3.0, fillColor=null]</styleUrl>
						<LineString>
							<tessellate>1</tessellate>
							<altitudeMode>relativeToGround</altitudeMode>
							<coordinates>52.46805417075409,18.988015689465318,221052.6315789473 48.78433005490267,20.255858188160566,197368.42105263146							</coordinates>
						</LineString>
					</Placemark>
					<Placemark>
						<TimeSpan>
							<begin>2022-04-12</begin>
						</TimeSpan>
						<styleUrl>KmlStyle [strokeColor=java.awt.Color[r=50,g=250,b=50], strokeWidth=3.0, fillColor=null]</styleUrl>
						<LineString>
							<tessellate>1</tessellate>
							<altitudeMode>relativeToGround</altitudeMode>
							<coordinates>48.78433005490267,20.255858188160566,197368.42105263146 45.11991851268452,21.528697194988656,168421.05263157887							</coordinates>
						</LineString>
					</Placemark>
					<Placemark>
						<TimeSpan>
							<begin>2022-04-12</begin>
						</TimeSpan>
						<styleUrl>KmlStyle [strokeColor=java.awt.Color[r=50,g=250,b=50], strokeWidth=3.0, fillColor=null]</styleUrl>
						<LineString>
							<tessellate>1</tessellate>
							<altitudeMode>relativeToGround</altitudeMode>
							<coordinates>45.11991851268452,21.528697194988656,168421.05263157887 41.479866469073194,22.808784877813842,134210.52631578944							</coordinates>
						</LineString>
					</Placemark>
					<Placemark>
						<TimeSpan>
							<begin>2022-04-12</begin>
						</TimeSpan>
						<styleUrl>KmlStyle [strokeColor=java.awt.Color[r=50,g=250,b=50], strokeWidth=3.0, fillColor=null]</styleUrl>
						<LineString>
							<tessellate>1</tessellate>
							<altitudeMode>relativeToGround</altitudeMode>
							<coordinates>41.479866469073194,22.808784877813842,134210.52631578944 37.87001034673524,24.099807437173407,94736.84210526303							</coordinates>
						</LineString>
					</Placemark>
					<Placemark>
						<TimeSpan>
							<begin>2022-04-12</begin>
						</TimeSpan>
						<styleUrl>KmlStyle [strokeColor=java.awt.Color[r=50,g=250,b=50], strokeWidth=3.0, fillColor=null]</styleUrl>
						<LineString>
							<tessellate>1</tessellate>
							<altitudeMode>relativeToGround</altitudeMode>
							<coordinates>37.87001034673524,24.099807437173407,94736.84210526303 34.29805643808772,25.409022587316237,49999.99999999988							</coordinates>
						</LineString>
					</Placemark>
					<Placemark>
						<TimeSpan>
							<begin>2022-04-12</begin>
						</TimeSpan>
						<styleUrl>KmlStyle [strokeColor=java.awt.Color[r=50,g=250,b=50], strokeWidth=3.0, fillColor=null]</styleUrl>
						<LineString>
							<tessellate>1</tessellate>
							<altitudeMode>relativeToGround</altitudeMode>
							<coordinates>34.29805643808772,25.409022587316237,49999.99999999988 30.8,26.8,-2.3283064365386963E-10							</coordinates>
						</LineString>
					</Placemark>
				</Folder>
				<Folder>
					<name>SGP to CHN</name>
					<description></description>
					<Placemark>
						<TimeSpan>
							<begin>2022-04-12</begin>
						</TimeSpan>
						<styleUrl>KmlStyle [strokeColor=java.awt.Color[r=50,g=250,b=50], strokeWidth=3.0, fillColor=null]</styleUrl>
						<LineString>
							<tessellate>1</tessellate>
							<altitudeMode>relativeToGround</altitudeMode>
							<coordinates>103.8,1.3,0.0 104.38372168362888,3.229901962452419,50000.0							</coordinates>
						</LineString>
					</Placemark>
					<Placemark>
						<TimeSpan>
							<begin>2022-04-12</begin>
						</TimeSpan>
						<styleUrl>KmlStyle [strokeColor=java.awt.Color[r=50,g=250,b=50], strokeWidth=3.0, fillColor=null]</styleUrl>
						<LineString>
							<tessellate>1</tessellate>
							<altitudeMode>relativeToGround</altitudeMode>
							<coordinates>104.38372168362888,3.229901962452419,50000.0 104.97932927679096,5.159711617490743,94736.84210526316							</coordinates>
						</LineString>
					</Placemark>
					<Placemark>
						<TimeSpan>
							<begin>2022-04-12</begin>
						</TimeSpan>
						<styleUrl>KmlStyle [strokeColor=java.awt.Color[r=50,g=250,b=50], strokeWidth=3.0, fillColor=null]</styleUrl>
						<LineString>
							<tessellate>1</tessellate>
							<altitudeMode>relativeToGround</altitudeMode>
							<coordinates>104.97932927679096,5.159711617490743,94736.84210526316 105.58603684802034,7.089434931956162,134210.52631578947							</coordinates>
						</LineString>
					</Placemark>
					<Placemark>
						<TimeSpan>
							<begin>2022-04-12</begin>
						</TimeSpan>
						<styleUrl>KmlStyle [strokeColor=java.awt.Color[r=50,g=250,b=50], strokeWidth=3.0, fillColor=null]</styleUrl>
						<LineString>
							<tessellate>1</tessellate>
							<altitudeMode>relativeToGround</altitudeMode>
							<coordinates>105.58603684802034,7.089434931956162,134210.52631578947 106.20297786081346,9.019078917637064,168421.05263157893							</coordinates>
						</LineString>
					</Placemark>
					<Placemark>
						<TimeSpan>
							<begin>2022-04-12</begin>
						</TimeSpan>
						<styleUrl>KmlStyle [strokeColor=java.awt.Color[r=50,g=250,b=50], strokeWidth=3.0, fillColor=null]</styleUrl>
						<LineString>
							<tessellate>1</tessellate>
							<altitudeMode>relativeToGround</altitudeMode>
							<coordinates>106.20297786081346,9.019078917637064,168421.05263157893 106.8292027486198,10.948651750542167,197368.42105263154							</coordinates>
						</LineString>
					</Placemark>
					<Placemark>
						<TimeSpan>
							<begin>2022-04-12</begin>
						</TimeSpan>
						<styleUrl>KmlStyle [strokeColor=java.awt.Color[r=50,g=250,b=50], strokeWidth=3.0, fillColor=null]</styleUrl>
						<LineString>
							<tessellate>1</tessellate>
							<altitudeMode>relativeToGround</altitudeMode>
							<coordinates>106.8292027486198,10.948651750542167,197368.42105263154 107.4636767468713,12.878162913614744,221052.63157894736							</coordinates>
						</LineString>
					</Placemark>
					<Placemark>
						<TimeSpan>
							<begin>2022-04-12</begin>
						</TimeSpan>
						<styleUrl>KmlStyle [strokeColor=java.awt.Color[r=50,g=250,b=50], strokeWidth=3.0, fillColor=null]</styleUrl>
						<LineString>
							<tessellate>1</tessellate>
							<altitudeMode>relativeToGround</altitudeMode>
							<coordinates>107.4636767468713,12.878162913614744,221052.63157894736 108.10527801469462,14.80762337173558,239473.6842105263							</coordinates>
						</LineString>
					</Placemark>
					<Placemark>
						<TimeSpan>
							<begin>2022-04-12</begin>
						</TimeSpan>
						<styleUrl>KmlStyle [strokeColor=java.awt.Color[r=50,g=250,b=50], strokeWidth=3.0, fillColor=null]</styleUrl>
						<LineString>
							<tessellate>1</tessellate>
							<altitudeMode>relativeToGround</altitudeMode>
							<coordinates>108.10527801469462,14.80762337173558,239473.6842105263 108.75279606573413,16.73704579211996,252631.5789473684							</coordinates>
						</LineString>
					</Placemark>
					<Placemark>
						<TimeSpan>
							<begin>2022-04-12</begin>
						</TimeSpan>
						<styleUrl>KmlStyle [strokeColor=java.awt.Color[r=50,g=250,b=50], strokeWidth=3.0, fillColor=null]</styleUrl>
						<LineString>
							<tessellate>1</tessellate>
							<altitudeMode>relativeToGround</altitudeMode>
							<coordinates>108.75279606573413,16.73704579211996,252631.5789473684 109.4049305018147,18.666444829962717,260526.31578947365							</coordinates>
						</LineString>
					</Placemark>
					<Placemark>
						<TimeSpan>
							<begin>2022-04-12</begin>
						</TimeSpan>
						<styleUrl>KmlStyle [strokeColor=java.awt.Color[r=50,g=250,b=50], strokeWidth=3.0, fillColor=null]</styleUrl>
						<LineString>
							<tessellate>1</tessellate>
							<altitudeMode>relativeToGround</altitudeMode>
							<coordinates>109.4049305018147,18.666444829962717,260526.31578947365 110.06028999558636,20.595837510226684,263157.894736842							</coordinates>
						</LineString>
					</Placemark>
					<Placemark>
						<TimeSpan>
							<begin>2022-04-12</begin>
						</TimeSpan>
						<styleUrl>KmlStyle [strokeColor=java.awt.Color[r=50,g=250,b=50], strokeWidth=3.0, fillColor=null]</styleUrl>
						<LineString>
							<tessellate>1</tessellate>
							<altitudeMode>relativeToGround</altitudeMode>
							<coordinates>110.06028999558636,20.595837510226684,263157.894736842 110.71739138102885,22.525243755222892,260526.3157894736							</coordinates>
						</LineString>
					</Placemark>
					<Placemark>
						<TimeSpan>
							<begin>2022-04-12</begin>
						</TimeSpan>
						<styleUrl>KmlStyle [strokeColor=java.awt.Color[r=50,g=250,b=50], strokeWidth=3.0, fillColor=null]</styleUrl>
						<LineString>
							<tessellate>1</tessellate>
							<altitudeMode>relativeToGround</altitudeMode>
							<coordinates>110.71739138102885,22.525243755222892,260526.3157894736 111.37465854826848,24.454687140918054,252631.57894736837							</coordinates>
						</LineString>
					</Placemark>
					<Placemark>
						<TimeSpan>
							<begin>2022-04-12</begin>
						</TimeSpan>
						<styleUrl>KmlStyle [strokeColor=java.awt.Color[r=50,g=250,b=50], strokeWidth=3.0, fillColor=null]</styleUrl>
						<LineString>
							<tessellate>1</tessellate>
							<altitudeMode>relativeToGround</altitudeMode>
							<coordinates>111.37465854826848,24.454687140918054,252631.57894736837 112.03042052627222,26.384196027201153,239473.68421052623							</coordinates>
						</LineString>
					</Placemark>
					<Placemark>
						<TimeSpan>
							<begin>2022-04-12</begin>
						</TimeSpan>
						<styleUrl>KmlStyle [strokeColor=java.awt.Color[r=50,g=250,b=50], strokeWidth=3.0, fillColor=null]</styleUrl>
						<LineString>
							<tessellate>1</tessellate>
							<altitudeMode>relativeToGround</altitudeMode>
							<coordinates>112.03042052627222,26.384196027201153,239473.68421052623 112.68290750143498,28.313805331667492,221052.6315789473							</coordinates>
						</LineString>
					</Placemark>
					<Placemark>
						<TimeSpan>
							<begin>2022-04-12</begin>
						</TimeSpan>
						<styleUrl>KmlStyle [strokeColor=java.awt.Color[r=50,g=250,b=50], strokeWidth=3.0, fillColor=null]</styleUrl>
						<LineString>
							<tessellate>1</tessellate>
							<altitudeMode>relativeToGround</altitudeMode>
							<coordinates>112.68290750143498,28.313805331667492,221052.6315789473 113.3302421307712,30.243559485229063,197368.42105263146							</coordinates>
						</LineString>
					</Placemark>
					<Placemark>
						<TimeSpan>
							<begin>2022-04-12</begin>
						</TimeSpan>
						<styleUrl>KmlStyle [strokeColor=java.awt.Color[r=50,g=250,b=50], strokeWidth=3.0, fillColor=null]</styleUrl>
						<LineString>
							<tessellate>1</tessellate>
							<altitudeMode>relativeToGround</altitudeMode>
							<coordinates>113.3302421307712,30.243559485229063,197368.42105263146 113.97042015572782,32.17351775125693,168421.05263157887							</coordinates>
						</LineString>
					</Placemark>
					<Placemark>
						<TimeSpan>
							<begin>2022-04-12</begin>
						</TimeSpan>
						<styleUrl>KmlStyle [strokeColor=java.awt.Color[r=50,g=250,b=50], strokeWidth=3.0, fillColor=null]</styleUrl>
						<LineString>
							<tessellate>1</tessellate>
							<altitudeMode>relativeToGround</altitudeMode>
							<coordinates>113.97042015572782,32.17351775125693,168421.05263157887 114.60126506562791,34.10376485456194,134210.52631578944							</coordinates>
						</LineString>
					</Placemark>
					<Placemark>
						<TimeSpan>
							<begin>2022-04-12</begin>
						</TimeSpan>
						<styleUrl>KmlStyle [strokeColor=java.awt.Color[r=50,g=250,b=50], strokeWidth=3.0, fillColor=null]</styleUrl>
						<LineString>
							<tessellate>1</tessellate>
							<altitudeMode>relativeToGround</altitudeMode>
							<coordinates>114.60126506562791,34.10376485456194,134210.52631578944 115.22031059492444,36.034435731331264,94736.84210526303							</coordinates>
						</LineString>
					</Placemark>
					<Placemark>
						<TimeSpan>
							<begin>2022-04-12</begin>
						</TimeSpan>
						<styleUrl>KmlStyle [strokeColor=java.awt.Color[r=50,g=250,b=50], strokeWidth=3.0, fillColor=null]</styleUrl>
						<LineString>
							<tessellate>1</tessellate>
							<altitudeMode>relativeToGround</altitudeMode>
							<coordinates>115.22031059492444,36.034435731331264,94736.84210526303 115.82442503492777,37.96578951717919,49999.99999999988							</coordinates>
						</LineString>
					</Placemark>
					<Placemark>
						<TimeSpan>
							<begin>2022-04-12</begin>
						</TimeSpan>
						<styleUrl>KmlStyle [strokeColor=java.awt.Color[r=50,g=250,b=50], strokeWidth=3.0, fillColor=null]</styleUrl>
						<LineString>
							<tessellate>1</tessellate>
							<altitudeMode>relativeToGround</altitudeMode>
							<coordinates>115.82442503492777,37.96578951717919,49999.99999999988 116.4,39.9,-2.3283064365386963E-10							</coordinates>
						</LineString>
					</Placemark>
				</Folder>
				<Folder>
					<name>ARG to SKO</name>
					<description></description>
					<Placemark>
						<TimeSpan>
							<begin>2022-04-12</begin>
						</TimeSpan>
						<styleUrl>KmlStyle [strokeColor=java.awt.Color[r=50,g=250,b=50], strokeWidth=3.0, fillColor=null]</styleUrl>
						<LineString>
							<tessellate>1</tessellate>
							<altitudeMode>relativeToGround</altitudeMode>
							<coordinates>-63.6,-38.4,0.0 -68.10019367733994,-34.29527375113134,50000.0							</coordinates>
						</LineString>
					</Placemark>
					<Placemark>
						<TimeSpan>
							<begin>2022-04-12</begin>
						</TimeSpan>
						<styleUrl>KmlStyle [strokeColor=java.awt.Color[r=50,g=250,b=50], strokeWidth=3.0, fillColor=null]</styleUrl>
						<LineString>
							<tessellate>1</tessellate>
							<altitudeMode>relativeToGround</altitudeMode>
							<coordinates>-68.10019367733994,-34.29527375113134,50000.0 -73.12844057615399,-30.241342351784596,94736.84210526316							</coordinates>
						</LineString>
					</Placemark>
					<Placemark>
						<TimeSpan>
							<begin>2022-04-12</begin>
						</TimeSpan>
						<styleUrl>KmlStyle [strokeColor=java.awt.Color[r=50,g=250,b=50], strokeWidth=3.0, fillColor=null]</styleUrl>
						<LineString>
							<tessellate>1</tessellate>
							<altitudeMode>relativeToGround</altitudeMode>
							<coordinates>-73.12844057615399,-30.241342351784596,94736.84210526316 -78.69016864991433,-26.240487040029002,134210.52631578947							</coordinates>
						</LineString>
					</Placemark>
					<Placemark>
						<TimeSpan>
							<begin>2022-04-12</begin>
						</TimeSpan>
						<styleUrl>KmlStyle [strokeColor=java.awt.Color[r=50,g=250,b=50], strokeWidth=3.0, fillColor=null]</styleUrl>
						<LineString>
							<tessellate>1</tessellate>
							<altitudeMode>relativeToGround</altitudeMode>
							<coordinates>-78.69016864991433,-26.240487040029002,134210.52631578947 -84.78586381852789,-22.29470867239369,168421.05263157893							</coordinates>
						</LineString>
					</Placemark>
					<Placemark>
						<TimeSpan>
							<begin>2022-04-12</begin>
						</TimeSpan>
						<styleUrl>KmlStyle [strokeColor=java.awt.Color[r=50,g=250,b=50], strokeWidth=3.0, fillColor=null]</styleUrl>
						<LineString>
							<tessellate>1</tessellate>
							<altitudeMode>relativeToGround</altitudeMode>
							<coordinates>-84.78586381852789,-22.29470867239369,168421.05263157893 -91.41074148057454,-18.405605463769938,197368.42105263154							</coordinates>
						</LineString>
					</Placemark>
					<Placemark>
						<TimeSpan>
							<begin>2022-04-12</begin>
						</TimeSpan>
						<styleUrl>KmlStyle [strokeColor=java.awt.Color[r=50,g=250,b=50], strokeWidth=3.0, fillColor=null]</styleUrl>
						<LineString>
							<tessellate>1</tessellate>
							<altitudeMode>relativeToGround</altitudeMode>
							<coordinates>-91.41074148057454,-18.405605463769938,197368.42105263154 -98.5544649196888,-14.57425045709719,221052.63157894736							</coordinates>
						</LineString>
					</Placemark>
					<Placemark>
						<TimeSpan>
							<begin>2022-04-12</begin>
						</TimeSpan>
						<styleUrl>KmlStyle [strokeColor=java.awt.Color[r=50,g=250,b=50], strokeWidth=3.0, fillColor=null]</styleUrl>
						<LineString>
							<tessellate>1</tessellate>
							<altitudeMode>relativeToGround</altitudeMode>
							<coordinates>-98.5544649196888,-14.57425045709719,221052.63157894736 -106.20091761243096,-10.801066971609568,239473.6842105263							</coordinates>
						</LineString>
					</Placemark>
					<Placemark>
						<TimeSpan>
							<begin>2022-04-12</begin>
						</TimeSpan>
						<styleUrl>KmlStyle [strokeColor=java.awt.Color[r=50,g=250,b=50], strokeWidth=3.0, fillColor=null]</styleUrl>
						<LineString>
							<tessellate>1</tessellate>
							<altitudeMode>relativeToGround</altitudeMode>
							<coordinates>-106.20091761243096,-10.801066971609568,239473.6842105263 -114.32803207419406,-7.085699541301743,252631.5789473684							</coordinates>
						</LineString>
					</Placemark>
					<Placemark>
						<TimeSpan>
							<begin>2022-04-12</begin>
						</TimeSpan>
						<styleUrl>KmlStyle [strokeColor=java.awt.Color[r=50,g=250,b=50], strokeWidth=3.0, fillColor=null]</styleUrl>
						<LineString>
							<tessellate>1</tessellate>
							<altitudeMode>relativeToGround</altitudeMode>
							<coordinates>-114.32803207419406,-7.085699541301743,252631.5789473684 -122.90767257373491,-3.4268762066331013,260526.31578947365							</coordinates>
						</LineString>
					</Placemark>
					<Placemark>
						<TimeSpan>
							<begin>2022-04-12</begin>
						</TimeSpan>
						<styleUrl>KmlStyle [strokeColor=java.awt.Color[r=50,g=250,b=50], strokeWidth=3.0, fillColor=null]</styleUrl>
						<LineString>
							<tessellate>1</tessellate>
							<altitudeMode>relativeToGround</altitudeMode>
							<coordinates>-122.90767257373491,-3.4268762066331013,260526.31578947365 -131.90556262913225,0.17774493356730997,263157.894736842							</coordinates>
						</LineString>
					</Placemark>
					<Placemark>
						<TimeSpan>
							<begin>2022-04-12</begin>
						</TimeSpan>
						<styleUrl>KmlStyle [strokeColor=java.awt.Color[r=50,g=250,b=50], strokeWidth=3.0, fillColor=null]</styleUrl>
						<LineString>
							<tessellate>1</tessellate>
							<altitudeMode>relativeToGround</altitudeMode>
							<coordinates>-131.90556262913225,0.17774493356730997,263157.894736842 -141.28124023410112,3.7317570901388826,260526.3157894736							</coordinates>
						</LineString>
					</Placemark>
					<Placemark>
						<TimeSpan>
							<begin>2022-04-12</begin>
						</TimeSpan>
						<styleUrl>KmlStyle [strokeColor=java.awt.Color[r=50,g=250,b=50], strokeWidth=3.0, fillColor=null]</styleUrl>
						<LineString>
							<tessellate>1</tessellate>
							<altitudeMode>relativeToGround</altitudeMode>
							<coordinates>-141.28124023410112,3.7317570901388826,260526.3157894736 -150.98801319102756,7.24023517386256,252631.57894736837							</coordinates>
						</LineString>
					</Placemark>
					<Placemark>
						<TimeSpan>
							<begin>2022-04-12</begin>
						</TimeSpan>
						<styleUrl>KmlStyle [strokeColor=java.awt.Color[r=50,g=250,b=50], strokeWidth=3.0, fillColor=null]</styleUrl>
						<LineString>
							<tessellate>1</tessellate>
							<altitudeMode>relativeToGround</altitudeMode>
							<coordinates>-150.98801319102756,7.24023517386256,252631.57894736837 -160.97287123949454,10.710052739773914,239473.68421052623							</coordinates>
						</LineString>
					</Placemark>
					<Placemark>
						<TimeSpan>
							<begin>2022-04-12</begin>
						</TimeSpan>
						<styleUrl>KmlStyle [strokeColor=java.awt.Color[r=50,g=250,b=50], strokeWidth=3.0, fillColor=null]</styleUrl>
						<LineString>
							<tessellate>1</tessellate>
							<altitudeMode>relativeToGround</altitudeMode>
							<coordinates>-160.97287123949454,10.710052739773914,239473.68421052623 -171.1762849148942,14.150355393242151,221052.6315789473							</coordinates>
						</LineString>
					</Placemark>
					<Placemark>
						<TimeSpan>
							<begin>2022-04-12</begin>
						</TimeSpan>
						<styleUrl>KmlStyle [strokeColor=java.awt.Color[r=50,g=250,b=50], strokeWidth=3.0, fillColor=null]</styleUrl>
						<LineString>
							<tessellate>1</tessellate>
							<altitudeMode>relativeToGround</altitudeMode>
							<coordinates>-171.1762849148942,14.150355393242151,221052.6315789473 178.4682316553968,17.573330005547483,197368.42105263146							</coordinates>
						</LineString>
					</Placemark>
					<Placemark>
						<TimeSpan>
							<begin>2022-04-12</begin>
						</TimeSpan>
						<styleUrl>KmlStyle [strokeColor=java.awt.Color[r=50,g=250,b=50], strokeWidth=3.0, fillColor=null]</styleUrl>
						<LineString>
							<tessellate>1</tessellate>
							<altitudeMode>relativeToGround</altitudeMode>
							<coordinates>178.4682316553968,17.573330005547483,197368.42105263146 168.0350366438289,20.995574642484723,168421.05263157887							</coordinates>
						</LineString>
					</Placemark>
					<Placemark>
						<TimeSpan>
							<begin>2022-04-12</begin>
						</TimeSpan>
						<styleUrl>KmlStyle [strokeColor=java.awt.Color[r=50,g=250,b=50], strokeWidth=3.0, fillColor=null]</styleUrl>
						<LineString>
							<tessellate>1</tessellate>
							<altitudeMode>relativeToGround</altitudeMode>
							<coordinates>168.0350366438289,20.995574642484723,168421.05263157887 157.60831569194275,24.440827230666848,134210.52631578944							</coordinates>
						</LineString>
					</Placemark>
					<Placemark>
						<TimeSpan>
							<begin>2022-04-12</begin>
						</TimeSpan>
						<styleUrl>KmlStyle [strokeColor=java.awt.Color[r=50,g=250,b=50], strokeWidth=3.0, fillColor=null]</styleUrl>
						<LineString>
							<tessellate>1</tessellate>
							<altitudeMode>relativeToGround</altitudeMode>
							<coordinates>157.60831569194275,24.440827230666848,134210.52631578944 147.28666648073167,27.946315140661646,94736.84210526303							</coordinates>
						</LineString>
					</Placemark>
					<Placemark>
						<TimeSpan>
							<begin>2022-04-12</begin>
						</TimeSpan>
						<styleUrl>KmlStyle [strokeColor=java.awt.Color[r=50,g=250,b=50], strokeWidth=3.0, fillColor=null]</styleUrl>
						<LineString>
							<tessellate>1</tessellate>
							<altitudeMode>relativeToGround</altitudeMode>
							<coordinates>147.28666648073167,27.946315140661646,94736.84210526303 137.19641450447887,31.58172744459117,49999.99999999988							</coordinates>
						</LineString>
					</Placemark>
					<Placemark>
						<TimeSpan>
							<begin>2022-04-12</begin>
						</TimeSpan>
						<styleUrl>KmlStyle [strokeColor=java.awt.Color[r=50,g=250,b=50], strokeWidth=3.0, fillColor=null]</styleUrl>
						<LineString>
							<tessellate>1</tessellate>
							<altitudeMode>relativeToGround</altitudeMode>
							<coordinates>137.19641450447887,31.58172744459117,49999.99999999988 127.8,35.9,-2.3283064365386963E-10							</coordinates>
						</LineString>
					</Placemark>
				</Folder>
				<Folder>
					<name>ARG to JPN</name>
					<description></description>
					<Placemark>
						<TimeSpan>
							<begin>2022-04-12</begin>
						</TimeSpan>
						<styleUrl>KmlStyle [strokeColor=java.awt.Color[r=50,g=250,b=50], strokeWidth=3.0, fillColor=null]</styleUrl>
						<LineString>
							<tessellate>1</tessellate>
							<altitudeMode>relativeToGround</altitudeMode>
							<coordinates>-63.6,-38.4,0.0 -67.8111433088869,-34.32721617665913,50000.0							</coordinates>
						</LineString>
					</Placemark>
					<Placemark>
						<TimeSpan>
							<begin>2022-04-12</begin>
						</TimeSpan>
						<styleUrl>KmlStyle [strokeColor=java.awt.Color[r=50,g=250,b=50], strokeWidth=3.0, fillColor=null]</styleUrl>
						<LineString>
							<tessellate>1</tessellate>
							<altitudeMode>relativeToGround</altitudeMode>
							<coordinates>-67.8111433088869,-34.32721617665913,50000.0 -72.51406380667927,-30.298802369749946,94736.84210526316							</coordinates>
						</LineString>
					</Placemark>
					<Placemark>
						<TimeSpan>
							<begin>2022-04-12</begin>
						</TimeSpan>
						<styleUrl>KmlStyle [strokeColor=java.awt.Color[r=50,g=250,b=50], strokeWidth=3.0, fillColor=null]</styleUrl>
						<LineString>
							<tessellate>1</tessellate>
							<altitudeMode>relativeToGround</altitudeMode>
							<coordinates>-72.51406380667927,-30.298802369749946,94736.84210526316 -77.71480293359478,-26.31681259437356,134210.52631578947							</coordinates>
						</LineString>
					</Placemark>
					<Placemark>
						<TimeSpan>
							<begin>2022-04-12</begin>
						</TimeSpan>
						<styleUrl>KmlStyle [strokeColor=java.awt.Color[r=50,g=250,b=50], strokeWidth=3.0, fillColor=null]</styleUrl>
						<LineString>
							<tessellate>1</tessellate>
							<altitudeMode>relativeToGround</altitudeMode>
							<coordinates>-77.71480293359478,-26.31681259437356,134210.52631578947 -83.41492225376575,-22.383070167855685,168421.05263157893							</coordinates>
						</LineString>
					</Placemark>
					<Placemark>
						<TimeSpan>
							<begin>2022-04-12</begin>
						</TimeSpan>
						<styleUrl>KmlStyle [strokeColor=java.awt.Color[r=50,g=250,b=50], strokeWidth=3.0, fillColor=null]</styleUrl>
						<LineString>
							<tessellate>1</tessellate>
							<altitudeMode>relativeToGround</altitudeMode>
							<coordinates>-83.41492225376575,-22.383070167855685,168421.05263157893 -89.61115331093309,-18.499059764772095,197368.42105263154							</coordinates>
						</LineString>
					</Placemark>
					<Placemark>
						<TimeSpan>
							<begin>2022-04-12</begin>
						</TimeSpan>
						<styleUrl>KmlStyle [strokeColor=java.awt.Color[r=50,g=250,b=50], strokeWidth=3.0, fillColor=null]</styleUrl>
						<LineString>
							<tessellate>1</tessellate>
							<altitudeMode>relativeToGround</altitudeMode>
							<coordinates>-89.61115331093309,-18.499059764772095,197368.42105263154 -96.29508000072416,-14.665817572425821,221052.63157894736							</coordinates>
						</LineString>
					</Placemark>
					<Placemark>
						<TimeSpan>
							<begin>2022-04-12</begin>
						</TimeSpan>
						<styleUrl>KmlStyle [strokeColor=java.awt.Color[r=50,g=250,b=50], strokeWidth=3.0, fillColor=null]</styleUrl>
						<LineString>
							<tessellate>1</tessellate>
							<altitudeMode>relativeToGround</altitudeMode>
							<coordinates>-96.29508000072416,-14.665817572425821,221052.63157894736 -103.45286103422096,-10.883817970771032,239473.6842105263							</coordinates>
						</LineString>
					</Placemark>
					<Placemark>
						<TimeSpan>
							<begin>2022-04-12</begin>
						</TimeSpan>
						<styleUrl>KmlStyle [strokeColor=java.awt.Color[r=50,g=250,b=50], strokeWidth=3.0, fillColor=null]</styleUrl>
						<LineString>
							<tessellate>1</tessellate>
							<altitudeMode>relativeToGround</altitudeMode>
							<coordinates>-103.45286103422096,-10.883817970771032,239473.6842105263 -111.06499687668247,-7.152854564262241,252631.5789473684							</coordinates>
						</LineString>
					</Placemark>
					<Placemark>
						<TimeSpan>
							<begin>2022-04-12</begin>
						</TimeSpan>
						<styleUrl>KmlStyle [strokeColor=java.awt.Color[r=50,g=250,b=50], strokeWidth=3.0, fillColor=null]</styleUrl>
						<LineString>
							<tessellate>1</tessellate>
							<altitudeMode>relativeToGround</altitudeMode>
							<coordinates>-111.06499687668247,-7.152854564262241,252631.5789473684 -119.10614145075726,-3.4719120097724923,260526.31578947365							</coordinates>
						</LineString>
					</Placemark>
					<Placemark>
						<TimeSpan>
							<begin>2022-04-12</begin>
						</TimeSpan>
						<styleUrl>KmlStyle [strokeColor=java.awt.Color[r=50,g=250,b=50], strokeWidth=3.0, fillColor=null]</styleUrl>
						<LineString>
							<tessellate>1</tessellate>
							<altitudeMode>relativeToGround</altitudeMode>
							<coordinates>-119.10614145075726,-3.4719120097724923,260526.31578947365 -127.54495367797337,0.160977449439196,263157.894736842							</coordinates>
						</LineString>
					</Placemark>
					<Placemark>
						<TimeSpan>
							<begin>2022-04-12</begin>
						</TimeSpan>
						<styleUrl>KmlStyle [strokeColor=java.awt.Color[r=50,g=250,b=50], strokeWidth=3.0, fillColor=null]</styleUrl>
						<LineString>
							<tessellate>1</tessellate>
							<altitudeMode>relativeToGround</altitudeMode>
							<coordinates>-127.54495367797337,0.160977449439196,263157.894736842 -136.34397715451632,3.7489032618047804,260526.3157894736							</coordinates>
						</LineString>
					</Placemark>
					<Placemark>
						<TimeSpan>
							<begin>2022-04-12</begin>
						</TimeSpan>
						<styleUrl>KmlStyle [strokeColor=java.awt.Color[r=50,g=250,b=50], strokeWidth=3.0, fillColor=null]</styleUrl>
						<LineString>
							<tessellate>1</tessellate>
							<altitudeMode>relativeToGround</altitudeMode>
							<coordinates>-136.34397715451632,3.7489032618047804,260526.3157894736 -145.459526921171,7.2962900216478666,252631.57894736837							</coordinates>
						</LineString>
					</Placemark>
					<Placemark>
						<TimeSpan>
							<begin>2022-04-12</begin>
						</TimeSpan>
						<styleUrl>KmlStyle [strokeColor=java.awt.Color[r=50,g=250,b=50], strokeWidth=3.0, fillColor=null]</styleUrl>
						<LineString>
							<tessellate>1</tessellate>
							<altitudeMode>relativeToGround</altitudeMode>
							<coordinates>-145.459526921171,7.2962900216478666,252631.57894736837 -154.84154809599397,10.809187998308705,239473.68421052623							</coordinates>
						</LineString>
					</Placemark>
					<Placemark>
						<TimeSpan>
							<begin>2022-04-12</begin>
						</TimeSpan>
						<styleUrl>KmlStyle [strokeColor=java.awt.Color[r=50,g=250,b=50], strokeWidth=3.0, fillColor=null]</styleUrl>
						<LineString>
							<tessellate>1</tessellate>
							<altitudeMode>relativeToGround</altitudeMode>
							<coordinates>-154.84154809599397,10.809187998308705,239473.68421052623 -164.4333866443119,14.2957023652686,221052.6315789473							</coordinates>
						</LineString>
					</Placemark>
					<Placemark>
						<TimeSpan>
							<begin>2022-04-12</begin>
						</TimeSpan>
						<styleUrl>KmlStyle [strokeColor=java.awt.Color[r=50,g=250,b=50], strokeWidth=3.0, fillColor=null]</styleUrl>
						<LineString>
							<tessellate>1</tessellate>
							<altitudeMode>relativeToGround</altitudeMode>
							<coordinates>-164.4333866443119,14.2957023652686,221052.6315789473 -174.17136405111384,17.766684433895982,197368.42105263146							</coordinates>
						</LineString>
					</Placemark>
					<Placemark>
						<TimeSpan>
							<begin>2022-04-12</begin>
						</TimeSpan>
						<styleUrl>KmlStyle [strokeColor=java.awt.Color[r=50,g=250,b=50], strokeWidth=3.0, fillColor=null]</styleUrl>
						<LineString>
							<tessellate>1</tessellate>
							<altitudeMode>relativeToGround</altitudeMode>
							<coordinates>-174.17136405111384,17.766684433895982,197368.42105263146 176.0160629131871,21.236955278175817,168421.05263157887							</coordinates>
						</LineString>
					</Placemark>
					<Placemark>
						<TimeSpan>
							<begin>2022-04-12</begin>
						</TimeSpan>
						<styleUrl>KmlStyle [strokeColor=java.awt.Color[r=50,g=250,b=50], strokeWidth=3.0, fillColor=null]</styleUrl>
						<LineString>
							<tessellate>1</tessellate>
							<altitudeMode>relativeToGround</altitudeMode>
							<coordinates>176.0160629131871,21.236955278175817,168421.05263157887 166.21007051768652,24.727734633084243,134210.52631578944							</coordinates>
						</LineString>
					</Placemark>
					<Placemark>
						<TimeSpan>
							<begin>2022-04-12</begin>
						</TimeSpan>
						<styleUrl>KmlStyle [strokeColor=java.awt.Color[r=50,g=250,b=50], strokeWidth=3.0, fillColor=null]</styleUrl>
						<LineString>
							<tessellate>1</tessellate>
							<altitudeMode>relativeToGround</altitudeMode>
							<coordinates>166.21007051768652,24.727734633084243,134210.52631578944 156.50563448354066,28.272283713664958,94736.84210526303							</coordinates>
						</LineString>
					</Placemark>
					<Placemark>
						<TimeSpan>
							<begin>2022-04-12</begin>
						</TimeSpan>
						<styleUrl>KmlStyle [strokeColor=java.awt.Color[r=50,g=250,b=50], strokeWidth=3.0, fillColor=null]</styleUrl>
						<LineString>
							<tessellate>1</tessellate>
							<altitudeMode>relativeToGround</altitudeMode>
							<coordinates>156.50563448354066,28.272283713664958,94736.84210526303 147.0237734167037,31.932753990938895,49999.99999999988							</coordinates>
						</LineString>
					</Placemark>
					<Placemark>
						<TimeSpan>
							<begin>2022-04-12</begin>
						</TimeSpan>
						<styleUrl>KmlStyle [strokeColor=java.awt.Color[r=50,g=250,b=50], strokeWidth=3.0, fillColor=null]</styleUrl>
						<LineString>
							<tessellate>1</tessellate>
							<altitudeMode>relativeToGround</altitudeMode>
							<coordinates>147.0237734167037,31.932753990938895,49999.99999999988 138.2,36.2,-2.3283064365386963E-10							</coordinates>
						</LineString>
					</Placemark>
				</Folder>
				<Folder>
					<name>ARG to CHL</name>
					<description></description>
					<Placemark>
						<TimeSpan>
							<begin>2022-04-12</begin>
						</TimeSpan>
						<styleUrl>KmlStyle [strokeColor=java.awt.Color[r=50,g=250,b=50], strokeWidth=3.0, fillColor=null]</styleUrl>
						<LineString>
							<tessellate>1</tessellate>
							<altitudeMode>relativeToGround</altitudeMode>
							<coordinates>-63.6,-38.4,0.0 -63.98716778605903,-38.25931401630821,50000.0							</coordinates>
						</LineString>
					</Placemark>
					<Placemark>
						<TimeSpan>
							<begin>2022-04-12</begin>
						</TimeSpan>
						<styleUrl>KmlStyle [strokeColor=java.awt.Color[r=50,g=250,b=50], strokeWidth=3.0, fillColor=null]</styleUrl>
						<LineString>
							<tessellate>1</tessellate>
							<altitudeMode>relativeToGround</altitudeMode>
							<coordinates>-63.98716778605903,-38.25931401630821,50000.0 -64.37517849619674,-38.11866486720991,94736.84210526316							</coordinates>
						</LineString>
					</Placemark>
					<Placemark>
						<TimeSpan>
							<begin>2022-04-12</begin>
						</TimeSpan>
						<styleUrl>KmlStyle [strokeColor=java.awt.Color[r=50,g=250,b=50], strokeWidth=3.0, fillColor=null]</styleUrl>
						<LineString>
							<tessellate>1</tessellate>
							<altitudeMode>relativeToGround</altitudeMode>
							<coordinates>-64.37517849619674,-38.11866486720991,94736.84210526316 -64.76402711732848,-37.978054530573814,134210.52631578947							</coordinates>
						</LineString>
					</Placemark>
					<Placemark>
						<TimeSpan>
							<begin>2022-04-12</begin>
						</TimeSpan>
						<styleUrl>KmlStyle [strokeColor=java.awt.Color[r=50,g=250,b=50], strokeWidth=3.0, fillColor=null]</styleUrl>
						<LineString>
							<tessellate>1</tessellate>
							<altitudeMode>relativeToGround</altitudeMode>
							<coordinates>-64.76402711732848,-37.978054530573814,134210.52631578947 -65.15370873697093,-37.837485214313226,168421.05263157893							</coordinates>
						</LineString>
					</Placemark>
					<Placemark>
						<TimeSpan>
							<begin>2022-04-12</begin>
						</TimeSpan>
						<styleUrl>KmlStyle [strokeColor=java.awt.Color[r=50,g=250,b=50], strokeWidth=3.0, fillColor=null]</styleUrl>
						<LineString>
							<tessellate>1</tessellate>
							<altitudeMode>relativeToGround</altitudeMode>
							<coordinates>-65.15370873697093,-37.837485214313226,168421.05263157893 -65.54421856528128,-37.696959399545754,197368.42105263154							</coordinates>
						</LineString>
					</Placemark>
					<Placemark>
						<TimeSpan>
							<begin>2022-04-12</begin>
						</TimeSpan>
						<styleUrl>KmlStyle [strokeColor=java.awt.Color[r=50,g=250,b=50], strokeWidth=3.0, fillColor=null]</styleUrl>
						<LineString>
							<tessellate>1</tessellate>
							<altitudeMode>relativeToGround</altitudeMode>
							<coordinates>-65.54421856528128,-37.696959399545754,197368.42105263154 -65.93555196292958,-37.55647989526792,221052.63157894736							</coordinates>
						</LineString>
					</Placemark>
					<Placemark>
						<TimeSpan>
							<begin>2022-04-12</begin>
						</TimeSpan>
						<styleUrl>KmlStyle [strokeColor=java.awt.Color[r=50,g=250,b=50], strokeWidth=3.0, fillColor=null]</styleUrl>
						<LineString>
							<tessellate>1</tessellate>
							<altitudeMode>relativeToGround</altitudeMode>
							<coordinates>-65.93555196292958,-37.55647989526792,221052.63157894736 -66.32770447690008,-37.41604990865849,239473.6842105263							</coordinates>
						</LineString>
					</Placemark>
					<Placemark>
						<TimeSpan>
							<begin>2022-04-12</begin>
						</TimeSpan>
						<styleUrl>KmlStyle [strokeColor=java.awt.Color[r=50,g=250,b=50], strokeWidth=3.0, fillColor=null]</styleUrl>
						<LineString>
							<tessellate>1</tessellate>
							<altitudeMode>relativeToGround</altitudeMode>
							<coordinates>-66.32770447690008,-37.41604990865849,239473.6842105263 -66.72067188728667,-37.27567313702379,252631.5789473684							</coordinates>
						</LineString>
					</Placemark>
					<Placemark>
						<TimeSpan>
							<begin>2022-04-12</begin>
						</TimeSpan>
						<styleUrl>KmlStyle [strokeColor=java.awt.Color[r=50,g=250,b=50], strokeWidth=3.0, fillColor=null]</styleUrl>
						<LineString>
							<tessellate>1</tessellate>
							<altitudeMode>relativeToGround</altitudeMode>
							<coordinates>-66.72067188728667,-37.27567313702379,252631.5789473684 -67.1144502696866,-37.13535389040566,260526.31578947365							</coordinates>
						</LineString>
					</Placemark>
					<Placemark>
						<TimeSpan>
							<begin>2022-04-12</begin>
						</TimeSpan>
						<styleUrl>KmlStyle [strokeColor=java.awt.Color[r=50,g=250,b=50], strokeWidth=3.0, fillColor=null]</styleUrl>
						<LineString>
							<tessellate>1</tessellate>
							<altitudeMode>relativeToGround</altitudeMode>
							<coordinates>-67.1144502696866,-37.13535389040566,260526.31578947365 -67.50903608031646,-36.995097258794765,263157.894736842							</coordinates>
						</LineString>
					</Placemark>
					<Placemark>
						<TimeSpan>
							<begin>2022-04-12</begin>
						</TimeSpan>
						<styleUrl>KmlStyle [strokeColor=java.awt.Color[r=50,g=250,b=50], strokeWidth=3.0, fillColor=null]</styleUrl>
						<LineString>
							<tessellate>1</tessellate>
							<altitudeMode>relativeToGround</altitudeMode>
							<coordinates>-67.50903608031646,-36.995097258794765,263157.894736842 -67.90442627526139,-36.85490934625965,260526.3157894736							</coordinates>
						</LineString>
					</Placemark>
					<Placemark>
						<TimeSpan>
							<begin>2022-04-12</begin>
						</TimeSpan>
						<styleUrl>KmlStyle [strokeColor=java.awt.Color[r=50,g=250,b=50], strokeWidth=3.0, fillColor=null]</styleUrl>
						<LineString>
							<tessellate>1</tessellate>
							<altitudeMode>relativeToGround</altitudeMode>
							<coordinates>-67.90442627526139,-36.85490934625965,260526.3157894736 -68.30061848290009,-36.714797609180536,252631.57894736837							</coordinates>
						</LineString>
					</Placemark>
					<Placemark>
						<TimeSpan>
							<begin>2022-04-12</begin>
						</TimeSpan>
						<styleUrl>KmlStyle [strokeColor=java.awt.Color[r=50,g=250,b=50], strokeWidth=3.0, fillColor=null]</styleUrl>
						<LineString>
							<tessellate>1</tessellate>
							<altitudeMode>relativeToGround</altitudeMode>
							<coordinates>-68.30061848290009,-36.714797609180536,252631.57894736837 -68.69761126286724,-36.57477136367598,239473.68421052623							</coordinates>
						</LineString>
					</Placemark>
					<Placemark>
						<TimeSpan>
							<begin>2022-04-12</begin>
						</TimeSpan>
						<styleUrl>KmlStyle [strokeColor=java.awt.Color[r=50,g=250,b=50], strokeWidth=3.0, fillColor=null]</styleUrl>
						<LineString>
							<tessellate>1</tessellate>
							<altitudeMode>relativeToGround</altitudeMode>
							<coordinates>-68.69761126286724,-36.57477136367598,239473.68421052623 -69.09540451358632,-36.43484258311782,221052.6315789473							</coordinates>
						</LineString>
					</Placemark>
					<Placemark>
						<TimeSpan>
							<begin>2022-04-12</begin>
						</TimeSpan>
						<styleUrl>KmlStyle [strokeColor=java.awt.Color[r=50,g=250,b=50], strokeWidth=3.0, fillColor=null]</styleUrl>
						<LineString>
							<tessellate>1</tessellate>
							<altitudeMode>relativeToGround</altitudeMode>
							<coordinates>-69.09540451358632,-36.43484258311782,221052.6315789473 -69.49400015257923,-36.29502722755979,197368.42105263146							</coordinates>
						</LineString>
					</Placemark>
					<Placemark>
						<TimeSpan>
							<begin>2022-04-12</begin>
						</TimeSpan>
						<styleUrl>KmlStyle [strokeColor=java.awt.Color[r=50,g=250,b=50], strokeWidth=3.0, fillColor=null]</styleUrl>
						<LineString>
							<tessellate>1</tessellate>
							<altitudeMode>relativeToGround</altitudeMode>
							<coordinates>-69.49400015257923,-36.29502722755979,197368.42105263146 -69.89340334312539,-36.15534763718147,168421.05263157887							</coordinates>
						</LineString>
					</Placemark>
					<Placemark>
						<TimeSpan>
							<begin>2022-04-12</begin>
						</TimeSpan>
						<styleUrl>KmlStyle [strokeColor=java.awt.Color[r=50,g=250,b=50], strokeWidth=3.0, fillColor=null]</styleUrl>
						<LineString>
							<tessellate>1</tessellate>
							<altitudeMode>relativeToGround</altitudeMode>
							<coordinates>-69.89340334312539,-36.15534763718147,168421.05263157887 -70.2936249519659,-36.01583732023509,134210.52631578944							</coordinates>
						</LineString>
					</Placemark>
					<Placemark>
						<TimeSpan>
							<begin>2022-04-12</begin>
						</TimeSpan>
						<styleUrl>KmlStyle [strokeColor=java.awt.Color[r=50,g=250,b=50], strokeWidth=3.0, fillColor=null]</styleUrl>
						<LineString>
							<tessellate>1</tessellate>
							<altitudeMode>relativeToGround</altitudeMode>
							<coordinates>-70.2936249519659,-36.01583732023509,134210.52631578944 -70.69468729439373,-35.87655212773566,94736.84210526303							</coordinates>
						</LineString>
					</Placemark>
					<Placemark>
						<TimeSpan>
							<begin>2022-04-12</begin>
						</TimeSpan>
						<styleUrl>KmlStyle [strokeColor=java.awt.Color[r=50,g=250,b=50], strokeWidth=3.0, fillColor=null]</styleUrl>
						<LineString>
							<tessellate>1</tessellate>
							<altitudeMode>relativeToGround</altitudeMode>
							<coordinates>-70.69468729439373,-35.87655212773566,94736.84210526303 -71.0966414007632,-35.73760378734956,49999.99999999988							</coordinates>
						</LineString>
					</Placemark>
					<Placemark>
						<TimeSpan>
							<begin>2022-04-12</begin>
						</TimeSpan>
						<styleUrl>KmlStyle [strokeColor=java.awt.Color[r=50,g=250,b=50], strokeWidth=3.0, fillColor=null]</styleUrl>
						<LineString>
							<tessellate>1</tessellate>
							<altitudeMode>relativeToGround</altitudeMode>
							<coordinates>-71.0966414007632,-35.73760378734956,49999.99999999988 -71.5,-35.6,-2.3283064365386963E-10							</coordinates>
						</LineString>
					</Placemark>
				</Folder>
				<Folder>
					<name>ARG to VNM</name>
					<description></description>
					<Placemark>
						<TimeSpan>
							<begin>2022-04-12</begin>
						</TimeSpan>
						<styleUrl>KmlStyle [strokeColor=java.awt.Color[r=50,g=250,b=50], strokeWidth=3.0, fillColor=null]</styleUrl>
						<LineString>
							<tessellate>1</tessellate>
							<altitudeMode>relativeToGround</altitudeMode>
							<coordinates>-63.6,-38.4,0.0 -58.08749298070216,-35.35540010997698,50000.0							</coordinates>
						</LineString>
					</Placemark>
					<Placemark>
						<TimeSpan>
							<begin>2022-04-12</begin>
						</TimeSpan>
						<styleUrl>KmlStyle [strokeColor=java.awt.Color[r=50,g=250,b=50], strokeWidth=3.0, fillColor=null]</styleUrl>
						<LineString>
							<tessellate>1</tessellate>
							<altitudeMode>relativeToGround</altitudeMode>
							<coordinates>-58.08749298070216,-35.35540010997698,50000.0 -52.12634069653348,-32.35370720717269,94736.84210526316							</coordinates>
						</LineString>
					</Placemark>
					<Placemark>
						<TimeSpan>
							<begin>2022-04-12</begin>
						</TimeSpan>
						<styleUrl>KmlStyle [strokeColor=java.awt.Color[r=50,g=250,b=50], strokeWidth=3.0, fillColor=null]</styleUrl>
						<LineString>
							<tessellate>1</tessellate>
							<altitudeMode>relativeToGround</altitudeMode>
							<coordinates>-52.12634069653348,-32.35370720717269,94736.84210526316 -45.72536634303224,-29.397255611495876,134210.52631578947							</coordinates>
						</LineString>
					</Placemark>
					<Placemark>
						<TimeSpan>
							<begin>2022-04-12</begin>
						</TimeSpan>
						<styleUrl>KmlStyle [strokeColor=java.awt.Color[r=50,g=250,b=50], strokeWidth=3.0, fillColor=null]</styleUrl>
						<LineString>
							<tessellate>1</tessellate>
							<altitudeMode>relativeToGround</altitudeMode>
							<coordinates>-45.72536634303224,-29.397255611495876,134210.52631578947 -38.89703886330113,-26.48818381556628,168421.05263157893							</coordinates>
						</LineString>
					</Placemark>
					<Placemark>
						<TimeSpan>
							<begin>2022-04-12</begin>
						</TimeSpan>
						<styleUrl>KmlStyle [strokeColor=java.awt.Color[r=50,g=250,b=50], strokeWidth=3.0, fillColor=null]</styleUrl>
						<LineString>
							<tessellate>1</tessellate>
							<altitudeMode>relativeToGround</altitudeMode>
							<coordinates>-38.89703886330113,-26.48818381556628,168421.05263157893 -31.6572996861806,-23.628375763274448,197368.42105263154							</coordinates>
						</LineString>
					</Placemark>
					<Placemark>
						<TimeSpan>
							<begin>2022-04-12</begin>
						</TimeSpan>
						<styleUrl>KmlStyle [strokeColor=java.awt.Color[r=50,g=250,b=50], strokeWidth=3.0, fillColor=null]</styleUrl>
						<LineString>
							<tessellate>1</tessellate>
							<altitudeMode>relativeToGround</altitudeMode>
							<coordinates>-31.6572996861806,-23.628375763274448,197368.42105263154 -24.02532872587528,-20.819404643358034,221052.63157894736							</coordinates>
						</LineString>
					</Placemark>
					<Placemark>
						<TimeSpan>
							<begin>2022-04-12</begin>
						</TimeSpan>
						<styleUrl>KmlStyle [strokeColor=java.awt.Color[r=50,g=250,b=50], strokeWidth=3.0, fillColor=null]</styleUrl>
						<LineString>
							<tessellate>1</tessellate>
							<altitudeMode>relativeToGround</altitudeMode>
							<coordinates>-24.02532872587528,-20.819404643358034,221052.63157894736 -16.02325846542225,-18.062478892384583,239473.6842105263							</coordinates>
						</LineString>
					</Placemark>
					<Placemark>
						<TimeSpan>
							<begin>2022-04-12</begin>
						</TimeSpan>
						<styleUrl>KmlStyle [strokeColor=java.awt.Color[r=50,g=250,b=50], strokeWidth=3.0, fillColor=null]</styleUrl>
						<LineString>
							<tessellate>1</tessellate>
							<altitudeMode>relativeToGround</altitudeMode>
							<coordinates>-16.02325846542225,-18.062478892384583,239473.6842105263 -7.675847366772733,-15.358389451327449,252631.5789473684							</coordinates>
						</LineString>
					</Placemark>
					<Placemark>
						<TimeSpan>
							<begin>2022-04-12</begin>
						</TimeSpan>
						<styleUrl>KmlStyle [strokeColor=java.awt.Color[r=50,g=250,b=50], strokeWidth=3.0, fillColor=null]</styleUrl>
						<LineString>
							<tessellate>1</tessellate>
							<altitudeMode>relativeToGround</altitudeMode>
							<coordinates>-7.675847366772733,-15.358389451327449,252631.5789473684 0.9898743223493187,-12.707456311854626,260526.31578947365							</coordinates>
						</LineString>
					</Placemark>
					<Placemark>
						<TimeSpan>
							<begin>2022-04-12</begin>
						</TimeSpan>
						<styleUrl>KmlStyle [strokeColor=java.awt.Color[r=50,g=250,b=50], strokeWidth=3.0, fillColor=null]</styleUrl>
						<LineString>
							<tessellate>1</tessellate>
							<altitudeMode>relativeToGround</altitudeMode>
							<coordinates>0.9898743223493187,-12.707456311854626,260526.31578947365 9.94497203302638,-10.109470837207057,263157.894736842							</coordinates>
						</LineString>
					</Placemark>
					<Placemark>
						<TimeSpan>
							<begin>2022-04-12</begin>
						</TimeSpan>
						<styleUrl>KmlStyle [strokeColor=java.awt.Color[r=50,g=250,b=50], strokeWidth=3.0, fillColor=null]</styleUrl>
						<LineString>
							<tessellate>1</tessellate>
							<altitudeMode>relativeToGround</altitudeMode>
							<coordinates>9.94497203302638,-10.109470837207057,263157.894736842 19.158972420318634,-7.563627867306872,260526.3157894736							</coordinates>
						</LineString>
					</Placemark>
					<Placemark>
						<TimeSpan>
							<begin>2022-04-12</begin>
						</TimeSpan>
						<styleUrl>KmlStyle [strokeColor=java.awt.Color[r=50,g=250,b=50], strokeWidth=3.0, fillColor=null]</styleUrl>
						<LineString>
							<tessellate>1</tessellate>
							<altitudeMode>relativeToGround</altitudeMode>
							<coordinates>19.158972420318634,-7.563627867306872,260526.3157894736 28.60021097920222,-5.068437425665503,252631.57894736837							</coordinates>
						</LineString>
					</Placemark>
					<Placemark>
						<TimeSpan>
							<begin>2022-04-12</begin>
						</TimeSpan>
						<styleUrl>KmlStyle [strokeColor=java.awt.Color[r=50,g=250,b=50], strokeWidth=3.0, fillColor=null]</styleUrl>
						<LineString>
							<tessellate>1</tessellate>
							<altitudeMode>relativeToGround</altitudeMode>
							<coordinates>28.60021097920222,-5.068437425665503,252631.57894736837 38.23614423112229,-2.621598218687871,239473.68421052623							</coordinates>
						</LineString>
					</Placemark>
					<Placemark>
						<TimeSpan>
							<begin>2022-04-12</begin>
						</TimeSpan>
						<styleUrl>KmlStyle [strokeColor=java.awt.Color[r=50,g=250,b=50], strokeWidth=3.0, fillColor=null]</styleUrl>
						<LineString>
							<tessellate>1</tessellate>
							<altitudeMode>relativeToGround</altitudeMode>
							<coordinates>38.23614423112229,-2.621598218687871,239473.68421052623 48.03360536408862,-0.21980009372891482,221052.6315789473							</coordinates>
						</LineString>
					</Placemark>
					<Placemark>
						<TimeSpan>
							<begin>2022-04-12</begin>
						</TimeSpan>
						<styleUrl>KmlStyle [strokeColor=java.awt.Color[r=50,g=250,b=50], strokeWidth=3.0, fillColor=null]</styleUrl>
						<LineString>
							<tessellate>1</tessellate>
							<altitudeMode>relativeToGround</altitudeMode>
							<coordinates>48.03360536408862,-0.21980009372891482,221052.6315789473 57.958973138918424,2.141609745867558,197368.42105263146							</coordinates>
						</LineString>
					</Placemark>
					<Placemark>
						<TimeSpan>
							<begin>2022-04-12</begin>
						</TimeSpan>
						<styleUrl>KmlStyle [strokeColor=java.awt.Color[r=50,g=250,b=50], strokeWidth=3.0, fillColor=null]</styleUrl>
						<LineString>
							<tessellate>1</tessellate>
							<altitudeMode>relativeToGround</altitudeMode>
							<coordinates>57.958973138918424,2.141609745867558,197368.42105263146 67.97820057257582,4.46923959456234,168421.05263157887							</coordinates>
						</LineString>
					</Placemark>
					<Placemark>
						<TimeSpan>
							<begin>2022-04-12</begin>
						</TimeSpan>
						<styleUrl>KmlStyle [strokeColor=java.awt.Color[r=50,g=250,b=50], strokeWidth=3.0, fillColor=null]</styleUrl>
						<LineString>
							<tessellate>1</tessellate>
							<altitudeMode>relativeToGround</altitudeMode>
							<coordinates>67.97820057257582,4.46923959456234,168421.05263157887 78.05658492548173,6.772901732187576,134210.52631578944							</coordinates>
						</LineString>
					</Placemark>
					<Placemark>
						<TimeSpan>
							<begin>2022-04-12</begin>
						</TimeSpan>
						<styleUrl>KmlStyle [strokeColor=java.awt.Color[r=50,g=250,b=50], strokeWidth=3.0, fillColor=null]</styleUrl>
						<LineString>
							<tessellate>1</tessellate>
							<altitudeMode>relativeToGround</altitudeMode>
							<coordinates>78.05658492548173,6.772901732187576,134210.52631578944 88.15794703679181,9.068566918518087,94736.84210526303							</coordinates>
						</LineString>
					</Placemark>
					<Placemark>
						<TimeSpan>
							<begin>2022-04-12</begin>
						</TimeSpan>
						<styleUrl>KmlStyle [strokeColor=java.awt.Color[r=50,g=250,b=50], strokeWidth=3.0, fillColor=null]</styleUrl>
						<LineString>
							<tessellate>1</tessellate>
							<altitudeMode>relativeToGround</altitudeMode>
							<coordinates>88.15794703679181,9.068566918518087,94736.84210526303 98.24195148496233,11.387313561898926,49999.99999999988							</coordinates>
						</LineString>
					</Placemark>
					<Placemark>
						<TimeSpan>
							<begin>2022-04-12</begin>
						</TimeSpan>
						<styleUrl>KmlStyle [strokeColor=java.awt.Color[r=50,g=250,b=50], strokeWidth=3.0, fillColor=null]</styleUrl>
						<LineString>
							<tessellate>1</tessellate>
							<altitudeMode>relativeToGround</altitudeMode>
							<coordinates>98.24195148496233,11.387313561898926,49999.99999999988 108.2,14.0,-2.3283064365386963E-10							</coordinates>
						</LineString>
					</Placemark>
				</Folder>
				<Folder>
					<name>ARG to IND</name>
					<description></description>
					<Placemark>
						<TimeSpan>
							<begin>2022-04-12</begin>
						</TimeSpan>
						<styleUrl>KmlStyle [strokeColor=java.awt.Color[r=50,g=250,b=50], strokeWidth=3.0, fillColor=null]</styleUrl>
						<LineString>
							<tessellate>1</tessellate>
							<altitudeMode>relativeToGround</altitudeMode>
							<coordinates>-63.6,-38.4,0.0 -59.27937650332044,-35.15841522693701,50000.0							</coordinates>
						</LineString>
					</Placemark>
					<Placemark>
						<TimeSpan>
							<begin>2022-04-12</begin>
						</TimeSpan>
						<styleUrl>KmlStyle [strokeColor=java.awt.Color[r=50,g=250,b=50], strokeWidth=3.0, fillColor=null]</styleUrl>
						<LineString>
							<tessellate>1</tessellate>
							<altitudeMode>relativeToGround</altitudeMode>
							<coordinates>-59.27937650332044,-35.15841522693701,50000.0 -54.5700010974473,-31.947632067968698,94736.84210526316							</coordinates>
						</LineString>
					</Placemark>
					<Placemark>
						<TimeSpan>
							<begin>2022-04-12</begin>
						</TimeSpan>
						<styleUrl>KmlStyle [strokeColor=java.awt.Color[r=50,g=250,b=50], strokeWidth=3.0, fillColor=null]</styleUrl>
						<LineString>
							<tessellate>1</tessellate>
							<altitudeMode>relativeToGround</altitudeMode>
							<coordinates>-54.5700010974473,-31.947632067968698,94736.84210526316 -49.474022015235114,-28.769410717677776,134210.52631578947							</coordinates>
						</LineString>
					</Placemark>
					<Placemark>
						<TimeSpan>
							<begin>2022-04-12</begin>
						</TimeSpan>
						<styleUrl>KmlStyle [strokeColor=java.awt.Color[r=50,g=250,b=50], strokeWidth=3.0, fillColor=null]</styleUrl>
						<LineString>
							<tessellate>1</tessellate>
							<altitudeMode>relativeToGround</altitudeMode>
							<coordinates>-49.474022015235114,-28.769410717677776,134210.52631578947 -43.99687678574334,-25.62538883235932,168421.05263157893							</coordinates>
						</LineString>
					</Placemark>
					<Placemark>
						<TimeSpan>
							<begin>2022-04-12</begin>
						</TimeSpan>
						<styleUrl>KmlStyle [strokeColor=java.awt.Color[r=50,g=250,b=50], strokeWidth=3.0, fillColor=null]</styleUrl>
						<LineString>
							<tessellate>1</tessellate>
							<altitudeMode>relativeToGround</altitudeMode>
							<coordinates>-43.99687678574334,-25.62538883235932,168421.05263157893 -38.1473463106457,-22.517028364259264,197368.42105263154							</coordinates>
						</LineString>
					</Placemark>
					<Placemark>
						<TimeSpan>
							<begin>2022-04-12</begin>
						</TimeSpan>
						<styleUrl>KmlStyle [strokeColor=java.awt.Color[r=50,g=250,b=50], strokeWidth=3.0, fillColor=null]</styleUrl>
						<LineString>
							<tessellate>1</tessellate>
							<altitudeMode>relativeToGround</altitudeMode>
							<coordinates>-38.1473463106457,-22.517028364259264,197368.42105263154 -31.937560556894127,-19.44556111860185,221052.63157894736							</coordinates>
						</LineString>
					</Placemark>
					<Placemark>
						<TimeSpan>
							<begin>2022-04-12</begin>
						</TimeSpan>
						<styleUrl>KmlStyle [strokeColor=java.awt.Color[r=50,g=250,b=50], strokeWidth=3.0, fillColor=null]</styleUrl>
						<LineString>
							<tessellate>1</tessellate>
							<altitudeMode>relativeToGround</altitudeMode>
							<coordinates>-31.937560556894127,-19.44556111860185,221052.63157894736 -25.38295514084214,-16.41193258781867,239473.6842105263							</coordinates>
						</LineString>
					</Placemark>
					<Placemark>
						<TimeSpan>
							<begin>2022-04-12</begin>
						</TimeSpan>
						<styleUrl>KmlStyle [strokeColor=java.awt.Color[r=50,g=250,b=50], strokeWidth=3.0, fillColor=null]</styleUrl>
						<LineString>
							<tessellate>1</tessellate>
							<altitudeMode>relativeToGround</altitudeMode>
							<coordinates>-25.38295514084214,-16.41193258781867,239473.6842105263 -18.50218045466761,-13.41674313950214,252631.5789473684							</coordinates>
						</LineString>
					</Placemark>
					<Placemark>
						<TimeSpan>
							<begin>2022-04-12</begin>
						</TimeSpan>
						<styleUrl>KmlStyle [strokeColor=java.awt.Color[r=50,g=250,b=50], strokeWidth=3.0, fillColor=null]</styleUrl>
						<LineString>
							<tessellate>1</tessellate>
							<altitudeMode>relativeToGround</altitudeMode>
							<coordinates>-18.50218045466761,-13.41674313950214,252631.5789473684 -11.316967491470047,-10.460184783046696,260526.31578947365							</coordinates>
						</LineString>
					</Placemark>
					<Placemark>
						<TimeSpan>
							<begin>2022-04-12</begin>
						</TimeSpan>
						<styleUrl>KmlStyle [strokeColor=java.awt.Color[r=50,g=250,b=50], strokeWidth=3.0, fillColor=null]</styleUrl>
						<LineString>
							<tessellate>1</tessellate>
							<altitudeMode>relativeToGround</altitudeMode>
							<coordinates>-11.316967491470047,-10.460184783046696,260526.31578947365 -3.851957152957396,-7.541970305515444,263157.894736842							</coordinates>
						</LineString>
					</Placemark>
					<Placemark>
						<TimeSpan>
							<begin>2022-04-12</begin>
						</TimeSpan>
						<styleUrl>KmlStyle [strokeColor=java.awt.Color[r=50,g=250,b=50], strokeWidth=3.0, fillColor=null]</styleUrl>
						<LineString>
							<tessellate>1</tessellate>
							<altitudeMode>relativeToGround</altitudeMode>
							<coordinates>-3.851957152957396,-7.541970305515444,263157.894736842 3.8654973273521476,-4.66124914263103,260526.3157894736							</coordinates>
						</LineString>
					</Placemark>
					<Placemark>
						<TimeSpan>
							<begin>2022-04-12</begin>
						</TimeSpan>
						<styleUrl>KmlStyle [strokeColor=java.awt.Color[r=50,g=250,b=50], strokeWidth=3.0, fillColor=null]</styleUrl>
						<LineString>
							<tessellate>1</tessellate>
							<altitudeMode>relativeToGround</altitudeMode>
							<coordinates>3.8654973273521476,-4.66124914263103,260526.3157894736 11.805541819010621,-1.8165001096952524,252631.57894736837							</coordinates>
						</LineString>
					</Placemark>
					<Placemark>
						<TimeSpan>
							<begin>2022-04-12</begin>
						</TimeSpan>
						<styleUrl>KmlStyle [strokeColor=java.awt.Color[r=50,g=250,b=50], strokeWidth=3.0, fillColor=null]</styleUrl>
						<LineString>
							<tessellate>1</tessellate>
							<altitudeMode>relativeToGround</altitudeMode>
							<coordinates>11.805541819010621,-1.8165001096952524,252631.57894736837 19.936028825265343,0.9946167106461898,239473.68421052623							</coordinates>
						</LineString>
					</Placemark>
					<Placemark>
						<TimeSpan>
							<begin>2022-04-12</begin>
						</TimeSpan>
						<styleUrl>KmlStyle [strokeColor=java.awt.Color[r=50,g=250,b=50], strokeWidth=3.0, fillColor=null]</styleUrl>
						<LineString>
							<tessellate>1</tessellate>
							<altitudeMode>relativeToGround</altitudeMode>
							<coordinates>19.936028825265343,0.9946167106461898,239473.68421052623 28.2226953774225,3.775482106066938,221052.6315789473							</coordinates>
						</LineString>
					</Placemark>
					<Placemark>
						<TimeSpan>
							<begin>2022-04-12</begin>
						</TimeSpan>
						<styleUrl>KmlStyle [strokeColor=java.awt.Color[r=50,g=250,b=50], strokeWidth=3.0, fillColor=null]</styleUrl>
						<LineString>
							<tessellate>1</tessellate>
							<altitudeMode>relativeToGround</altitudeMode>
							<coordinates>28.2226953774225,3.775482106066938,221052.6315789473 36.62926966154362,6.530880392268176,197368.42105263146							</coordinates>
						</LineString>
					</Placemark>
					<Placemark>
						<TimeSpan>
							<begin>2022-04-12</begin>
						</TimeSpan>
						<styleUrl>KmlStyle [strokeColor=java.awt.Color[r=50,g=250,b=50], strokeWidth=3.0, fillColor=null]</styleUrl>
						<LineString>
							<tessellate>1</tessellate>
							<altitudeMode>relativeToGround</altitudeMode>
							<coordinates>36.62926966154362,6.530880392268176,197368.42105263146 45.117428026046504,9.267648759329546,168421.05263157887							</coordinates>
						</LineString>
					</Placemark>
					<Placemark>
						<TimeSpan>
							<begin>2022-04-12</begin>
						</TimeSpan>
						<styleUrl>KmlStyle [strokeColor=java.awt.Color[r=50,g=250,b=50], strokeWidth=3.0, fillColor=null]</styleUrl>
						<LineString>
							<tessellate>1</tessellate>
							<altitudeMode>relativeToGround</altitudeMode>
							<coordinates>45.117428026046504,9.267648759329546,168421.05263157887 53.64642545581619,11.99597822969068,134210.52631578944							</coordinates>
						</LineString>
					</Placemark>
					<Placemark>
						<TimeSpan>
							<begin>2022-04-12</begin>
						</TimeSpan>
						<styleUrl>KmlStyle [strokeColor=java.awt.Color[r=50,g=250,b=50], strokeWidth=3.0, fillColor=null]</styleUrl>
						<LineString>
							<tessellate>1</tessellate>
							<altitudeMode>relativeToGround</altitudeMode>
							<coordinates>53.64642545581619,11.99597822969068,134210.52631578944 62.171901179926785,14.732459747905507,94736.84210526303							</coordinates>
						</LineString>
					</Placemark>
					<Placemark>
						<TimeSpan>
							<begin>2022-04-12</begin>
						</TimeSpan>
						<styleUrl>KmlStyle [strokeColor=java.awt.Color[r=50,g=250,b=50], strokeWidth=3.0, fillColor=null]</styleUrl>
						<LineString>
							<tessellate>1</tessellate>
							<altitudeMode>relativeToGround</altitudeMode>
							<coordinates>62.171901179926785,14.732459747905507,94736.84210526303 70.64194562408265,17.509245539046397,49999.99999999988							</coordinates>
						</LineString>
					</Placemark>
					<Placemark>
						<TimeSpan>
							<begin>2022-04-12</begin>
						</TimeSpan>
						<styleUrl>KmlStyle [strokeColor=java.awt.Color[r=50,g=250,b=50], strokeWidth=3.0, fillColor=null]</styleUrl>
						<LineString>
							<tessellate>1</tessellate>
							<altitudeMode>relativeToGround</altitudeMode>
							<coordinates>70.64194562408265,17.509245539046397,49999.99999999988 78.9,20.6,-2.3283064365386963E-10							</coordinates>
						</LineString>
					</Placemark>
				</Folder>
				<Folder>
					<name>ARG to EGY</name>
					<description></description>
					<Placemark>
						<TimeSpan>
							<begin>2022-04-12</begin>
						</TimeSpan>
						<styleUrl>KmlStyle [strokeColor=java.awt.Color[r=50,g=250,b=50], strokeWidth=3.0, fillColor=null]</styleUrl>
						<LineString>
							<tessellate>1</tessellate>
							<altitudeMode>relativeToGround</altitudeMode>
							<coordinates>-63.6,-38.4,0.0 -60.88474389624818,-35.013305388470094,50000.0							</coordinates>
						</LineString>
					</Placemark>
					<Placemark>
						<TimeSpan>
							<begin>2022-04-12</begin>
						</TimeSpan>
						<styleUrl>KmlStyle [strokeColor=java.awt.Color[r=50,g=250,b=50], strokeWidth=3.0, fillColor=null]</styleUrl>
						<LineString>
							<tessellate>1</tessellate>
							<altitudeMode>relativeToGround</altitudeMode>
							<coordinates>-60.88474389624818,-35.013305388470094,50000.0 -57.906558881243654,-31.640463330323787,94736.84210526316							</coordinates>
						</LineString>
					</Placemark>
					<Placemark>
						<TimeSpan>
							<begin>2022-04-12</begin>
						</TimeSpan>
						<styleUrl>KmlStyle [strokeColor=java.awt.Color[r=50,g=250,b=50], strokeWidth=3.0, fillColor=null]</styleUrl>
						<LineString>
							<tessellate>1</tessellate>
							<altitudeMode>relativeToGround</altitudeMode>
							<coordinates>-57.906558881243654,-31.640463330323787,94736.84210526316 -54.66320562306179,-28.282305698559675,134210.52631578947							</coordinates>
						</LineString>
					</Placemark>
					<Placemark>
						<TimeSpan>
							<begin>2022-04-12</begin>
						</TimeSpan>
						<styleUrl>KmlStyle [strokeColor=java.awt.Color[r=50,g=250,b=50], strokeWidth=3.0, fillColor=null]</styleUrl>
						<LineString>
							<tessellate>1</tessellate>
							<altitudeMode>relativeToGround</altitudeMode>
							<coordinates>-54.66320562306179,-28.282305698559675,134210.52631578947 -51.15455675893614,-24.93962221012821,168421.05263157893							</coordinates>
						</LineString>
					</Placemark>
					<Placemark>
						<TimeSpan>
							<begin>2022-04-12</begin>
						</TimeSpan>
						<styleUrl>KmlStyle [strokeColor=java.awt.Color[r=50,g=250,b=50], strokeWidth=3.0, fillColor=null]</styleUrl>
						<LineString>
							<tessellate>1</tessellate>
							<altitudeMode>relativeToGround</altitudeMode>
							<coordinates>-51.15455675893614,-24.93962221012821,168421.05263157893 -47.382773033335425,-21.613132491437437,197368.42105263154							</coordinates>
						</LineString>
					</Placemark>
					<Placemark>
						<TimeSpan>
							<begin>2022-04-12</begin>
						</TimeSpan>
						<styleUrl>KmlStyle [strokeColor=java.awt.Color[r=50,g=250,b=50], strokeWidth=3.0, fillColor=null]</styleUrl>
						<LineString>
							<tessellate>1</tessellate>
							<altitudeMode>relativeToGround</altitudeMode>
							<coordinates>-47.382773033335425,-21.613132491437437,197368.42105263154 -43.35246762048124,-18.303455718141027,221052.63157894736							</coordinates>
						</LineString>
					</Placemark>
					<Placemark>
						<TimeSpan>
							<begin>2022-04-12</begin>
						</TimeSpan>
						<styleUrl>KmlStyle [strokeColor=java.awt.Color[r=50,g=250,b=50], strokeWidth=3.0, fillColor=null]</styleUrl>
						<LineString>
							<tessellate>1</tessellate>
							<altitudeMode>relativeToGround</altitudeMode>
							<coordinates>-43.35246762048124,-18.303455718141027,221052.63157894736 -39.0708542227155,-15.011077384750457,239473.6842105263							</coordinates>
						</LineString>
					</Placemark>
					<Placemark>
						<TimeSpan>
							<begin>2022-04-12</begin>
						</TimeSpan>
						<styleUrl>KmlStyle [strokeColor=java.awt.Color[r=50,g=250,b=50], strokeWidth=3.0, fillColor=null]</styleUrl>
						<LineString>
							<tessellate>1</tessellate>
							<altitudeMode>relativeToGround</altitudeMode>
							<coordinates>-39.0708542227155,-15.011077384750457,239473.6842105263 -34.54787482441751,-11.736312568847106,252631.5789473684							</coordinates>
						</LineString>
					</Placemark>
					<Placemark>
						<TimeSpan>
							<begin>2022-04-12</begin>
						</TimeSpan>
						<styleUrl>KmlStyle [strokeColor=java.awt.Color[r=50,g=250,b=50], strokeWidth=3.0, fillColor=null]</styleUrl>
						<LineString>
							<tessellate>1</tessellate>
							<altitudeMode>relativeToGround</altitudeMode>
							<coordinates>-34.54787482441751,-11.736312568847106,252631.5789473684 -29.796303534170487,-8.479264672170329,260526.31578947365							</coordinates>
						</LineString>
					</Placemark>
					<Placemark>
						<TimeSpan>
							<begin>2022-04-12</begin>
						</TimeSpan>
						<styleUrl>KmlStyle [strokeColor=java.awt.Color[r=50,g=250,b=50], strokeWidth=3.0, fillColor=null]</styleUrl>
						<LineString>
							<tessellate>1</tessellate>
							<altitudeMode>relativeToGround</altitudeMode>
							<coordinates>-29.796303534170487,-8.479264672170329,260526.31578947365 -24.831823867557958,-5.239777922201817,263157.894736842							</coordinates>
						</LineString>
					</Placemark>
					<Placemark>
						<TimeSpan>
							<begin>2022-04-12</begin>
						</TimeSpan>
						<styleUrl>KmlStyle [strokeColor=java.awt.Color[r=50,g=250,b=50], strokeWidth=3.0, fillColor=null]</styleUrl>
						<LineString>
							<tessellate>1</tessellate>
							<altitudeMode>relativeToGround</altitudeMode>
							<coordinates>-24.831823867557958,-5.239777922201817,263157.894736842 -19.673078286862882,-2.0173806656563844,260526.3157894736							</coordinates>
						</LineString>
					</Placemark>
					<Placemark>
						<TimeSpan>
							<begin>2022-04-12</begin>
						</TimeSpan>
						<styleUrl>KmlStyle [strokeColor=java.awt.Color[r=50,g=250,b=50], strokeWidth=3.0, fillColor=null]</styleUrl>
						<LineString>
							<tessellate>1</tessellate>
							<altitudeMode>relativeToGround</altitudeMode>
							<coordinates>-19.673078286862882,-2.0173806656563844,260526.3157894736 -14.341691170729751,1.1887857941513638,252631.57894736837							</coordinates>
						</LineString>
					</Placemark>
					<Placemark>
						<TimeSpan>
							<begin>2022-04-12</begin>
						</TimeSpan>
						<styleUrl>KmlStyle [strokeColor=java.awt.Color[r=50,g=250,b=50], strokeWidth=3.0, fillColor=null]</styleUrl>
						<LineString>
							<tessellate>1</tessellate>
							<altitudeMode>relativeToGround</altitudeMode>
							<coordinates>-14.341691170729751,1.1887857941513638,252631.57894736837 -8.86227038165,4.380062374422559,239473.68421052623							</coordinates>
						</LineString>
					</Placemark>
					<Placemark>
						<TimeSpan>
							<begin>2022-04-12</begin>
						</TimeSpan>
						<styleUrl>KmlStyle [strokeColor=java.awt.Color[r=50,g=250,b=50], strokeWidth=3.0, fillColor=null]</styleUrl>
						<LineString>
							<tessellate>1</tessellate>
							<altitudeMode>relativeToGround</altitudeMode>
							<coordinates>-8.86227038165,4.380062374422559,239473.68421052623 -3.2623999472092295,7.5584095927921355,221052.6315789473							</coordinates>
						</LineString>
					</Placemark>
					<Placemark>
						<TimeSpan>
							<begin>2022-04-12</begin>
						</TimeSpan>
						<styleUrl>KmlStyle [strokeColor=java.awt.Color[r=50,g=250,b=50], strokeWidth=3.0, fillColor=null]</styleUrl>
						<LineString>
							<tessellate>1</tessellate>
							<altitudeMode>relativeToGround</altitudeMode>
							<coordinates>-3.2623999472092295,7.5584095927921355,221052.6315789473 2.427348631316694,10.726623998733341,197368.42105263146							</coordinates>
						</LineString>
					</Placemark>
					<Placemark>
						<TimeSpan>
							<begin>2022-04-12</begin>
						</TimeSpan>
						<styleUrl>KmlStyle [strokeColor=java.awt.Color[r=50,g=250,b=50], strokeWidth=3.0, fillColor=null]</styleUrl>
						<LineString>
							<tessellate>1</tessellate>
							<altitudeMode>relativeToGround</altitudeMode>
							<coordinates>2.427348631316694,10.726623998733341,197368.42105263146 8.173324287937156,13.888715155979712,168421.05263157887							</coordinates>
						</LineString>
					</Placemark>
					<Placemark>
						<TimeSpan>
							<begin>2022-04-12</begin>
						</TimeSpan>
						<styleUrl>KmlStyle [strokeColor=java.awt.Color[r=50,g=250,b=50], strokeWidth=3.0, fillColor=null]</styleUrl>
						<LineString>
							<tessellate>1</tessellate>
							<altitudeMode>relativeToGround</altitudeMode>
							<coordinates>8.173324287937156,13.888715155979712,168421.05263157887 13.938468312944899,17.05064708307908,134210.52631578944							</coordinates>
						</LineString>
					</Placemark>
					<Placemark>
						<TimeSpan>
							<begin>2022-04-12</begin>
						</TimeSpan>
						<styleUrl>KmlStyle [strokeColor=java.awt.Color[r=50,g=250,b=50], strokeWidth=3.0, fillColor=null]</styleUrl>
						<LineString>
							<tessellate>1</tessellate>
							<altitudeMode>relativeToGround</altitudeMode>
							<coordinates>13.938468312944899,17.05064708307908,134210.52631578944 19.68128952878068,20.222054831177594,94736.84210526303							</coordinates>
						</LineString>
					</Placemark>
					<Placemark>
						<TimeSpan>
							<begin>2022-04-12</begin>
						</TimeSpan>
						<styleUrl>KmlStyle [strokeColor=java.awt.Color[r=50,g=250,b=50], strokeWidth=3.0, fillColor=null]</styleUrl>
						<LineString>
							<tessellate>1</tessellate>
							<altitudeMode>relativeToGround</altitudeMode>
							<coordinates>19.68128952878068,20.222054831177594,94736.84210526303 25.35232137375537,23.421371566055136,49999.99999999988							</coordinates>
						</LineString>
					</Placemark>
					<Placemark>
						<TimeSpan>
							<begin>2022-04-12</begin>
						</TimeSpan>
						<styleUrl>KmlStyle [strokeColor=java.awt.Color[r=50,g=250,b=50], strokeWidth=3.0, fillColor=null]</styleUrl>
						<LineString>
							<tessellate>1</tessellate>
							<altitudeMode>relativeToGround</altitudeMode>
							<coordinates>25.35232137375537,23.421371566055136,49999.99999999988 30.8,26.8,-2.3283064365386963E-10							</coordinates>
						</LineString>
					</Placemark>
				</Folder>
				<Folder>
					<name>ARG to CHN</name>
					<description></description>
					<Placemark>
						<TimeSpan>
							<begin>2022-04-12</begin>
						</TimeSpan>
						<styleUrl>KmlStyle [strokeColor=java.awt.Color[r=50,g=250,b=50], strokeWidth=3.0, fillColor=null]</styleUrl>
						<LineString>
							<tessellate>1</tessellate>
							<altitudeMode>relativeToGround</altitudeMode>
							<coordinates>-63.6,-38.4,0.0 -58.95382731857987,-34.050566175545036,50000.0							</coordinates>
						</LineString>
					</Placemark>
					<Placemark>
						<TimeSpan>
							<begin>2022-04-12</begin>
						</TimeSpan>
						<styleUrl>KmlStyle [strokeColor=java.awt.Color[r=50,g=250,b=50], strokeWidth=3.0, fillColor=null]</styleUrl>
						<LineString>
							<tessellate>1</tessellate>
							<altitudeMode>relativeToGround</altitudeMode>
							<coordinates>-58.95382731857987,-34.050566175545036,50000.0 -53.72848850432697,-29.761101618314445,94736.84210526316							</coordinates>
						</LineString>
					</Placemark>
					<Placemark>
						<TimeSpan>
							<begin>2022-04-12</begin>
						</TimeSpan>
						<styleUrl>KmlStyle [strokeColor=java.awt.Color[r=50,g=250,b=50], strokeWidth=3.0, fillColor=null]</styleUrl>
						<LineString>
							<tessellate>1</tessellate>
							<altitudeMode>relativeToGround</altitudeMode>
							<coordinates>-53.72848850432697,-29.761101618314445,94736.84210526316 -47.91602288875158,-25.53398486755369,134210.52631578947							</coordinates>
						</LineString>
					</Placemark>
					<Placemark>
						<TimeSpan>
							<begin>2022-04-12</begin>
						</TimeSpan>
						<styleUrl>KmlStyle [strokeColor=java.awt.Color[r=50,g=250,b=50], strokeWidth=3.0, fillColor=null]</styleUrl>
						<LineString>
							<tessellate>1</tessellate>
							<altitudeMode>relativeToGround</altitudeMode>
							<coordinates>-47.91602288875158,-25.53398486755369,134210.52631578947 -41.51387523267299,-21.371245150916334,168421.05263157893							</coordinates>
						</LineString>
					</Placemark>
					<Placemark>
						<TimeSpan>
							<begin>2022-04-12</begin>
						</TimeSpan>
						<styleUrl>KmlStyle [strokeColor=java.awt.Color[r=50,g=250,b=50], strokeWidth=3.0, fillColor=null]</styleUrl>
						<LineString>
							<tessellate>1</tessellate>
							<altitudeMode>relativeToGround</altitudeMode>
							<coordinates>-41.51387523267299,-21.371245150916334,168421.05263157893 -34.52530162427475,-17.274411006640726,197368.42105263154							</coordinates>
						</LineString>
					</Placemark>
					<Placemark>
						<TimeSpan>
							<begin>2022-04-12</begin>
						</TimeSpan>
						<styleUrl>KmlStyle [strokeColor=java.awt.Color[r=50,g=250,b=50], strokeWidth=3.0, fillColor=null]</styleUrl>
						<LineString>
							<tessellate>1</tessellate>
							<altitudeMode>relativeToGround</altitudeMode>
							<coordinates>-34.52530162427475,-17.274411006640726,197368.42105263154 -26.959737068261425,-13.244360770367047,221052.63157894736							</coordinates>
						</LineString>
					</Placemark>
					<Placemark>
						<TimeSpan>
							<begin>2022-04-12</begin>
						</TimeSpan>
						<styleUrl>KmlStyle [strokeColor=java.awt.Color[r=50,g=250,b=50], strokeWidth=3.0, fillColor=null]</styleUrl>
						<LineString>
							<tessellate>1</tessellate>
							<altitudeMode>relativeToGround</altitudeMode>
							<coordinates>-26.959737068261425,-13.244360770367047,221052.63157894736 -18.833117540526853,-9.281172181898699,239473.6842105263							</coordinates>
						</LineString>
					</Placemark>
					<Placemark>
						<TimeSpan>
							<begin>2022-04-12</begin>
						</TimeSpan>
						<styleUrl>KmlStyle [strokeColor=java.awt.Color[r=50,g=250,b=50], strokeWidth=3.0, fillColor=null]</styleUrl>
						<LineString>
							<tessellate>1</tessellate>
							<altitudeMode>relativeToGround</altitudeMode>
							<coordinates>-18.833117540526853,-9.281172181898699,239473.6842105263 -10.168154582877415,-5.383967620060784,252631.5789473684							</coordinates>
						</LineString>
					</Placemark>
					<Placemark>
						<TimeSpan>
							<begin>2022-04-12</begin>
						</TimeSpan>
						<styleUrl>KmlStyle [strokeColor=java.awt.Color[r=50,g=250,b=50], strokeWidth=3.0, fillColor=null]</styleUrl>
						<LineString>
							<tessellate>1</tessellate>
							<altitudeMode>relativeToGround</altitudeMode>
							<coordinates>-10.168154582877415,-5.383967620060784,252631.5789473684 -0.9945670447580448,-1.5507495678361218,260526.31578947365							</coordinates>
						</LineString>
					</Placemark>
					<Placemark>
						<TimeSpan>
							<begin>2022-04-12</begin>
						</TimeSpan>
						<styleUrl>KmlStyle [strokeColor=java.awt.Color[r=50,g=250,b=50], strokeWidth=3.0, fillColor=null]</styleUrl>
						<LineString>
							<tessellate>1</tessellate>
							<altitudeMode>relativeToGround</altitudeMode>
							<coordinates>-0.9945670447580448,-1.5507495678361218,260526.31578947365 8.650717328658452,2.221782589638467,263157.894736842							</coordinates>
						</LineString>
					</Placemark>
					<Placemark>
						<TimeSpan>
							<begin>2022-04-12</begin>
						</TimeSpan>
						<styleUrl>KmlStyle [strokeColor=java.awt.Color[r=50,g=250,b=50], strokeWidth=3.0, fillColor=null]</styleUrl>
						<LineString>
							<tessellate>1</tessellate>
							<altitudeMode>relativeToGround</altitudeMode>
							<coordinates>8.650717328658452,2.221782589638467,263157.894736842 18.723367447442225,5.938449380724993,260526.3157894736							</coordinates>
						</LineString>
					</Placemark>
					<Placemark>
						<TimeSpan>
							<begin>2022-04-12</begin>
						</TimeSpan>
						<styleUrl>KmlStyle [strokeColor=java.awt.Color[r=50,g=250,b=50], strokeWidth=3.0, fillColor=null]</styleUrl>
						<LineString>
							<tessellate>1</tessellate>
							<altitudeMode>relativeToGround</altitudeMode>
							<coordinates>18.723367447442225,5.938449380724993,260526.3157894736 29.171424529440426,9.60586722971039,252631.57894736837							</coordinates>
						</LineString>
					</Placemark>
					<Placemark>
						<TimeSpan>
							<begin>2022-04-12</begin>
						</TimeSpan>
						<styleUrl>KmlStyle [strokeColor=java.awt.Color[r=50,g=250,b=50], strokeWidth=3.0, fillColor=null]</styleUrl>
						<LineString>
							<tessellate>1</tessellate>
							<altitudeMode>relativeToGround</altitudeMode>
							<coordinates>29.171424529440426,9.60586722971039,252631.57894736837 39.934989702776754,13.232828669650873,239473.68421052623							</coordinates>
						</LineString>
					</Placemark>
					<Placemark>
						<TimeSpan>
							<begin>2022-04-12</begin>
						</TimeSpan>
						<styleUrl>KmlStyle [strokeColor=java.awt.Color[r=50,g=250,b=50], strokeWidth=3.0, fillColor=null]</styleUrl>
						<LineString>
							<tessellate>1</tessellate>
							<altitudeMode>relativeToGround</altitudeMode>
							<coordinates>39.934989702776754,13.232828669650873,239473.68421052623 50.94572926791397,16.830870260602175,221052.6315789473							</coordinates>
						</LineString>
					</Placemark>
					<Placemark>
						<TimeSpan>
							<begin>2022-04-12</begin>
						</TimeSpan>
						<styleUrl>KmlStyle [strokeColor=java.awt.Color[r=50,g=250,b=50], strokeWidth=3.0, fillColor=null]</styleUrl>
						<LineString>
							<tessellate>1</tessellate>
							<altitudeMode>relativeToGround</altitudeMode>
							<coordinates>50.94572926791397,16.830870260602175,221052.6315789473 62.126032374554164,20.415194010024653,197368.42105263146							</coordinates>
						</LineString>
					</Placemark>
					<Placemark>
						<TimeSpan>
							<begin>2022-04-12</begin>
						</TimeSpan>
						<styleUrl>KmlStyle [strokeColor=java.awt.Color[r=50,g=250,b=50], strokeWidth=3.0, fillColor=null]</styleUrl>
						<LineString>
							<tessellate>1</tessellate>
							<altitudeMode>relativeToGround</altitudeMode>
							<coordinates>62.126032374554164,20.415194010024653,197368.42105263146 73.38749554182398,24.00630421459274,168421.05263157887							</coordinates>
						</LineString>
					</Placemark>
					<Placemark>
						<TimeSpan>
							<begin>2022-04-12</begin>
						</TimeSpan>
						<styleUrl>KmlStyle [strokeColor=java.awt.Color[r=50,g=250,b=50], strokeWidth=3.0, fillColor=null]</styleUrl>
						<LineString>
							<tessellate>1</tessellate>
							<altitudeMode>relativeToGround</altitudeMode>
							<coordinates>73.38749554182398,24.00630421459274,168421.05263157887 84.62798501744565,27.63325797193884,134210.52631578944							</coordinates>
						</LineString>
					</Placemark>
					<Placemark>
						<TimeSpan>
							<begin>2022-04-12</begin>
						</TimeSpan>
						<styleUrl>KmlStyle [strokeColor=java.awt.Color[r=50,g=250,b=50], strokeWidth=3.0, fillColor=null]</styleUrl>
						<LineString>
							<tessellate>1</tessellate>
							<altitudeMode>relativeToGround</altitudeMode>
							<coordinates>84.62798501744565,27.63325797193884,134210.52631578944 95.72516091216548,31.341206190523433,94736.84210526303							</coordinates>
						</LineString>
					</Placemark>
					<Placemark>
						<TimeSpan>
							<begin>2022-04-12</begin>
						</TimeSpan>
						<styleUrl>KmlStyle [strokeColor=java.awt.Color[r=50,g=250,b=50], strokeWidth=3.0, fillColor=null]</styleUrl>
						<LineString>
							<tessellate>1</tessellate>
							<altitudeMode>relativeToGround</altitudeMode>
							<coordinates>95.72516091216548,31.341206190523433,94736.84210526303 106.51836652253601,35.21386152323516,49999.99999999988							</coordinates>
						</LineString>
					</Placemark>
					<Placemark>
						<TimeSpan>
							<begin>2022-04-12</begin>
						</TimeSpan>
						<styleUrl>KmlStyle [strokeColor=java.awt.Color[r=50,g=250,b=50], strokeWidth=3.0, fillColor=null]</styleUrl>
						<LineString>
							<tessellate>1</tessellate>
							<altitudeMode>relativeToGround</altitudeMode>
							<coordinates>106.51836652253601,35.21386152323516,49999.99999999988 116.4,39.9,-2.3283064365386963E-10							</coordinates>
						</LineString>
					</Placemark>
				</Folder>
				<Folder>
					<name>SKO to JPN</name>
					<description></description>
					<Placemark>
						<TimeSpan>
							<begin>2022-04-12</begin>
						</TimeSpan>
						<styleUrl>KmlStyle [strokeColor=java.awt.Color[r=50,g=250,b=50], strokeWidth=3.0, fillColor=null]</styleUrl>
						<LineString>
							<tessellate>1</tessellate>
							<altitudeMode>relativeToGround</altitudeMode>
							<coordinates>127.8,35.9,0.0 128.32098487226776,35.9138831061666,50000.0							</coordinates>
						</LineString>
					</Placemark>
					<Placemark>
						<TimeSpan>
							<begin>2022-04-12</begin>
						</TimeSpan>
						<styleUrl>KmlStyle [strokeColor=java.awt.Color[r=50,g=250,b=50], strokeWidth=3.0, fillColor=null]</styleUrl>
						<LineString>
							<tessellate>1</tessellate>
							<altitudeMode>relativeToGround</altitudeMode>
							<coordinates>128.32098487226776,35.9138831061666,50000.0 128.8418729683416,35.927824844315516,94736.84210526316							</coordinates>
						</LineString>
					</Placemark>
					<Placemark>
						<TimeSpan>
							<begin>2022-04-12</begin>
						</TimeSpan>
						<styleUrl>KmlStyle [strokeColor=java.awt.Color[r=50,g=250,b=50], strokeWidth=3.0, fillColor=null]</styleUrl>
						<LineString>
							<tessellate>1</tessellate>
							<altitudeMode>relativeToGround</altitudeMode>
							<coordinates>128.8418729683416,35.927824844315516,94736.84210526316 129.36266366426537,35.941828488816476,134210.52631578947							</coordinates>
						</LineString>
					</Placemark>
					<Placemark>
						<TimeSpan>
							<begin>2022-04-12</begin>
						</TimeSpan>
						<styleUrl>KmlStyle [strokeColor=java.awt.Color[r=50,g=250,b=50], strokeWidth=3.0, fillColor=null]</styleUrl>
						<LineString>
							<tessellate>1</tessellate>
							<altitudeMode>relativeToGround</altitudeMode>
							<coordinates>129.36266366426537,35.941828488816476,134210.52631578947 129.8833562939368,35.95589769926947,168421.05263157893							</coordinates>
						</LineString>
					</Placemark>
					<Placemark>
						<TimeSpan>
							<begin>2022-04-12</begin>
						</TimeSpan>
						<styleUrl>KmlStyle [strokeColor=java.awt.Color[r=50,g=250,b=50], strokeWidth=3.0, fillColor=null]</styleUrl>
						<LineString>
							<tessellate>1</tessellate>
							<altitudeMode>relativeToGround</altitudeMode>
							<coordinates>129.8833562939368,35.95589769926947,168421.05263157893 130.40395014271738,35.970036592735966,197368.42105263154							</coordinates>
						</LineString>
					</Placemark>
					<Placemark>
						<TimeSpan>
							<begin>2022-04-12</begin>
						</TimeSpan>
						<styleUrl>KmlStyle [strokeColor=java.awt.Color[r=50,g=250,b=50], strokeWidth=3.0, fillColor=null]</styleUrl>
						<LineString>
							<tessellate>1</tessellate>
							<altitudeMode>relativeToGround</altitudeMode>
							<coordinates>130.40395014271738,35.970036592735966,197368.42105263154 130.92444443953065,35.984249835231466,221052.63157894736							</coordinates>
						</LineString>
					</Placemark>
					<Placemark>
						<TimeSpan>
							<begin>2022-04-12</begin>
						</TimeSpan>
						<styleUrl>KmlStyle [strokeColor=java.awt.Color[r=50,g=250,b=50], strokeWidth=3.0, fillColor=null]</styleUrl>
						<LineString>
							<tessellate>1</tessellate>
							<altitudeMode>relativeToGround</altitudeMode>
							<coordinates>130.92444443953065,35.984249835231466,221052.63157894736 131.4448383469463,35.998542759358386,239473.6842105263							</coordinates>
						</LineString>
					</Placemark>
					<Placemark>
						<TimeSpan>
							<begin>2022-04-12</begin>
						</TimeSpan>
						<styleUrl>KmlStyle [strokeColor=java.awt.Color[r=50,g=250,b=50], strokeWidth=3.0, fillColor=null]</styleUrl>
						<LineString>
							<tessellate>1</tessellate>
							<altitudeMode>relativeToGround</altitudeMode>
							<coordinates>131.4448383469463,35.998542759358386,239473.6842105263 131.96513094853168,36.01292151813321,252631.5789473684							</coordinates>
						</LineString>
					</Placemark>
					<Placemark>
						<TimeSpan>
							<begin>2022-04-12</begin>
						</TimeSpan>
						<styleUrl>KmlStyle [strokeColor=java.awt.Color[r=50,g=250,b=50], strokeWidth=3.0, fillColor=null]</styleUrl>
						<LineString>
							<tessellate>1</tessellate>
							<altitudeMode>relativeToGround</altitudeMode>
							<coordinates>131.96513094853168,36.01292151813321,252631.5789473684 132.4853212324068,36.027393290088156,260526.31578947365							</coordinates>
						</LineString>
					</Placemark>
					<Placemark>
						<TimeSpan>
							<begin>2022-04-12</begin>
						</TimeSpan>
						<styleUrl>KmlStyle [strokeColor=java.awt.Color[r=50,g=250,b=50], strokeWidth=3.0, fillColor=null]</styleUrl>
						<LineString>
							<tessellate>1</tessellate>
							<altitudeMode>relativeToGround</altitudeMode>
							<coordinates>132.4853212324068,36.027393290088156,260526.31578947365 133.00540806938767,36.04196655895386,263157.894736842							</coordinates>
						</LineString>
					</Placemark>
					<Placemark>
						<TimeSpan>
							<begin>2022-04-12</begin>
						</TimeSpan>
						<styleUrl>KmlStyle [strokeColor=java.awt.Color[r=50,g=250,b=50], strokeWidth=3.0, fillColor=null]</styleUrl>
						<LineString>
							<tessellate>1</tessellate>
							<altitudeMode>relativeToGround</altitudeMode>
							<coordinates>133.00540806938767,36.04196655895386,263157.894736842 133.52539018317566,36.056651505212436,260526.3157894736							</coordinates>
						</LineString>
					</Placemark>
					<Placemark>
						<TimeSpan>
							<begin>2022-04-12</begin>
						</TimeSpan>
						<styleUrl>KmlStyle [strokeColor=java.awt.Color[r=50,g=250,b=50], strokeWidth=3.0, fillColor=null]</styleUrl>
						<LineString>
							<tessellate>1</tessellate>
							<altitudeMode>relativeToGround</altitudeMode>
							<coordinates>133.52539018317566,36.056651505212436,260526.3157894736 134.0452661084223,36.0714605716697,252631.57894736837							</coordinates>
						</LineString>
					</Placemark>
					<Placemark>
						<TimeSpan>
							<begin>2022-04-12</begin>
						</TimeSpan>
						<styleUrl>KmlStyle [strokeColor=java.awt.Color[r=50,g=250,b=50], strokeWidth=3.0, fillColor=null]</styleUrl>
						<LineString>
							<tessellate>1</tessellate>
							<altitudeMode>relativeToGround</altitudeMode>
							<coordinates>134.0452661084223,36.0714605716697,252631.57894736837 134.56503412949516,36.086409311805504,239473.68421052623							</coordinates>
						</LineString>
					</Placemark>
					<Placemark>
						<TimeSpan>
							<begin>2022-04-12</begin>
						</TimeSpan>
						<styleUrl>KmlStyle [strokeColor=java.awt.Color[r=50,g=250,b=50], strokeWidth=3.0, fillColor=null]</styleUrl>
						<LineString>
							<tessellate>1</tessellate>
							<altitudeMode>relativeToGround</altitudeMode>
							<coordinates>134.56503412949516,36.086409311805504,239473.68421052623 135.0846921868341,36.10151772288126,221052.6315789473							</coordinates>
						</LineString>
					</Placemark>
					<Placemark>
						<TimeSpan>
							<begin>2022-04-12</begin>
						</TimeSpan>
						<styleUrl>KmlStyle [strokeColor=java.awt.Color[r=50,g=250,b=50], strokeWidth=3.0, fillColor=null]</styleUrl>
						<LineString>
							<tessellate>1</tessellate>
							<altitudeMode>relativeToGround</altitudeMode>
							<coordinates>135.0846921868341,36.10151772288126,221052.6315789473 135.6042377251076,36.116812467756816,197368.42105263146							</coordinates>
						</LineString>
					</Placemark>
					<Placemark>
						<TimeSpan>
							<begin>2022-04-12</begin>
						</TimeSpan>
						<styleUrl>KmlStyle [strokeColor=java.awt.Color[r=50,g=250,b=50], strokeWidth=3.0, fillColor=null]</styleUrl>
						<LineString>
							<tessellate>1</tessellate>
							<altitudeMode>relativeToGround</altitudeMode>
							<coordinates>135.6042377251076,36.116812467756816,197368.42105263146 136.12366742734307,36.1323308740991,168421.05263157887							</coordinates>
						</LineString>
					</Placemark>
					<Placemark>
						<TimeSpan>
							<begin>2022-04-12</begin>
						</TimeSpan>
						<styleUrl>KmlStyle [strokeColor=java.awt.Color[r=50,g=250,b=50], strokeWidth=3.0, fillColor=null]</styleUrl>
						<LineString>
							<tessellate>1</tessellate>
							<altitudeMode>relativeToGround</altitudeMode>
							<coordinates>136.12366742734307,36.1323308740991,168421.05263157887 136.6429766976871,36.14812893265052,134210.52631578944							</coordinates>
						</LineString>
					</Placemark>
					<Placemark>
						<TimeSpan>
							<begin>2022-04-12</begin>
						</TimeSpan>
						<styleUrl>KmlStyle [strokeColor=java.awt.Color[r=50,g=250,b=50], strokeWidth=3.0, fillColor=null]</styleUrl>
						<LineString>
							<tessellate>1</tessellate>
							<altitudeMode>relativeToGround</altitudeMode>
							<coordinates>136.6429766976871,36.14812893265052,134210.52631578944 137.16215848717044,36.164299959432654,94736.84210526303							</coordinates>
						</LineString>
					</Placemark>
					<Placemark>
						<TimeSpan>
							<begin>2022-04-12</begin>
						</TimeSpan>
						<styleUrl>KmlStyle [strokeColor=java.awt.Color[r=50,g=250,b=50], strokeWidth=3.0, fillColor=null]</styleUrl>
						<LineString>
							<tessellate>1</tessellate>
							<altitudeMode>relativeToGround</altitudeMode>
							<coordinates>137.16215848717044,36.164299959432654,94736.84210526303 137.68119986433743,36.18103058078294,49999.99999999988							</coordinates>
						</LineString>
					</Placemark>
					<Placemark>
						<TimeSpan>
							<begin>2022-04-12</begin>
						</TimeSpan>
						<styleUrl>KmlStyle [strokeColor=java.awt.Color[r=50,g=250,b=50], strokeWidth=3.0, fillColor=null]</styleUrl>
						<LineString>
							<tessellate>1</tessellate>
							<altitudeMode>relativeToGround</altitudeMode>
							<coordinates>137.68119986433743,36.18103058078294,49999.99999999988 138.2,36.2,-2.3283064365386963E-10							</coordinates>
						</LineString>
					</Placemark>
				</Folder>
				<Folder>
					<name>SKO to CHL</name>
					<description></description>
					<Placemark>
						<TimeSpan>
							<begin>2022-04-12</begin>
						</TimeSpan>
						<styleUrl>KmlStyle [strokeColor=java.awt.Color[r=50,g=250,b=50], strokeWidth=3.0, fillColor=null]</styleUrl>
						<LineString>
							<tessellate>1</tessellate>
							<altitudeMode>relativeToGround</altitudeMode>
							<coordinates>127.8,35.9,0.0 132.3365740216886,31.995879705336524,50000.0							</coordinates>
						</LineString>
					</Placemark>
					<Placemark>
						<TimeSpan>
							<begin>2022-04-12</begin>
						</TimeSpan>
						<styleUrl>KmlStyle [strokeColor=java.awt.Color[r=50,g=250,b=50], strokeWidth=3.0, fillColor=null]</styleUrl>
						<LineString>
							<tessellate>1</tessellate>
							<altitudeMode>relativeToGround</altitudeMode>
							<coordinates>132.3365740216886,31.995879705336524,50000.0 137.35316131234188,28.136075251963664,94736.84210526316							</coordinates>
						</LineString>
					</Placemark>
					<Placemark>
						<TimeSpan>
							<begin>2022-04-12</begin>
						</TimeSpan>
						<styleUrl>KmlStyle [strokeColor=java.awt.Color[r=50,g=250,b=50], strokeWidth=3.0, fillColor=null]</styleUrl>
						<LineString>
							<tessellate>1</tessellate>
							<altitudeMode>relativeToGround</altitudeMode>
							<coordinates>137.35316131234188,28.136075251963664,94736.84210526316 142.8523879341919,24.32237816157177,134210.52631578947							</coordinates>
						</LineString>
					</Placemark>
					<Placemark>
						<TimeSpan>
							<begin>2022-04-12</begin>
						</TimeSpan>
						<styleUrl>KmlStyle [strokeColor=java.awt.Color[r=50,g=250,b=50], strokeWidth=3.0, fillColor=null]</styleUrl>
						<LineString>
							<tessellate>1</tessellate>
							<altitudeMode>relativeToGround</altitudeMode>
							<coordinates>142.8523879341919,24.32237816157177,134210.52631578947 148.83259042708667,20.55631250831007,168421.05263157893							</coordinates>
						</LineString>
					</Placemark>
					<Placemark>
						<TimeSpan>
							<begin>2022-04-12</begin>
						</TimeSpan>
						<styleUrl>KmlStyle [strokeColor=java.awt.Color[r=50,g=250,b=50], strokeWidth=3.0, fillColor=null]</styleUrl>
						<LineString>
							<tessellate>1</tessellate>
							<altitudeMode>relativeToGround</altitudeMode>
							<coordinates>148.83259042708667,20.55631250831007,168421.05263157893 155.2875449199931,16.839040076190916,197368.42105263154							</coordinates>
						</LineString>
					</Placemark>
					<Placemark>
						<TimeSpan>
							<begin>2022-04-12</begin>
						</TimeSpan>
						<styleUrl>KmlStyle [strokeColor=java.awt.Color[r=50,g=250,b=50], strokeWidth=3.0, fillColor=null]</styleUrl>
						<LineString>
							<tessellate>1</tessellate>
							<altitudeMode>relativeToGround</altitudeMode>
							<coordinates>155.2875449199931,16.839040076190916,197368.42105263154 162.20623227734876,13.17126383814246,221052.63157894736							</coordinates>
						</LineString>
					</Placemark>
					<Placemark>
						<TimeSpan>
							<begin>2022-04-12</begin>
						</TimeSpan>
						<styleUrl>KmlStyle [strokeColor=java.awt.Color[r=50,g=250,b=50], strokeWidth=3.0, fillColor=null]</styleUrl>
						<LineString>
							<tessellate>1</tessellate>
							<altitudeMode>relativeToGround</altitudeMode>
							<coordinates>162.20623227734876,13.17126383814246,221052.63157894736 169.57264384866428,9.553128284836482,239473.6842105263							</coordinates>
						</LineString>
					</Placemark>
					<Placemark>
						<TimeSpan>
							<begin>2022-04-12</begin>
						</TimeSpan>
						<styleUrl>KmlStyle [strokeColor=java.awt.Color[r=50,g=250,b=50], strokeWidth=3.0, fillColor=null]</styleUrl>
						<LineString>
							<tessellate>1</tessellate>
							<altitudeMode>relativeToGround</altitudeMode>
							<coordinates>169.57264384866428,9.553128284836482,239473.6842105263 177.3656292923353,5.9841143589976165,252631.5789473684							</coordinates>
						</LineString>
					</Placemark>
					<Placemark>
						<TimeSpan>
							<begin>2022-04-12</begin>
						</TimeSpan>
						<styleUrl>KmlStyle [strokeColor=java.awt.Color[r=50,g=250,b=50], strokeWidth=3.0, fillColor=null]</styleUrl>
						<LineString>
							<tessellate>1</tessellate>
							<altitudeMode>relativeToGround</altitudeMode>
							<coordinates>177.3656292923353,5.9841143589976165,252631.5789473684 -174.44121587919804,2.462925262241821,260526.31578947365							</coordinates>
						</LineString>
					</Placemark>
					<Placemark>
						<TimeSpan>
							<begin>2022-04-12</begin>
						</TimeSpan>
						<styleUrl>KmlStyle [strokeColor=java.awt.Color[r=50,g=250,b=50], strokeWidth=3.0, fillColor=null]</styleUrl>
						<LineString>
							<tessellate>1</tessellate>
							<altitudeMode>relativeToGround</altitudeMode>
							<coordinates>-174.44121587919804,2.462925262241821,260526.31578947365 -165.8796301270982,-1.0126431754926248,263157.894736842							</coordinates>
						</LineString>
					</Placemark>
					<Placemark>
						<TimeSpan>
							<begin>2022-04-12</begin>
						</TimeSpan>
						<styleUrl>KmlStyle [strokeColor=java.awt.Color[r=50,g=250,b=50], strokeWidth=3.0, fillColor=null]</styleUrl>
						<LineString>
							<tessellate>1</tessellate>
							<altitudeMode>relativeToGround</altitudeMode>
							<coordinates>-165.8796301270982,-1.0126431754926248,263157.894736842 -156.98674627146133,-4.44585828114702,260526.3157894736							</coordinates>
						</LineString>
					</Placemark>
					<Placemark>
						<TimeSpan>
							<begin>2022-04-12</begin>
						</TimeSpan>
						<styleUrl>KmlStyle [strokeColor=java.awt.Color[r=50,g=250,b=50], strokeWidth=3.0, fillColor=null]</styleUrl>
						<LineString>
							<tessellate>1</tessellate>
							<altitudeMode>relativeToGround</altitudeMode>
							<coordinates>-156.98674627146133,-4.44585828114702,260526.3157894736 -147.80515404510066,-7.841250945742264,252631.57894736837							</coordinates>
						</LineString>
					</Placemark>
					<Placemark>
						<TimeSpan>
							<begin>2022-04-12</begin>
						</TimeSpan>
						<styleUrl>KmlStyle [strokeColor=java.awt.Color[r=50,g=250,b=50], strokeWidth=3.0, fillColor=null]</styleUrl>
						<LineString>
							<tessellate>1</tessellate>
							<altitudeMode>relativeToGround</altitudeMode>
							<coordinates>-147.80515404510066,-7.841250945742264,252631.57894736837 -138.38299943288715,-11.20489345382909,239473.68421052623							</coordinates>
						</LineString>
					</Placemark>
					<Placemark>
						<TimeSpan>
							<begin>2022-04-12</begin>
						</TimeSpan>
						<styleUrl>KmlStyle [strokeColor=java.awt.Color[r=50,g=250,b=50], strokeWidth=3.0, fillColor=null]</styleUrl>
						<LineString>
							<tessellate>1</tessellate>
							<altitudeMode>relativeToGround</altitudeMode>
							<coordinates>-138.38299943288715,-11.20489345382909,239473.68421052623 -128.7741782597127,-14.544815876592505,221052.6315789473							</coordinates>
						</LineString>
					</Placemark>
					<Placemark>
						<TimeSpan>
							<begin>2022-04-12</begin>
						</TimeSpan>
						<styleUrl>KmlStyle [strokeColor=java.awt.Color[r=50,g=250,b=50], strokeWidth=3.0, fillColor=null]</styleUrl>
						<LineString>
							<tessellate>1</tessellate>
							<altitudeMode>relativeToGround</altitudeMode>
							<coordinates>-128.7741782597127,-14.544815876592505,221052.6315789473 -119.03872730548053,-17.87168308073278,197368.42105263146							</coordinates>
						</LineString>
					</Placemark>
					<Placemark>
						<TimeSpan>
							<begin>2022-04-12</begin>
						</TimeSpan>
						<styleUrl>KmlStyle [strokeColor=java.awt.Color[r=50,g=250,b=50], strokeWidth=3.0, fillColor=null]</styleUrl>
						<LineString>
							<tessellate>1</tessellate>
							<altitudeMode>relativeToGround</altitudeMode>
							<coordinates>-119.03872730548053,-17.87168308073278,197368.42105263146 -109.24362127623088,-21.19999976996818,168421.05263157887							</coordinates>
						</LineString>
					</Placemark>
					<Placemark>
						<TimeSpan>
							<begin>2022-04-12</begin>
						</TimeSpan>
						<styleUrl>KmlStyle [strokeColor=java.awt.Color[r=50,g=250,b=50], strokeWidth=3.0, fillColor=null]</styleUrl>
						<LineString>
							<tessellate>1</tessellate>
							<altitudeMode>relativeToGround</altitudeMode>
							<coordinates>-109.24362127623088,-21.19999976996818,168421.05263157887 -99.46446401556157,-24.550508995966617,134210.52631578944							</coordinates>
						</LineString>
					</Placemark>
					<Placemark>
						<TimeSpan>
							<begin>2022-04-12</begin>
						</TimeSpan>
						<styleUrl>KmlStyle [strokeColor=java.awt.Color[r=50,g=250,b=50], strokeWidth=3.0, fillColor=null]</styleUrl>
						<LineString>
							<tessellate>1</tessellate>
							<altitudeMode>relativeToGround</altitudeMode>
							<coordinates>-99.46446401556157,-24.550508995966617,134210.52631578944 -89.78947204540475,-27.955771029863726,94736.84210526303							</coordinates>
						</LineString>
					</Placemark>
					<Placemark>
						<TimeSpan>
							<begin>2022-04-12</begin>
						</TimeSpan>
						<styleUrl>KmlStyle [strokeColor=java.awt.Color[r=50,g=250,b=50], strokeWidth=3.0, fillColor=null]</styleUrl>
						<LineString>
							<tessellate>1</tessellate>
							<altitudeMode>relativeToGround</altitudeMode>
							<coordinates>-89.78947204540475,-27.955771029863726,94736.84210526303 -80.33114600184375,-31.476830997965692,49999.99999999988							</coordinates>
						</LineString>
					</Placemark>
					<Placemark>
						<TimeSpan>
							<begin>2022-04-12</begin>
						</TimeSpan>
						<styleUrl>KmlStyle [strokeColor=java.awt.Color[r=50,g=250,b=50], strokeWidth=3.0, fillColor=null]</styleUrl>
						<LineString>
							<tessellate>1</tessellate>
							<altitudeMode>relativeToGround</altitudeMode>
							<coordinates>-80.33114600184375,-31.476830997965692,49999.99999999988 -71.5,-35.6,-2.3283064365386963E-10							</coordinates>
						</LineString>
					</Placemark>
				</Folder>
				<Folder>
					<name>SKO to VNM</name>
					<description></description>
					<Placemark>
						<TimeSpan>
							<begin>2022-04-12</begin>
						</TimeSpan>
						<styleUrl>KmlStyle [strokeColor=java.awt.Color[r=50,g=250,b=50], strokeWidth=3.0, fillColor=null]</styleUrl>
						<LineString>
							<tessellate>1</tessellate>
							<altitudeMode>relativeToGround</altitudeMode>
							<coordinates>127.8,35.9,0.0 126.96848022701404,34.800208929189715,50000.0							</coordinates>
						</LineString>
					</Placemark>
					<Placemark>
						<TimeSpan>
							<begin>2022-04-12</begin>
						</TimeSpan>
						<styleUrl>KmlStyle [strokeColor=java.awt.Color[r=50,g=250,b=50], strokeWidth=3.0, fillColor=null]</styleUrl>
						<LineString>
							<tessellate>1</tessellate>
							<altitudeMode>relativeToGround</altitudeMode>
							<coordinates>126.96848022701404,34.800208929189715,50000.0 126.11799213058879,33.70073571978027,94736.84210526316							</coordinates>
						</LineString>
					</Placemark>
					<Placemark>
						<TimeSpan>
							<begin>2022-04-12</begin>
						</TimeSpan>
						<styleUrl>KmlStyle [strokeColor=java.awt.Color[r=50,g=250,b=50], strokeWidth=3.0, fillColor=null]</styleUrl>
						<LineString>
							<tessellate>1</tessellate>
							<altitudeMode>relativeToGround</altitudeMode>
							<coordinates>126.11799213058879,33.70073571978027,94736.84210526316 125.24899468008172,32.601596733955915,134210.52631578947							</coordinates>
						</LineString>
					</Placemark>
					<Placemark>
						<TimeSpan>
							<begin>2022-04-12</begin>
						</TimeSpan>
						<styleUrl>KmlStyle [strokeColor=java.awt.Color[r=50,g=250,b=50], strokeWidth=3.0, fillColor=null]</styleUrl>
						<LineString>
							<tessellate>1</tessellate>
							<altitudeMode>relativeToGround</altitudeMode>
							<coordinates>125.24899468008172,32.601596733955915,134210.52631578947 124.36197647771868,31.502809222384823,168421.05263157893							</coordinates>
						</LineString>
					</Placemark>
					<Placemark>
						<TimeSpan>
							<begin>2022-04-12</begin>
						</TimeSpan>
						<styleUrl>KmlStyle [strokeColor=java.awt.Color[r=50,g=250,b=50], strokeWidth=3.0, fillColor=null]</styleUrl>
						<LineString>
							<tessellate>1</tessellate>
							<altitudeMode>relativeToGround</altitudeMode>
							<coordinates>124.36197647771868,31.502809222384823,168421.05263157893 123.45745454125786,30.404391468022382,197368.42105263154							</coordinates>
						</LineString>
					</Placemark>
					<Placemark>
						<TimeSpan>
							<begin>2022-04-12</begin>
						</TimeSpan>
						<styleUrl>KmlStyle [strokeColor=java.awt.Color[r=50,g=250,b=50], strokeWidth=3.0, fillColor=null]</styleUrl>
						<LineString>
							<tessellate>1</tessellate>
							<altitudeMode>relativeToGround</altitudeMode>
							<coordinates>123.45745454125786,30.404391468022382,197368.42105263154 122.5359729608207,29.306362973636777,221052.63157894736							</coordinates>
						</LineString>
					</Placemark>
					<Placemark>
						<TimeSpan>
							<begin>2022-04-12</begin>
						</TimeSpan>
						<styleUrl>KmlStyle [strokeColor=java.awt.Color[r=50,g=250,b=50], strokeWidth=3.0, fillColor=null]</styleUrl>
						<LineString>
							<tessellate>1</tessellate>
							<altitudeMode>relativeToGround</altitudeMode>
							<coordinates>122.5359729608207,29.306362973636777,221052.63157894736 121.59810141777331,28.208744708806556,239473.6842105263							</coordinates>
						</LineString>
					</Placemark>
					<Placemark>
						<TimeSpan>
							<begin>2022-04-12</begin>
						</TimeSpan>
						<styleUrl>KmlStyle [strokeColor=java.awt.Color[r=50,g=250,b=50], strokeWidth=3.0, fillColor=null]</styleUrl>
						<LineString>
							<tessellate>1</tessellate>
							<altitudeMode>relativeToGround</altitudeMode>
							<coordinates>121.59810141777331,28.208744708806556,239473.6842105263 120.64443354610657,27.111559439379178,252631.5789473684							</coordinates>
						</LineString>
					</Placemark>
					<Placemark>
						<TimeSpan>
							<begin>2022-04-12</begin>
						</TimeSpan>
						<styleUrl>KmlStyle [strokeColor=java.awt.Color[r=50,g=250,b=50], strokeWidth=3.0, fillColor=null]</styleUrl>
						<LineString>
							<tessellate>1</tessellate>
							<altitudeMode>relativeToGround</altitudeMode>
							<coordinates>120.64443354610657,27.111559439379178,252631.5789473684 119.67558510479812,26.014832173841764,260526.31578947365							</coordinates>
						</LineString>
					</Placemark>
					<Placemark>
						<TimeSpan>
							<begin>2022-04-12</begin>
						</TimeSpan>
						<styleUrl>KmlStyle [strokeColor=java.awt.Color[r=50,g=250,b=50], strokeWidth=3.0, fillColor=null]</styleUrl>
						<LineString>
							<tessellate>1</tessellate>
							<altitudeMode>relativeToGround</altitudeMode>
							<coordinates>119.67558510479812,26.014832173841764,260526.31578947365 118.69219190986747,24.918590779814995,263157.894736842							</coordinates>
						</LineString>
					</Placemark>
					<Placemark>
						<TimeSpan>
							<begin>2022-04-12</begin>
						</TimeSpan>
						<styleUrl>KmlStyle [strokeColor=java.awt.Color[r=50,g=250,b=50], strokeWidth=3.0, fillColor=null]</styleUrl>
						<LineString>
							<tessellate>1</tessellate>
							<altitudeMode>relativeToGround</altitudeMode>
							<coordinates>118.69219190986747,24.918590779814995,263157.894736842 117.69490744105005,23.82286685577795,260526.3157894736							</coordinates>
						</LineString>
					</Placemark>
					<Placemark>
						<TimeSpan>
							<begin>2022-04-12</begin>
						</TimeSpan>
						<styleUrl>KmlStyle [strokeColor=java.awt.Color[r=50,g=250,b=50], strokeWidth=3.0, fillColor=null]</styleUrl>
						<LineString>
							<tessellate>1</tessellate>
							<altitudeMode>relativeToGround</altitudeMode>
							<coordinates>117.69490744105005,23.82286685577795,260526.3157894736 116.68439997780295,22.727696999850867,252631.57894736837							</coordinates>
						</LineString>
					</Placemark>
					<Placemark>
						<TimeSpan>
							<begin>2022-04-12</begin>
						</TimeSpan>
						<styleUrl>KmlStyle [strokeColor=java.awt.Color[r=50,g=250,b=50], strokeWidth=3.0, fillColor=null]</styleUrl>
						<LineString>
							<tessellate>1</tessellate>
							<altitudeMode>relativeToGround</altitudeMode>
							<coordinates>116.68439997780295,22.727696999850867,252631.57894736837 115.66134900633774,21.63312472383923,239473.68421052623							</coordinates>
						</LineString>
					</Placemark>
					<Placemark>
						<TimeSpan>
							<begin>2022-04-12</begin>
						</TimeSpan>
						<styleUrl>KmlStyle [strokeColor=java.awt.Color[r=50,g=250,b=50], strokeWidth=3.0, fillColor=null]</styleUrl>
						<LineString>
							<tessellate>1</tessellate>
							<altitudeMode>relativeToGround</altitudeMode>
							<coordinates>115.66134900633774,21.63312472383923,239473.68421052623 114.62644041327742,20.539203473557297,221052.6315789473							</coordinates>
						</LineString>
					</Placemark>
					<Placemark>
						<TimeSpan>
							<begin>2022-04-12</begin>
						</TimeSpan>
						<styleUrl>KmlStyle [strokeColor=java.awt.Color[r=50,g=250,b=50], strokeWidth=3.0, fillColor=null]</styleUrl>
						<LineString>
							<tessellate>1</tessellate>
							<altitudeMode>relativeToGround</altitudeMode>
							<coordinates>114.62644041327742,20.539203473557297,221052.6315789473 113.58035949170356,19.446001677694326,197368.42105263146							</coordinates>
						</LineString>
					</Placemark>
					<Placemark>
						<TimeSpan>
							<begin>2022-04-12</begin>
						</TimeSpan>
						<styleUrl>KmlStyle [strokeColor=java.awt.Color[r=50,g=250,b=50], strokeWidth=3.0, fillColor=null]</styleUrl>
						<LineString>
							<tessellate>1</tessellate>
							<altitudeMode>relativeToGround</altitudeMode>
							<coordinates>113.58035949170356,19.446001677694326,197368.42105263146 112.52377961001994,18.35361185485989,168421.05263157887							</coordinates>
						</LineString>
					</Placemark>
					<Placemark>
						<TimeSpan>
							<begin>2022-04-12</begin>
						</TimeSpan>
						<styleUrl>KmlStyle [strokeColor=java.awt.Color[r=50,g=250,b=50], strokeWidth=3.0, fillColor=null]</styleUrl>
						<LineString>
							<tessellate>1</tessellate>
							<altitudeMode>relativeToGround</altitudeMode>
							<coordinates>112.52377961001994,18.35361185485989,168421.05263157887 111.45734116266418,17.262168854889175,134210.52631578944							</coordinates>
						</LineString>
					</Placemark>
					<Placemark>
						<TimeSpan>
							<begin>2022-04-12</begin>
						</TimeSpan>
						<styleUrl>KmlStyle [strokeColor=java.awt.Color[r=50,g=250,b=50], strokeWidth=3.0, fillColor=null]</styleUrl>
						<LineString>
							<tessellate>1</tessellate>
							<altitudeMode>relativeToGround</altitudeMode>
							<coordinates>111.45734116266418,17.262168854889175,134210.52631578944 110.38160465270293,16.1718924696377,94736.84210526303							</coordinates>
						</LineString>
					</Placemark>
					<Placemark>
						<TimeSpan>
							<begin>2022-04-12</begin>
						</TimeSpan>
						<styleUrl>KmlStyle [strokeColor=java.awt.Color[r=50,g=250,b=50], strokeWidth=3.0, fillColor=null]</styleUrl>
						<LineString>
							<tessellate>1</tessellate>
							<altitudeMode>relativeToGround</altitudeMode>
							<coordinates>110.38160465270293,16.1718924696377,94736.84210526303 109.29691330428372,15.08321538659144,49999.99999999988							</coordinates>
						</LineString>
					</Placemark>
					<Placemark>
						<TimeSpan>
							<begin>2022-04-12</begin>
						</TimeSpan>
						<styleUrl>KmlStyle [strokeColor=java.awt.Color[r=50,g=250,b=50], strokeWidth=3.0, fillColor=null]</styleUrl>
						<LineString>
							<tessellate>1</tessellate>
							<altitudeMode>relativeToGround</altitudeMode>
							<coordinates>109.29691330428372,15.08321538659144,49999.99999999988 108.2,14.0,-2.3283064365386963E-10							</coordinates>
						</LineString>
					</Placemark>
				</Folder>
				<Folder>
					<name>SKO to IND</name>
					<description></description>
					<Placemark>
						<TimeSpan>
							<begin>2022-04-12</begin>
						</TimeSpan>
						<styleUrl>KmlStyle [strokeColor=java.awt.Color[r=50,g=250,b=50], strokeWidth=3.0, fillColor=null]</styleUrl>
						<LineString>
							<tessellate>1</tessellate>
							<altitudeMode>relativeToGround</altitudeMode>
							<coordinates>127.8,35.9,0.0 125.61165526390769,35.106433180129216,50000.0							</coordinates>
						</LineString>
					</Placemark>
					<Placemark>
						<TimeSpan>
							<begin>2022-04-12</begin>
						</TimeSpan>
						<styleUrl>KmlStyle [strokeColor=java.awt.Color[r=50,g=250,b=50], strokeWidth=3.0, fillColor=null]</styleUrl>
						<LineString>
							<tessellate>1</tessellate>
							<altitudeMode>relativeToGround</altitudeMode>
							<coordinates>125.61165526390769,35.106433180129216,50000.0 123.39108598460813,34.314645884688346,94736.84210526316							</coordinates>
						</LineString>
					</Placemark>
					<Placemark>
						<TimeSpan>
							<begin>2022-04-12</begin>
						</TimeSpan>
						<styleUrl>KmlStyle [strokeColor=java.awt.Color[r=50,g=250,b=50], strokeWidth=3.0, fillColor=null]</styleUrl>
						<LineString>
							<tessellate>1</tessellate>
							<altitudeMode>relativeToGround</altitudeMode>
							<coordinates>123.39108598460813,34.314645884688346,94736.84210526316 121.13911583179575,33.524724661042335,134210.52631578947							</coordinates>
						</LineString>
					</Placemark>
					<Placemark>
						<TimeSpan>
							<begin>2022-04-12</begin>
						</TimeSpan>
						<styleUrl>KmlStyle [strokeColor=java.awt.Color[r=50,g=250,b=50], strokeWidth=3.0, fillColor=null]</styleUrl>
						<LineString>
							<tessellate>1</tessellate>
							<altitudeMode>relativeToGround</altitudeMode>
							<coordinates>121.13911583179575,33.524724661042335,134210.52631578947 118.8565897870934,32.73676284176811,168421.05263157893							</coordinates>
						</LineString>
					</Placemark>
					<Placemark>
						<TimeSpan>
							<begin>2022-04-12</begin>
						</TimeSpan>
						<styleUrl>KmlStyle [strokeColor=java.awt.Color[r=50,g=250,b=50], strokeWidth=3.0, fillColor=null]</styleUrl>
						<LineString>
							<tessellate>1</tessellate>
							<altitudeMode>relativeToGround</altitudeMode>
							<coordinates>118.8565897870934,32.73676284176811,168421.05263157893 116.54437227839112,31.95086181309128,197368.42105263154							</coordinates>
						</LineString>
					</Placemark>
					<Placemark>
						<TimeSpan>
							<begin>2022-04-12</begin>
						</TimeSpan>
						<styleUrl>KmlStyle [strokeColor=java.awt.Color[r=50,g=250,b=50], strokeWidth=3.0, fillColor=null]</styleUrl>
						<LineString>
							<tessellate>1</tessellate>
							<altitudeMode>relativeToGround</altitudeMode>
							<coordinates>116.54437227839112,31.95086181309128,197368.42105263154 114.20334519547586,31.1671326337328,221052.63157894736							</coordinates>
						</LineString>
					</Placemark>
					<Placemark>
						<TimeSpan>
							<begin>2022-04-12</begin>
						</TimeSpan>
						<styleUrl>KmlStyle [strokeColor=java.awt.Color[r=50,g=250,b=50], strokeWidth=3.0, fillColor=null]</styleUrl>
						<LineString>
							<tessellate>1</tessellate>
							<altitudeMode>relativeToGround</altitudeMode>
							<coordinates>114.20334519547586,31.1671326337328,221052.63157894736 111.83440575589918,30.38569812948175,239473.6842105263							</coordinates>
						</LineString>
					</Placemark>
					<Placemark>
						<TimeSpan>
							<begin>2022-04-12</begin>
						</TimeSpan>
						<styleUrl>KmlStyle [strokeColor=java.awt.Color[r=50,g=250,b=50], strokeWidth=3.0, fillColor=null]</styleUrl>
						<LineString>
							<tessellate>1</tessellate>
							<altitudeMode>relativeToGround</altitudeMode>
							<coordinates>111.83440575589918,30.38569812948175,239473.6842105263 109.43846417371441,29.6066956467018,252631.5789473684							</coordinates>
						</LineString>
					</Placemark>
					<Placemark>
						<TimeSpan>
							<begin>2022-04-12</begin>
						</TimeSpan>
						<styleUrl>KmlStyle [strokeColor=java.awt.Color[r=50,g=250,b=50], strokeWidth=3.0, fillColor=null]</styleUrl>
						<LineString>
							<tessellate>1</tessellate>
							<altitudeMode>relativeToGround</altitudeMode>
							<coordinates>109.43846417371441,29.6066956467018,252631.5789473684 107.01644105789138,28.830280739684973,260526.31578947365							</coordinates>
						</LineString>
					</Placemark>
					<Placemark>
						<TimeSpan>
							<begin>2022-04-12</begin>
						</TimeSpan>
						<styleUrl>KmlStyle [strokeColor=java.awt.Color[r=50,g=250,b=50], strokeWidth=3.0, fillColor=null]</styleUrl>
						<LineString>
							<tessellate>1</tessellate>
							<altitudeMode>relativeToGround</altitudeMode>
							<coordinates>107.01644105789138,28.830280739684973,260526.31578947365 104.56926442495754,28.056632216906888,263157.894736842							</coordinates>
						</LineString>
					</Placemark>
					<Placemark>
						<TimeSpan>
							<begin>2022-04-12</begin>
						</TimeSpan>
						<styleUrl>KmlStyle [strokeColor=java.awt.Color[r=50,g=250,b=50], strokeWidth=3.0, fillColor=null]</styleUrl>
						<LineString>
							<tessellate>1</tessellate>
							<altitudeMode>relativeToGround</altitudeMode>
							<coordinates>104.56926442495754,28.056632216906888,263157.894736842 102.09786613853166,27.28595922660719,260526.3157894736							</coordinates>
						</LineString>
					</Placemark>
					<Placemark>
						<TimeSpan>
							<begin>2022-04-12</begin>
						</TimeSpan>
						<styleUrl>KmlStyle [strokeColor=java.awt.Color[r=50,g=250,b=50], strokeWidth=3.0, fillColor=null]</styleUrl>
						<LineString>
							<tessellate>1</tessellate>
							<altitudeMode>relativeToGround</altitudeMode>
							<coordinates>102.09786613853166,27.28595922660719,260526.3157894736 99.60317746045907,26.5185115163465,252631.57894736837							</coordinates>
						</LineString>
					</Placemark>
					<Placemark>
						<TimeSpan>
							<begin>2022-04-12</begin>
						</TimeSpan>
						<styleUrl>KmlStyle [strokeColor=java.awt.Color[r=50,g=250,b=50], strokeWidth=3.0, fillColor=null]</styleUrl>
						<LineString>
							<tessellate>1</tessellate>
							<altitudeMode>relativeToGround</altitudeMode>
							<coordinates>99.60317746045907,26.5185115163465,252631.57894736837 97.08612315788271,25.754594853326342,239473.68421052623							</coordinates>
						</LineString>
					</Placemark>
					<Placemark>
						<TimeSpan>
							<begin>2022-04-12</begin>
						</TimeSpan>
						<styleUrl>KmlStyle [strokeColor=java.awt.Color[r=50,g=250,b=50], strokeWidth=3.0, fillColor=null]</styleUrl>
						<LineString>
							<tessellate>1</tessellate>
							<altitudeMode>relativeToGround</altitudeMode>
							<coordinates>97.08612315788271,25.754594853326342,239473.68421052623 94.54761312864389,24.994595297472387,221052.6315789473							</coordinates>
						</LineString>
					</Placemark>
					<Placemark>
						<TimeSpan>
							<begin>2022-04-12</begin>
						</TimeSpan>
						<styleUrl>KmlStyle [strokeColor=java.awt.Color[r=50,g=250,b=50], strokeWidth=3.0, fillColor=null]</styleUrl>
						<LineString>
							<tessellate>1</tessellate>
							<altitudeMode>relativeToGround</altitudeMode>
							<coordinates>94.54761312864389,24.994595297472387,221052.6315789473 91.98852946009026,24.239019716033283,197368.42105263146							</coordinates>
						</LineString>
					</Placemark>
					<Placemark>
						<TimeSpan>
							<begin>2022-04-12</begin>
						</TimeSpan>
						<styleUrl>KmlStyle [strokeColor=java.awt.Color[r=50,g=250,b=50], strokeWidth=3.0, fillColor=null]</styleUrl>
						<LineString>
							<tessellate>1</tessellate>
							<altitudeMode>relativeToGround</altitudeMode>
							<coordinates>91.98852946009026,24.239019716033283,197368.42105263146 89.4097043141851,23.48856880596108,168421.05263157887							</coordinates>
						</LineString>
					</Placemark>
					<Placemark>
						<TimeSpan>
							<begin>2022-04-12</begin>
						</TimeSpan>
						<styleUrl>KmlStyle [strokeColor=java.awt.Color[r=50,g=250,b=50], strokeWidth=3.0, fillColor=null]</styleUrl>
						<LineString>
							<tessellate>1</tessellate>
							<altitudeMode>relativeToGround</altitudeMode>
							<coordinates>89.4097043141851,23.48856880596108,168421.05263157887 86.81187706936807,22.744283318827303,134210.52631578944							</coordinates>
						</LineString>
					</Placemark>
					<Placemark>
						<TimeSpan>
							<begin>2022-04-12</begin>
						</TimeSpan>
						<styleUrl>KmlStyle [strokeColor=java.awt.Color[r=50,g=250,b=50], strokeWidth=3.0, fillColor=null]</styleUrl>
						<LineString>
							<tessellate>1</tessellate>
							<altitudeMode>relativeToGround</altitudeMode>
							<coordinates>86.81187706936807,22.744283318827303,134210.52631578944 84.19559584568361,22.007885665335543,94736.84210526303							</coordinates>
						</LineString>
[truncated: 716,651 more chars]
